# Supplementary material for: Vascular invasion-associated gene expression is detectable in pre-surgical biopsies of stage I lung adenocarcinoma
Source: Nat Commun. 2026 Mar 24;17:2581. doi: 10.1038/s41467-026-70600-2 (PMC13013712; doi:10.1038/s41467-026-70600-2)
Supplement: Supplementary file 4 — Source data [file 41467_2026_70600_MOESM4_ESM.zip]

Archive with 16 entries (15 files):
- NCOMMS-24-43874C_source_data/
- __MACOSX/._NCOMMS-24-43874C_source_data
- NCOMMS-24-43874C_source_data/steiner_source_data_bulkRNAseq_biopsies.xlsx
- __MACOSX/NCOMMS-24-43874C_source_data/._steiner_source_data_bulkRNAseq_biopsies.xlsx
- NCOMMS-24-43874C_source_data/.DS_Store
- __MACOSX/NCOMMS-24-43874C_source_data/._.DS_Store
- NCOMMS-24-43874C_source_data/~$steiner_source_data_bulkRNAseq_biopsies.xlsx
- __MACOSX/NCOMMS-24-43874C_source_data/._~$steiner_source_data_bulkRNAseq_biopsies.xlsx
- NCOMMS-24-43874C_source_data/steiner_source_data_IHC.xlsx
- __MACOSX/NCOMMS-24-43874C_source_data/._steiner_source_data_IHC.xlsx
- NCOMMS-24-43874C_source_data/steiner_source_data_bulkRNAseq.xlsx
- __MACOSX/NCOMMS-24-43874C_source_data/._steiner_source_data_bulkRNAseq.xlsx
- NCOMMS-24-43874C_source_data/steiner_source_data_stRNAseq.xlsx
- __MACOSX/NCOMMS-24-43874C_source_data/._steiner_source_data_stRNAseq.xlsx
- NCOMMS-24-43874C_source_data/~$steiner_source_data_bulkRNAseq.xlsx
- __MACOSX/NCOMMS-24-43874C_source_data/._~$steiner_source_data_bulkRNAseq.xlsx
