# Supplementary material for: Vascular invasion-associated gene expression is detectable in pre-surgical biopsies of stage I lung adenocarcinoma
Source: Nat Commun. 2026 Mar 24;17:2581. doi: 10.1038/s41467-026-70600-2 (PMC13013712; doi:10.1038/s41467-026-70600-2)
Supplement: Supplementary file 4 — Source data [file 41467_2026_70600_MOESM4_ESM.zip › NCOMMS-24-43874C_source_data/steiner_source_data_bulkRNAseq_biopsies.xlsx]

## Sheet: Table S6
Table S6
	sample_id	TNM stage (8th edition)	Age	Gender	Race	Smoking status	Procedure	Biopsy type	LMPVI
I100B	I100B	IA3	60-69	Female	White	Former	Lobectomy	Needle	LMP
I110B	I110B	IB	60-69	Male	White	Never	Lobectomy	NA	VI
I123B	I123B	IA2	70-79	Male	White	Former	Wedge	Needle	NST
I144B	I144B	IA2	70-79	Male	White	Former	Lobectomy	NA	VI
I149B	I149B	IA3	50-59	Male	White	Former	Lobectomy	Needle	NST
I166B	I166B	IA2	60-69	Male	White	Former	Wedge	Needle	LMP
I183B	I183B	IA3	60-69	Male	White	Former	Wedge	Needle	LMP
I187B	I187B	IB	60-69	Female	White	Former	Lobectomy	Needle	LMP
I200B	I200B	IA3	70-79	Female	White	Former	Lobectomy	Needle	LMP
I249B	I249B	IA3	50-59	Female	Other	Never	Lobectomy	Needle	VI
I256B	I256B	IA2	70-79	Male	White	Former	Lobectomy	Needle	NST
I284B	I284B	IB	70-79	Female	Black	Former	Lobectomy	NA	VI
I293B	I293B	IB	80-89	Female	White	Former	Lobectomy	Needle	NST
I351B	I351B	IB	60-69	Male	Other	Former	Lobectomy	Forceps	VI
I355B	I355B	IA3	70-79	Female	White	Never	Lobectomy	Needle	LMP
I363B	I363B	IB	60-69	Female	White	Current	Lobectomy	Forceps	VI
I375B	I375B	IA2	60-69	Female	Other	Current	Lobectomy	Forceps	VI
I418B	I418B	IA3	50-59	Male	White	Former	Lobectomy	Needle	VI
I500B	I500B	IA2	70-79	Male	White	Former	Lobectomy	Needle	VI
I509B	I509B	IA2	80-89	Female	White	Former	Lobectomy	Fine needle aspiration	VI
I519B	I519B	IB	80-89	Female	White	Never	Wedge	Needle	VI
I55B	I55B	IA2	50-59	Female	Asian	Never	Lobectomy	Needle	NST
I571B	I571B	IB	60-69	Male	White	Former	Lobectomy	Needle	VI
I64B	I64B	IA3	70-79	Female	White	Former	Lobectomy	Needle	NST

## Sheet: Figure 5F
Figure 5F
	VI	VI_predictor
I100B	0	0.148346
I110B	1	0.345983
I123B	0	0.0583518
I144B	1	0.291545
I149B	0	0.193822
I166B	0	0.067084
I183B	0	0.120066
I187B	0	0.109096
I200B	0	0.0865342
I249B	1	0.244193
I256B	0	0.467863
I284B	1	0.200973
I293B	0	0.0853068
I351B	1	0.47871
I355B	0	0.0869686
I363B	1	0.394234
I375B	1	0.432258
I418B	1	0.486791
I500B	1	0.281985
I509B	1	0.140959
I519B	1	0.245232
I55B	0	0.202412
I571B	1	0.417489
I64B	0	0.195759

## Sheet: Figure 5G
Figure 5G
Prevalence	Metric	Median	CI_low	CI_high
0.15	PPV	0.525231	0.264542	0.879497
0.15	NPV	0.960281	0.910602	0.990303
0.2	PPV	0.610476	0.33756	0.911813
0.2	NPV	0.944648	0.8779	0.986318
0.25	PPV	0.676339	0.404559	0.932369
0.25	NPV	0.927534	0.843567	0.981841
0.3	PPV	0.728754	0.466254	0.946596
0.3	NPV	0.908719	0.807477	0.976773
0.35	PPV	0.771459	0.523251	0.957026
0.35	NPV	0.887937	0.769491	0.97099

## Sheet: Figure 5H
Figure 5H
base	B_VI_predictor	R_VI_predictor
I100	0.148346	0.131521
I144	0.291545	0.302745
I149	0.193822	0.364419
I187	0.109096	0.143504
I200	0.0865342	0.0616141
I293	0.0853068	0.101821
I355	0.0869686	0.122374
I363	0.394234	0.48206
I375	0.432258	0.174402
I500	0.281985	0.226155
I509	0.140959	0.251724
I571	0.417489	0.410678
