# Supplementary material for: Vascular invasion-associated gene expression is detectable in pre-surgical biopsies of stage I lung adenocarcinoma
Source: Nat Commun. 2026 Mar 24;17:2581. doi: 10.1038/s41467-026-70600-2 (PMC13013712; doi:10.1038/s41467-026-70600-2)
Supplement: Supplementary file 4 — Source data [file 41467_2026_70600_MOESM4_ESM.zip › NCOMMS-24-43874C_source_data/steiner_source_data_IHC.xlsx]

## Sheet: Table S4
Table S4
	Resection_case	LMPVI	Image_id	Patient Age at Surgery	Gender	Race	Smoking status	Procedure	TNM stage 8th edition	Age
1	17-11505	NST	1004691.svs	60-69	Male	Asian	Former	Lobectomy	IB	69
2	17-17616	LMP	1004692.svs	60-69	Female	White	Former	Lobectomy	IA3	69
3	17-19041	VI	1004693.svs	60-69	Male	White	Never	Lobectomy	IB	67
4	17-27305	LMP	1004694.svs	70-79	Male	White	Never	Lobectomy	IB	75
5	17-5184	NST	1004688.svs	50-59	Female	Asian	Never	Lobectomy	IA2	58
6	17-7399	NST	1004689.svs	70-79	Female	White	Former	Lobectomy	IA3	70
7	17-9012	VI	1004690.svs	70-79	Male	White	Former	Lobectomy	IB	76
8	18-12501	LMP	1004699.svs	70-79	Female	White	Former	Lobectomy	IA3	78
9	18-1938	NST	1004696.svs	50-59	Male	White	Former	Lobectomy	IA3	57
10	18-2061	LMP	1004697.svs	70-79	Male	White	Former	Lobectomy	IB	75
11	18-816	VI	1004695.svs	70-79	Male	White	Former	Lobectomy	IA2	73
12	18-9262	LMP	1004698.svs	60-69	Female	White	Former	Lobectomy	IB	60
13	19-20317	VI	1004701.svs	70-79	Male	White	Former	Wedge	IB	76
14	19-24105	LMP	1004702.svs	70-79	Female	White	Never	Lobectomy	IA3	78
15	19-26292	VI	1004703.svs	60-69	Female	White	Current	Lobectomy	IB	65
16	19-30024	VI	1004704.svs	60-69	Female	Other	Current	Lobectomy	IA2	69
17	19-5235	NST	1004700.svs	80-89	Female	White	Former	Lobectomy	IB	86
18	21-22800	VI	1004707.svs	60-69	Male	White	Former	Lobectomy	IB	68
19	21-6175	VI	1004705.svs	70-79	Male	White	Former	Lobectomy	IA2	72
20	21-8746	VI	1004706.svs	80-89	Female	White	Former	Lobectomy	IA2	82

## Sheet: S. Figure 6H
S. Figure 6H
Sample	frac_POSTN_also_COL1A1	VI
1004688_svs	0.968211	VI-
1004689_svs	0.996266	VI-
1004691_svs	1	VI-
1004691_svs	1	VI-
1004691_svs	0.996425	VI-
1004692_svs	0.99808	VI-
1004692_svs	0.984304	VI-
1004693_svs	0.998755	VI+
1004693_svs	0.994361	VI+
1004694_svs	0.954233	VI-
1004694_svs	0.982609	VI-
1004694_svs	0.945578	VI-
1004696_svs	0.92629	VI-
1004697_svs	0.737736	VI-
1004697_svs	0.972554	VI-
1004698_svs	0.982278	VI-
1004699_svs	0.999167	VI-
1004699_svs	1	VI-
1004700_svs	0.997743	VI-
1004700_svs	1	VI-
1004702_svs	0.998924	VI-
1004702_svs	1	VI-
1004702_svs	1	VI-
1004703_svs	0.995614	VI+
1004705_svs	0.972628	VI+
1004705_svs	0.980648	VI+
1004705_svs	0.991161	VI+
1004707_svs	1	VI+
1004707_svs	1	VI+

## Sheet: Figure 3G
Figure 3G
Sample	frac_double	VI
1004688_svs	0.237761	VI-
1004689_svs	0.471576	VI-
1004691_svs	0.31979	VI-
1004691_svs	0.772467	VI-
1004691_svs	0.524459	VI-
1004692_svs	0.408112	VI-
1004692_svs	0.205758	VI-
1004693_svs	0.691976	VI+
1004693_svs	0.476291	VI+
1004694_svs	0.186161	VI-
1004694_svs	0.319661	VI-
1004694_svs	0.645693	VI-
1004696_svs	0.137091	VI-
1004697_svs	0.106149	VI-
1004697_svs	0.302188	VI-
1004698_svs	0.507179	VI-
1004699_svs	0.538888	VI-
1004699_svs	0.529248	VI-
1004700_svs	0.270667	VI-
1004700_svs	0.0163934	VI-
1004702_svs	0.616099	VI-
1004702_svs	0.281893	VI-
1004702_svs	0.163378	VI-
1004703_svs	0.425021	VI+
1004705_svs	0.656133	VI+
1004705_svs	0.672751	VI+
1004705_svs	0.746229	VI+
1004707_svs	0.686801	VI+
1004707_svs	0.706642	VI+

## Sheet: S. Figure 6I
S. Figure 6I
Sample	frac_POSTN_also_COL1A1	Region
1004690_svs	0.994322	Desmoplastic stroma
1004690_svs	0.998069	Desmoplastic stroma
1004693_svs	0.998661	Desmoplastic stroma
1004695_svs	1	Desmoplastic stroma
1004701_svs	0.999284	Desmoplastic stroma
1004701_svs	1	Desmoplastic stroma
1004701_svs	0.989771	Desmoplastic stroma
1004703_svs	1	Desmoplastic stroma
1004703_svs	1	Desmoplastic stroma
1004703_svs	1	Desmoplastic stroma
1004704_svs	0.989142	Desmoplastic stroma
1004704_svs	1	Desmoplastic stroma
1004706_svs	1	Desmoplastic stroma
1004706_svs	0.998826	Desmoplastic stroma
1004690_svs	0.974513	Outside desmoplastic stroma
1004693_svs	0.970159	Outside desmoplastic stroma
1004695_svs	0.995829	Outside desmoplastic stroma
1004701_svs	0.935222	Outside desmoplastic stroma
1004703_svs	0.993972	Outside desmoplastic stroma
1004704_svs	0.982525	Outside desmoplastic stroma
1004705_svs	0.981092	Outside desmoplastic stroma
1004706_svs	0.971029	Outside desmoplastic stroma
1004707_svs	0.905077	Outside desmoplastic stroma

## Sheet: S. Figure 6J
S. Figure 6J
Sample	frac_double	Region
1004690_svs	0.280073	Desmoplastic stroma
1004690_svs	0.349959	Desmoplastic stroma
1004693_svs	0.118355	Desmoplastic stroma
1004695_svs	0.484448	Desmoplastic stroma
1004701_svs	0.2466	Desmoplastic stroma
1004701_svs	0.14269	Desmoplastic stroma
1004701_svs	0.0685817	Desmoplastic stroma
1004703_svs	0.665885	Desmoplastic stroma
1004703_svs	0.713568	Desmoplastic stroma
1004703_svs	0.187169	Desmoplastic stroma
1004704_svs	0.405827	Desmoplastic stroma
1004704_svs	0.30892	Desmoplastic stroma
1004706_svs	0.118876	Desmoplastic stroma
1004706_svs	0.114138	Desmoplastic stroma
1004690_svs	0.192255	Outside desmoplastic stroma
1004693_svs	0.209824	Outside desmoplastic stroma
1004695_svs	0.423995	Outside desmoplastic stroma
1004701_svs	0.156684	Outside desmoplastic stroma
1004703_svs	0.286953	Outside desmoplastic stroma
1004704_svs	0.145618	Outside desmoplastic stroma
1004705_svs	0.281909	Outside desmoplastic stroma
1004706_svs	0.176233	Outside desmoplastic stroma
1004707_svs	0.223832	Outside desmoplastic stroma

## Sheet: Figure 3H
Figure 3H
Sample	frac_all_col1a1	Region
1004690_svs	0.933564	Desmoplastic stroma
1004690_svs	0.974404	Desmoplastic stroma
1004693_svs	0.90238	Desmoplastic stroma
1004695_svs	0.981957	Desmoplastic stroma
1004701_svs	0.71021	Desmoplastic stroma
1004701_svs	0.839809	Desmoplastic stroma
1004701_svs	0.763445	Desmoplastic stroma
1004703_svs	0.997655	Desmoplastic stroma
1004703_svs	0.988275	Desmoplastic stroma
1004703_svs	0.956833	Desmoplastic stroma
1004704_svs	0.726568	Desmoplastic stroma
1004704_svs	0.731627	Desmoplastic stroma
1004706_svs	0.716013	Desmoplastic stroma
1004706_svs	0.772261	Desmoplastic stroma
1004690_svs	0.761686	Outside desmoplastic stroma
1004693_svs	0.639712	Outside desmoplastic stroma
1004695_svs	0.910963	Outside desmoplastic stroma
1004701_svs	0.497638	Outside desmoplastic stroma
1004703_svs	0.832929	Outside desmoplastic stroma
1004704_svs	0.444752	Outside desmoplastic stroma
1004705_svs	0.556775	Outside desmoplastic stroma
1004706_svs	0.570024	Outside desmoplastic stroma
1004707_svs	0.37995	Outside desmoplastic stroma

## Sheet: S. Figure 6K
S. Figure 6K
Sample	frac_col1a1	Region
1004690_svs	0.653491	Desmoplastic stroma
1004690_svs	0.624445	Desmoplastic stroma
1004693_svs	0.784025	Desmoplastic stroma
1004695_svs	0.497509	Desmoplastic stroma
1004701_svs	0.463611	Desmoplastic stroma
1004701_svs	0.697119	Desmoplastic stroma
1004701_svs	0.694864	Desmoplastic stroma
1004703_svs	0.33177	Desmoplastic stroma
1004703_svs	0.274707	Desmoplastic stroma
1004703_svs	0.769664	Desmoplastic stroma
1004704_svs	0.320741	Desmoplastic stroma
1004704_svs	0.422707	Desmoplastic stroma
1004706_svs	0.597137	Desmoplastic stroma
1004706_svs	0.658123	Desmoplastic stroma
1004690_svs	0.569432	Outside desmoplastic stroma
1004693_svs	0.429888	Outside desmoplastic stroma
1004695_svs	0.486968	Outside desmoplastic stroma
1004701_svs	0.340954	Outside desmoplastic stroma
1004703_svs	0.545976	Outside desmoplastic stroma
1004704_svs	0.299135	Outside desmoplastic stroma
1004705_svs	0.274866	Outside desmoplastic stroma
1004706_svs	0.393791	Outside desmoplastic stroma
1004707_svs	0.156118	Outside desmoplastic stroma
