# Supplementary material for: Vascular invasion-associated gene expression is detectable in pre-surgical biopsies of stage I lung adenocarcinoma
Source: Nat Commun. 2026 Mar 24;17:2581. doi: 10.1038/s41467-026-70600-2 (PMC13013712; doi:10.1038/s41467-026-70600-2)
Supplement: Supplementary file 4 — Source data [file 41467_2026_70600_MOESM4_ESM.zip › NCOMMS-24-43874C_source_data/steiner_source_data_bulkRNAseq.xlsx]

## Sheet: Table S1
Table S1
	X8thStg	Age	Gender	Race	Pack_yrs	Smoker	Total_size	Invasive_size	Lepidic	Acinar	Papillary	Solid	Micropapillary	Cribriform	LI	VPI	STAS	Site	Surgical.Procedure	LMPVI
1	IA1	60-69	F	White	42	Current	0.9	0.9	0	0	0	100	0	0	0	0	1	BMC	Lobe	NST
2	IA1	60-69	F	White	0	Never	2	0.4	80	15	5	0	0	0	0	0	1	BMC	Lobe	NST
3	IA2	60-69	F	White	24.5	Current	1.4	1.26	10	15	70	0	0	5	0	0	0	LHMC	Wedge	NST
4	IA2	70-79	F	White	80	Former	2.8	1.96	30	30	40	0	0	0	0	0	0	LHMC	Lobe	LMP
5	IB	60-69	F	White	60	Former	2	1.9	5	20	25	0	50	0	1	1	1	BMC	Wedge	NST
6	IB	60-69	M	Unknown	80	Current	1.7	1.19	30	10	10	35	15	0	1	1	0	BMC	Wedge	VI
7	IA1	60-69	F	White	82	Current	1.4	0.7	50	10	40	0	0	0	0	0	0	LHMC	Wedge	LMP
8	IA2	70-79	F	White	0	Never	2	1.4	30	60	0	10	0	0	0	0	0	LHMC	Lobe	NST
9	IB	60-69	M	White	40	Former	1.5	1.5	0	80	20	0	0	0	1	1	0	LHMC	Wedge	VI
10	IA1	80-89	F	White	80	Former	2	0.8	60	40	0	0	0	0	0	0	0	BMC	Wedge	LMP
11	IA2	80-89	F	White	7	Current	1.4	1.33	5	5	40	15	35	0	0	0	1	BMC	Wedge	NST
12	IA3	60-69	F	White	0	Never	2.8	2.8	0	25	60	0	15	0	0	0	1	BMC	Lobe	NST
13	IA2	80-89	F	White	25	Former	2.1	1.26	40	60	0	0	0	0	0	0	0	BMC	Lobe	LMP
14	IA2	60-69	M	Black / African American	60	Current	1.8	1.8	0	45	0	55	0	0	1	0	1	BMC	Lobe	VI
15	IA2	80-89	M	White	50	Former	1.2	1.2	0	35	0	50	5	10	0	0	1	LHMC	Lobe	VI
16	IB	70-79	M	White	45	Former	0.7	0.665	5	15	0	0	80	0	0	1	1	BMC	Lobe	NST
17	IA2	80-89	F	White		Unknown	1.1	1.1	0	70	0	5	10	15	0	0	1	BMC	Lobe	NST
18	IA2	70-79	F	White	20	Former	1.6	1.6	0	15	15	25	0	45	0	0	0	LHMC	Segment	NST
19	IA2	40-49	M	White	20	Current	1.4	1.4	0	0	0	15	0	85	0	0	1	LHMC	Lobe	NST
20	IA2	50-59	F	Unknown	5	Former	2	2	45	40	15	0	0	0	0	0	0	BMC	Lobe	NST
21	IA2	60-69	M	Black / African American	30	Current	2	1.8	10	60	10	0	10	10	0	0	1	BMC	Lobe	VI
22	IB	60-69	F	White	50	Current	3.3	3.3	0	0	15	75	10	0	0	0	1	BMC	Lobe	VI
23	IA2	70-79	F	White	110	Former	3.5	1.75	50	5	45	0	0	0	0	0	0	BMC	Lobe	NST
24	IA1	70-79	F	White	20	Former	2.7	0.135	95	5	0	0	0	0	1	0	0	BMC	Lobe	VI
25	IA1	60-69	F	White	25	Current	1	0.05	95	5	0	0	0	0	0	0	0	BMC	Wedge	LMP
26	IB	40-49	F	Black / African American	2.25	Current	1.6	1.52	5	80	0	0	15	0	1	1	1	BMC	Lobe	VI
27	IB	60-69	M	White	45	Former	2	2	0	0	10	0	0	90	0	1	0	LHMC	Lobe	VI
28	IA3	60-69	F	White	25	Current	3.7	2.59	30	70	0	0	0	0	0	0	0	LHMC	Lobe	NST
29	IA3	60-69	F	Black / African American	20	Former	3.4	2.89	15	0	85	0	0	0	0	0	0	BMC	Lobe	NST
30	IA2	80-89	F	White	25	Former	2.1	1.785	15	85	0	0	0	0	0	0	0	LHMC	Lobe	NST
31	IA1	60-69	F	Black / African American	23	Former	1.1	0.935	15	5	0	80	0	0	0	0	1	BMC	Lobe	VI
32	IA1	70-79	F	White	90	Former	1.2	0.55	90	10	0	0	0	0	0	0	0	BMC	Lobe	LMP
33	IA2	60-69	F	Asian	0	Never	2	1.2	40	50	5	0	0	5	0	0	0	BMC	Lobe	LMP
34	IA2	50-59	F	Hispanic / Latino	75	Current	2.2	1.87	15	10	15	55	0	0	0	0	0	BMC	Lobe	VI
35	IB	50-59	F	White	70	Former	1.5	1.5	0	75	0	0	10	15	1	1	1	BMC	Lobe	NST
36	IA2	70-79	M	White	100	Former	1.5	1.5	0	0	0	80	0	20	0	0	1	BMC	Wedge	VI
37	IB	70-79	F	White	40	Former	2.9	2.03	30	70	0	0	0	0	0	1	0	LHMC	Lobe	VI
38	IA1	60-69	F	White	60	Former	1.4	0.98	30	70	0	0	0	0	0	0	0	LHMC	Lobe	NST
39	IB	50-59	F	White	3.5	Former	1.4	0.98	30	15	5	35	5	10	1	1	0	BMC	Wedge	NST
40	IA1	70-79	F	Black / African American	22	Former	2.5	0.5	80	0	0	0	0	20	0	0	0	BMC	Wedge	NST
41	IB	50-59	F	Black / African American	50	Current	1.2	0.9	25	25	45	0	5	0	1	1	0	BMC	Wedge	NST
42	IA1	70-79	F	White	75	Former	1.6	0.48	70	30	0	0	0	0	1	0	1	BMC	Lobe	NST
43	IA1	40-49	F	White	30	Current	1.2	0.42	65	30	0	0	0	5	1	0	0	BMC	Lobe	NST
44	IA2	70-79	M	Asian	0	Never	2.5	1.25	50	45	0	5	0	0	0	0	0	BMC	Lobe	VI
45	IA3	70-79	F	White	60	Former	2.1	2.1	0	0	0	100	0	0	1	0	1	LHMC	Wedge	VI
46	IA1	60-69	M	White	40	Former	1.6	0.96	40	45	0	0	0	15	0	0	1	BMC	Lobe	NST
47	IB	70-79	M	White	150	Former	1.2	1.2	0	0	0	100	0	0	1	1	1	BMC	Lobe	NST
48	IA2	60-69	F	White	75	Former	1.7	1.615	5	15	0	80	0	0	1	0	0	BMC	Wedge	VI
49	IA1	60-69	F	White	50	Current	2.2	0.6	80	20	0	0	0	0	0	0	0	BMC	Wedge	LMP
50	IA2	70-79	M	White	4	Former	1.4	1.4	0	70	20	0	0	10	0	0	0	LHMC	Segment	NST
51	IB	60-69	F	White	55	Former	2.5	2.5	0	30	10	5	55	0	0	1	1	LHMC	Lobe	VI
52	IA2	70-79	F	White		Former	1.8	1.71	5	85	0	0	10	0	0	0	1	BMC	Lobe	NST
53	IA2	70-79	M	White	0	Never	1.5	1.05	30	30	0	40	0	0	0	0	0	LHMC	Lobe	VI
54	IA1	60-69	F	White	25	Current	1.5	0.9	40	50	10	0	0	0	0	0	0	LHMC	Wedge	NST
55	IA1	70-79	F	Asian	0	Never	1.4	0.65	65	20	15	0	0	0	0	0	0	BMC	Lobe	NST
56	IA1	70-79	M	White	65	Former	3	0.9	70	15	15	0	0	0	0	0	0	BMC	Lobe	NST
57	IA3	60-69	F	Black / African American	37	Current	2.3	2.3	0	20	10	30	0	35	1	0	1	BMC	Wedge	NST
58	IA2	60-69	M	White	60	Former	2.5	1.75	30	40	25	5	0	0	1	0	0	BMC	Lobe	VI
59	IB	70-79	F	White	20	Former	2.5	1.875	25	30	30	0	15	0	0	1	1	BMC	Lobe	NST
60	IA2	80-89	F	White	0	Never	2	1.4	30	45	0	0	25	0	0	0	0	BMC	Lobe	NST
61	IB	80-89	F	White	5	Former	3.5	3.5	0	0	0	15	0	10	0	1	1	LHMC	Wedge	VI
62	IA3	60-69	M	White	100	Former	2.7	2.7	0	0	0	100	0	0	1	0	0	BMC	Lobe	NST
63	IA3	70-79	F	White	90	Former	3	2.1	30	40	15	0	5	10	0	0	1	BMC	Lobe	NST
64	IA2	70-79	F	White	54	Current	1.8	1.62	10	90	0	0	0	0	1	0	1	LHMC	Wedge	VI
65	IA1	60-69	F	White	50	Current	1	1	0	85	5	0	10	0	1	0	1	BMC	Lobe	NST
66	IA2	60-69	F	White	10	Current	1.4	1.19	15	85	0	0	0	0	0	0	0	LHMC	Segment	NST
67	IA1	60-69	M	White	40	Former	1	0.6	40	60	0	0	0	0	0	0	0	BMC	Wedge	LMP
68	IA3	60-69	M	Black / African American	24	Current	2.7	2.16	20	10	35	10	5	20	0	0	0	BMC	Lobe	NST
69	IA1	80-89	F	White	47	Former	1.5	0.9	40	0	60	0	0	0	0	0	0	BMC	Wedge	LMP
70	IA1	40-49	F	White	0	Never	0.9	0.9	90	10	0	0	0	0	0	0	0	BMC	Wedge	NST
71	IB	40-49	F	White	33	Current	2.3	1.84	20	50	0	0	30	0	0	1	1	BMC	Lobe	VI
72	IB	60-69	M	Black / African American	40	Former	2.2	2.2	0	80	0	0	20	0	0	1	0	BMC	Lobe	VI
73	IA2	50-59	F	Black / African American	60	Former	1.5	1.5	0	60	10	0	30	0	1	0	1	BMC	Lobe	NST
74	IA2	50-59	M	White	144	Former	1.2	1.02	15	5	0	80	0	0	0	0	1	BMC	Lobe	NST
75	IA2	60-69	F	White	45	Former	2	1.2	75	15	10	0	0	0	0	0	0	BMC	Lobe	LMP
76	IA2	70-79	F	White	100	Former	1.5	1.5	0	0	0	95	0	5	0	0	1	LHMC	Wedge	NST
77	IA2	60-69	M	Black / African American	50	Former	2.5	1.625	35	65	0	0	0	0	0	0	0	BMC	Lobe	LMP
78	IA1	60-69	M	White	200	Former	1	0.7	30	45	20	5	0	0	1	0	1	LHMC	Wedge	NST
79	IA3	70-79	F	White	80	Former	3.8	2.47	35	50	15	0	0	0	0	0	0	BMC	Lobe	NST
80	IA1	50-59	F	White	15	Former	0.9	0.585	35	40	25	0	0	0	0	0	0	LHMC	Wedge	LMP
81	IB	70-79	F	Black / African American	13.75	Current	4	4	45	10	30	0	15	0	0	0	0	BMC	Segment	NST
82	IA2	80-89	F	White	15	Former	2.5	1.4	80	0	20	0	0	0	0	0	0	BMC	Segment	NST
83	IB	50-59	F	White	22.5	Current	1.6	1.6	0	20	0	30	0	50	0	1	1	BMC	Wedge	VI
84	IA2	60-69	F	White	33	Former	1.5	1.35	10	80	10	0	0	0	0	0	1	BMC	Segment	NST
85	IA2	50-59	M	White	0	Never	2	2	90	10	0	0	0	0	0	0	0	LHMC	Lobe	NST
86	IA2	70-79	F	White		Current	1.5	1.05	30	0	65	5	0	0	0	0	0	BMC	Lobe	NST
87	IA1	60-69	F	Black / African American	30	Former	3.5	0.525	85	10	5	0	0	0	0	0	0	BMC	Lobe	NST
88	IB	60-69	M	Black / African American	30	Former	1.3	1.3	0	10	0	90	0	0	1	1	0	BMC	Lobe	VI
89	IA1	50-59	M	White	150	Current	0.9	0.7	60	40	0	0	0	0	0	0	0	BMC	Lobe	LMP
90	IA1	70-79	F	White	30	Former	1.2	0.06	95	0	5	0	0	0	0	0	0	BMC	Segment	LMP
91	IA1	70-79	F	White	30	Former	1.5	0.6	70	30	0	0	0	0	0	0	0	BMC	Lobe	LMP
92	IA1	60-69	F	White	0	Never	1.5	0.2	90	10	0	0	0	0	0	0	0	LHMC	Segment	LMP
93	IA2	50-59	M	Hispanic / Latino	0	Never	2	1.4	30	70	0	0	0	0	0	0	0	BMC	Lobe	LMP
94	IA1	60-69	F	White	75	Former	0.4	0.4	0	35	55	0	10	0	0	0	1	BMC	Wedge	NST
95	IB	60-69	F	White	50	Current	2.1	1.995	5	20	0	40	20	15	0	1	1	BMC	Segment	VI
96	IA3	70-79	M	White	65	Current	2.2	2.2	0	0	0	100	0	0	1	0	1	LHMC	Lobe	VI
97	IA2	70-79	F	White	50	Current	1.3	1.3	0	65	25	0	0	10	1	0	0	LHMC	Wedge	VI
98	IB	50-59	F	White	60	Former	1.5	1.5	30	70	0	0	0	0	0	1	0	LHMC	Lobe	NST
99	IA2	50-59	F	White	20	Current	1.1	1.1	0	0	0	100	0	0	1	0	1	LHMC	Lobe	NST
100	IA1	60-69	F	Hispanic / Latino	38	Former	1	1	0	90	0	0	0	10	1	0	1	BMC	Lobe	VI
101	IA1	50-59	F	White	40	Current	1.5	0.6	60	40	0	0	0	0	0	0	0	LHMC	Lobe	LMP
102	IA2	70-79	F	White	25	Former	4	2	50	40	0	10	0	0	0	0	0	LHMC	Lobe	VI
103	IA2	70-79	F	Asian	0	Never	2	1.4	30	50	0	0	5	15	1	0	0	BMC	Lobe	NST
104	IA1	60-69	M	Black / African American	50	Former	1.2	0.96	20	0	0	50	0	30	0	0	1	BMC	Lobe	VI
105	IB	70-79	M	White	50	Former	1.9	1.9	0	5	0	0	0	95	1	1	1	BMC	Wedge	NST
106	IA2	60-69	M	White	50	Former	1.5	1.425	5	15	5	50	0	25	0	0	0	BMC	Lobe	NST
107	IA1	40-49	F	Black / African American	7.5	Current	0.8	0.24	70	30	0	0	0	0	0	0	0	BMC	Wedge	LMP
108	IA2	70-79	M	White	60	Former	1.5	1.5	0	85	0	5	0	10	0	0	1	LHMC	Wedge	NST
109	IB	70-79	F	White	30	Former	2.3	0.92	60	30	10	0	0	0	0	1	1	BMC	Wedge	NST
110	IA1	50-59	F	White	60	Current	0.9	0.9	0	35	0	65	0	0	0	0	0	LHMC	Wedge	NST
111	IA2	70-79	F	Black / African American	22	Former	1.8	1.8	0	45	0	0	0	55	0	0	1	BMC	Wedge	NST
112	IA2	70-79	M	White	0	Never	1.7	1.445	15	0	85	0	0	0	0	0	0	LHMC	Lobe	LMP
113	IA2	60-69	F	White	0	Never	2.5	1.375	45	35	5	0	5	10	1	0	1	BMC	Lobe	NST
114	IB	60-69	F	White	57	Former	2.4	1.8	25	55	0	5	15	0	0	1	0	BMC	Lobe	NST
115	IB	80-89	M	White	40	Current	2.6	1.82	30	0	0	10	50	10	1	1	1	BMC	Segment	VI
116	IA1	70-79	F	Unknown	2	Current	1.6	0.6	70	30	0	0	0	0	0	0	0	BMC	Wedge	NST
117	IA2	70-79	M	Asian	50	Former	1.8	1.26	30	0	65	0	0	5	0	0	0	BMC	Wedge	LMP
118	IA1	50-59	F	Black / African American	30	Current	1.5	0.825	45	55	0	0	0	0	0	0	0	BMC	Wedge	LMP
119	IA1	50-59	F	Black / African American	35	Former	1.4	0.84	40	40	15	0	5	0	0	0	0	BMC	Lobe	NST
120	IA1	40-49	M	Asian	45	Current	1	0.9	10	0	70	0	0	20	0	0	1	BMC	Wedge	NST
121	IA1	40-49	F	Black / African American	22.5	Current	0.9	0.9	0	60	0	0	10	30	1	0	1	BMC	Wedge	NST
122	IA3	70-79	M	White	100	Current	3	3	0	30	0	10	0	60	1	0	0	LHMC	Lobe	NST
123	IA1	60-69	M	Black / African American	30	Current	1	1	0	40	60	0	0	0	0	0	0	BMC	Lobe	NST
124	IA2	60-69	F	White	5	Former	2.5	1.25	50	40	0	0	10	0	0	0	0	LHMC	Lobe	VI
125	IA2	60-69	M	White	50	Former	1.5	1.5	0	60	0	0	0	40	0	0	0	BMC	Wedge	NST
126	IA1	60-69	M	White	100	Former	1.9	0.76	60	40	0	0	0	0	0	0	0	BMC	Lobe	NST
127	IA1	70-79	F	White	20	Former	1	0.65	35	65	0	0	0	0	0	0	0	LHMC	Lobe	LMP
128	IA1	60-69	M	White	20	Former	1	0.65	35	15	50	0	0	0	0	0	0	BMC	Lobe	LMP
129	IA1	60-69	F	White	80	Former	2.5	0.875	65	35	0	0	0	0	0	0	0	BMC	Lobe	NST
130	IA1	70-79	F	White	150	Former	1.5	0.075	95	5	0	0	0	0	0	0	0	LHMC	Wedge	LMP
131	IA1	60-69	F	White	33	Former	2.3	0.575	75	0	20	0	0	5	0	0	0	BMC	Lobe	LMP
132	IA3	50-59	M	Black / African American	40	Current	2.8	2.8	0	5	95	0	0	0	0	0	1	BMC	Lobe	VI
133	IA3	50-59	M	White	35	Current	2.7	2.43	10	55	10	20	0	0	1	0	1	LHMC	Lobe	VI
134	IA3	80-89	F	White	0	Never	3	3	0	30	0	0	0	70	0	0	0	LHMC	Lobe	VI
135	IA1	70-79	F	White	80	Former	0.7	0.7	0	75	15	0	10	0	0	0	0	LHMC	Lobe	NST
136	IB	60-69	F	Black / African American	40	Current	2	2	0	70	0	0	0	30	1	1	0	BMC	Wedge	VI
137	IA2	60-69	M	White	55	Former	2	1.8	10	0	90	0	0	0	0	0	1	LHMC	Lobe	NST
138	IA1	50-59	M	White	80	Current	1.5	0.375	75	25	0	0	0	0	0	0	0	BMC	Lobe	NST
139	IB	70-79	F	White	50	Current	2	1.9	5	0	0	65	20	10	1	1	1	BMC	Lobe	VI
140	0	50-59	F	White	70	Former	1	0	100	0	0	0	0	0	0	0	0	LHMC	Wedge	LMP
141	IB	50-59	M	White	35	Current	1.5	1	35	45	0	0	10	10	0	1	1	LHMC	Wedge	NST
142	IB	70-79	M	Black / African American	50	Current	1.5	1.5	0	85	0	5	0	10	1	1	0	BMC	Wedge	VI
143	IA1	70-79	M	Unknown	5	Former	0.9	0.8	60	40	0	0	0	0	0	0	0	BMC	Wedge	LMP
144	IA2	60-69	M	White	69	Current	1.8	1.53	15	0	15	0	10	60	1	0	1	LHMC	Lobe	VI
145	IA1	60-69	F	White	0	Never	1	1	0	90	0	0	0	10	0	0	1	LHMC	Lobe	NST
146	IA2	60-69	M	White	104	Current	2	2	0	5	0	85	0	10	0	0	1	LHMC	Wedge	NST
147	IB	70-79	F	White	20	Former	1.8	1.62	10	60	5	0	10	15	0	1	1	BMC	Wedge	VI
148	IA3	60-69	F	White	40	Current	2.7	2.43	10	15	0	0	70	5	1	0	1	BMC	Lobe	VI
149	IA1	60-69	F	Hispanic / Latino	0	Never	1.5	0.6	70	25	5	0	0	0	0	0	0	BMC	Lobe	LMP
150	IB	70-79	F	White	35	Former	3	2.55	15	75	5	0	5	0	0	1	1	BMC	Lobe	VI
151	IA2	60-69	M	White	50	Former	3	1.8	40	30	15	5	5	5	1	0	0	BMC	Lobe	VI
152	IB	70-79	F	White	60	Former	1.8	1.8	0	5	0	90	0	0	0	1	1	BMC	Lobe	NST
153	IA2	70-79	M	Black / African American	43	Current	3.1	1.085	65	15	0	0	20	0	0	0	1	BMC	Lobe	NST
154	0	70-79	M	Asian	50	Former	0.7	0	100	0	0	0	0	0	0	0	0	BMC	Wedge	LMP
155	IB	40-49	F	White	40	Current	1.5	1.275	15	50	0	35	0	0	0	1	1	BMC	Segment	VI
156	IB	70-79	F	White	15	Former	1.2	1.2	0	10	0	60	10	20	1	1	1	BMC	Segment	NST
157	IA1	60-69	F	White	50	Current	1.1	0.77	30	0	25	0	45	0	0	0	1	LHMC	Wedge	NST
158	IA1	70-79	M	White	0	Never	3.2	0.96	70	0	5	0	5	20	1	0	1	BMC	Lobe	VI
159	IA2	70-79	F	White		Current	1.5	1.5	0	0	0	100	0	0	0	0	1	BMC	Wedge	NST
160	IA1	60-69	M	White	63	Former	3	0.9	70	10	10	0	5	5	0	0	0	LHMC	Lobe	VI
161	IB	60-69	M	White	54	Current	2	2	0	20	20	0	35	25	0	1	1	BMC	Lobe	VI
162	IA2	60-69	F	White	0	Never	2.3	1.84	20	0	60	15	5	0	0	0	0	BMC	Lobe	NST
163	IB	70-79	F	White	45	Former	1.5	1.35	10	40	15	5	30	0	0	1	1	BMC	Lobe	VI
164	IA2	60-69	M	Black / African American	50	Former	1.2	1.02	15	15	40	15	0	15	1	0	0	BMC	Wedge	NST
165	IA1	70-79	F	White	40	Current	0.8	0.8	0	0	0	15	0	85	0	0	0	BMC	Wedge	NST
166	IB	40-49	F	White	3	Current	1.2	0.96	20	10	0	60	0	10	1	1	1	BMC	Lobe	NST
167	IA1	80-89	M	White	10	Former	1.4	0.7	70	30	0	0	0	0	0	0	0	BMC	Wedge	LMP
168	IA1	50-59	F	White	72	Former	1	1	0	0	0	90	0	10	1	0	1	BMC	Wedge	NST
169	IA1	60-69	M	White	40	Current	0.8	0.76	5	95	0	0	0	0	0	0	0	LHMC	Lobe	NST
170	IB	70-79	M	White	38	Former	3.5	3.5	0	0	20	0	80	0	1	0	1	BMC	Lobe	VI
171	IB	60-69	M	Black / African American		Current	1	1	40	60	0	0	0	0	0	1	0	BMC	Wedge	VI
172	IA1	60-69	F	White	80	Former	1.5	0.525	65	5	15	0	15	0	1	0	1	LHMC	Wedge	NST
173	IA1	60-69	M	White	25	Current	1.1	0.99	10	60	25	0	5	0	1	0	0	BMC	Lobe	NST
174	IB	50-59	F	Black / African American	30	Current	2.5	1.75	30	40	25	0	5	0	0	1	0	BMC	Wedge	VI
175	IA1	50-59	F	White	0	Never	1.3	0.2	85	15	0	0	0	0	0	0	0	LHMC	Wedge	LMP
176	IA2	70-79	F	White	35	Former	1.4	1.4	5	0	0	55	15	25	1	0	1	LHMC	Wedge	VI
177	IB	60-69	F	White	10	Former	0.9	0.9	0	70	10	0	0	20	0	1	1	LHMC	Wedge	VI
178	IA2	50-59	F	White		Current	2.1	1.68	20	10	0	70	0	0	0	0	1	BMC	Wedge	NST
179	IB	80-89	F	White		Unknown	3.1	3.1	0	5	0	90	0	5	0	1	1	BMC	Wedge	NST
180	IA2	70-79	M	Black / African American	27	Former	1.4	1.05	25	0	20	45	10	0	1	0	1	BMC	Lobe	VI
181	IA1	70-79	F	White	30	Former	1.2	0.55	60	40	0	0	0	0	0	0	0	BMC	Segment	LMP
182	IA2	60-69	F	White	80	Current	2	2	0	85	10	0	5	0	0	0	0	LHMC	Lobe	NST
183	IA1	70-79	M	White	45	Former	0.5	0.025	95	0	5	0	0	0	0	0	0	BMC	Lobe	LMP
184	IA1	70-79	F	White	0	Never	1.2	0.7	65	35	0	0	0	0	0	0	0	BMC	Lobe	LMP
185	IA2	40-49	F	White	90	Former	1.1	1.1	0	55	0	10	35	0	0	0	1	BMC	Lobe	NST
186	IA1	70-79	F	White	20	Former	2	1	50	25	20	0	5	0	0	0	1	LHMC	Lobe	NST
187	0	80-89	F	White	0	Never	1.5	0	100	0	0	0	0	0	0	0	0	BMC	Wedge	LMP
188	IA2	70-79	F	White	0	Never	2.3	1.38	40	15	45	0	0	0	0	0	0	BMC	Lobe	LMP
189	IA1	60-69	F	White	80	Current	1.1	0.11	90	5	5	0	0	0	0	0	0	BMC	Segment	LMP
190	IA3	40-49	M	White	7	Former	2.5	2.5	0	70	0	30	0	0	0	0	0	LHMC	Lobe	VI
191	IB	60-69	F	White	80	Former	1.5	0.75	50	35	0	5	10	0	0	1	1	BMC	Lobe	NST
192	IA2	50-59	F	White		Current	2	2	0	10	0	90	0	0	0	0	0	BMC	Lobe	VI

## Sheet: S. Figure 1A
S. Figure 1A
Sample	time_7_year_RFS	RFS_7_year	LMPVI
MCL-001	59.0137	0	NST
MCL-002	84	0	NST
MCL-003	15.3205	1	NST
MCL-004	84	0	LMP
MCL-005	78.1479	0	NST
MCL-006	66.1151	0	VI
MCL-007	84	0	LMP
MCL-008	84	0	NST
MCL-009	11.211	1	VI
MCL-010	84	0	LMP
MCL-011	84	0	NST
MCL-012	84	0	NST
MCL-013	84	0	LMP
MCL-014	84	0	VI
MCL-015	65.8192	0	VI
MCL-016	84	0	NST
MCL-017	84	0	NST
MCL-018	84	0	NST
MCL-019	84	0	NST
MCL-020	84	0	NST
MCL-021	49.9397	1	VI
MCL-022	84	0	VI
MCL-023	84	0	NST
MCL-024	84	0	VI
MCL-025	84	0	LMP
MCL-026	84	0	VI
MCL-027	84	0	VI
MCL-028	84	0	NST
MCL-029	84	0	NST
MCL-030	84	0	NST
MCL-031	84	0	VI
MCL-032	84	0	LMP
MCL-033	80.4822	0	LMP
MCL-034	31.3644	1	VI
MCL-035	84	0	NST
MCL-036	58.7507	0	VI
MCL-037	55.5288	1	VI
MCL-038	84	0	NST
MCL-039	15.8795	1	NST
MCL-040	84	0	NST
MCL-041	84	0	NST
MCL-042	84	0	NST
MCL-043	82.8493	0	NST
MCL-044	81.7315	0	VI
MCL-045	5.09589	1	VI
MCL-046	84	0	NST
MCL-047	8.28493	0	NST
MCL-048	38.2027	1	VI
MCL-049	84	0	LMP
MCL-050	84	0	NST
MCL-051	55.8904	0	VI
MCL-052	84	0	NST
MCL-053	56.7452	0	VI
MCL-054	84	0	NST
MCL-055	83.4082	0	NST
MCL-056	81.5342	0	NST
MCL-057	75.189	0	NST
MCL-058	8.51507	1	VI
MCL-059	84	0	NST
MCL-060	84	0	NST
MCL-061	55.8575	1	VI
MCL-062	84	0	NST
MCL-063	84	0	NST
MCL-064	2.99178	1	VI
MCL-065	84	0	NST
MCL-066	84	0	NST
MCL-067	84	0	LMP
MCL-068	83.5397	0	NST
MCL-069	44.4493	0	LMP
MCL-070	84	0	NST
MCL-071	84	0	VI
MCL-072	84	0	VI
MCL-073	84	0	NST
MCL-074	84	0	NST
MCL-075	64.2082	0	LMP
MCL-076	84	0	NST
MCL-077	84	0	LMP
MCL-078	36.7562	1	NST
MCL-079	84	0	NST
MCL-080	84	0	LMP
MCL-081	22.2247	1	NST
MCL-082	34.7507	0	NST
MCL-083	84	0	VI
MCL-084	84	0	NST
MCL-085	84	0	NST
MCL-086	84	0	NST
MCL-087	84	0	NST
MCL-088	84	0	VI
MCL-089	49.4795	0	LMP
MCL-090	84	0	LMP
MCL-091	84	0	LMP
MCL-092	82.126	0	LMP
MCL-093	54.4438	0	LMP
MCL-094	66.2795	0	NST
MCL-095	84	0	VI
MCL-096	71.6384	1	VI
MCL-097	14.9589	1	VI
MCL-098	57.7973	0	NST
MCL-099	10.6192	1	NST
MCL-100	84	0	VI
MCL-101	84	0	LMP
MCL-102	84	0	VI
MCL-103	83.4082	0	NST
MCL-104	84	0	VI
MCL-105	78.9041	0	NST
MCL-106	84	0	NST
MCL-107	84	0	LMP
MCL-108	63.5178	0	NST
MCL-109	84	0	NST
MCL-110	61.5123	0	NST
MCL-111	84	0	NST
MCL-112	84	0	LMP
MCL-113	82.9479	0	NST
MCL-114	84	0	NST
MCL-115	19.5616	1	VI
MCL-116	60.6575	0	NST
MCL-117	60.9863	0	LMP
MCL-118	64.7014	0	LMP
MCL-119	84	0	NST
MCL-120	67.1014	0	NST
MCL-121	84	0	NST
MCL-122	84	0	NST
MCL-123	84	0	NST
MCL-124	8.41644	1	VI
MCL-125	84	0	NST
MCL-126	84	0	NST
MCL-127	84	0	LMP
MCL-128	84	0	LMP
MCL-129	84	0	NST
MCL-130	45.2712	0	LMP
MCL-131	84	0	LMP
MCL-132	12.4932	1	VI
MCL-133	84	0	VI
MCL-134	50.4329	1	VI
MCL-135	84	0	NST
MCL-136	25.7753	1	VI
MCL-137	15.8466	1	NST
MCL-138	84	0	NST
MCL-139	84	0	VI
MCL-140	84	0	LMP
MCL-141	84	0	NST
MCL-142	82.5205	0	VI
MCL-143	8.05479	1	LMP
MCL-144	17.063	1	VI
MCL-145	84	0	NST
MCL-146	84	0	NST
MCL-147	68.0877	0	VI
MCL-148	19.6274	1	VI
MCL-149	84	0	LMP
MCL-150	28.7014	1	VI
MCL-151	83.3096	0	VI
MCL-152	71.2438	0	NST
MCL-153	66.3123	0	NST
MCL-154	60.9863	0	LMP
MCL-155	25.9726	1	VI
MCL-156	80.811	0	NST
MCL-157	84	0	NST
MCL-158	19.7589	1	VI
MCL-159	74.8932	0	NST
MCL-160	84	0	VI
MCL-161	84	0	VI
MCL-162	84	0	NST
MCL-163	13.7753	1	VI
MCL-164	79.8904	0	NST
MCL-166	70.5863	1	NST
MCL-167	68.9096	0	NST
MCL-168	84	0	LMP
MCL-169	84	0	NST
MCL-170	84	0	NST
MCL-171	11.474	1	VI
MCL-172	45.7315	1	VI
MCL-173	84	0	NST
MCL-174	84	0	NST
MCL-175	65.0959	0	VI
MCL-176	48.1644	0	LMP
MCL-177	74.926	0	VI
MCL-178	18.937	1	VI
MCL-179	18.4438	1	NST
MCL-180	84	0	NST
MCL-181	58.7178	0	VI
MCL-182	84	0	LMP
MCL-183	26.2685	1	NST
MCL-184	84	0	LMP
MCL-185	84	0	LMP
MCL-186	84	0	NST
MCL-187	84	0	NST
MCL-188	83.5726	0	LMP
MCL-189	47.5726	0	LMP
MCL-190	41.4247	0	LMP
MCL-191	84	0	VI
MCL-392	84	0	NST
MCL-416	19.3644	1	VI

## Sheet: S. Figure 1B
S. Figure 1B
Sample	time_7_year_RFS	RFS_7_year	WHO
MCL-001	59.0137	0	3
MCL-002	84	0	1
MCL-003	15.3205	1	2
MCL-004	84	0	2
MCL-005	78.1479	0	3
MCL-006	66.1151	0	3
MCL-007	84	0	1
MCL-008	84	0	2
MCL-009	11.211	1	2
MCL-010	84	0	1
MCL-011	84	0	2
MCL-012	84	0	2
MCL-013	84	0	2
MCL-014	84	0	3
MCL-015	65.8192	0	3
MCL-016	84	0	3
MCL-017	84	0	2
MCL-018	84	0	2
MCL-019	84	0	2
MCL-021	49.9397	1	2
MCL-022	84	0	3
MCL-023	84	0	1
MCL-024	84	0	1
MCL-025	84	0	AISMIA
MCL-026	84	0	2
MCL-027	84	0	2
MCL-028	84	0	2
MCL-029	84	0	2
MCL-030	84	0	2
MCL-031	84	0	3
MCL-032	84	0	1
MCL-033	80.4822	0	2
MCL-034	31.3644	1	3
MCL-035	84	0	2
MCL-036	58.7507	0	3
MCL-037	55.5288	1	2
MCL-038	84	0	2
MCL-039	15.8795	1	3
MCL-040	84	0	1
MCL-041	84	0	2
MCL-042	84	0	1
MCL-043	82.8493	0	1
MCL-044	81.7315	0	1
MCL-045	5.09589	1	3
MCL-046	84	0	2
MCL-047	8.28493	0	3
MCL-048	38.2027	1	3
MCL-049	84	0	1
MCL-050	84	0	2
MCL-051	55.8904	0	3
MCL-052	84	0	2
MCL-053	56.7452	0	3
MCL-054	84	0	2
MCL-055	83.4082	0	1
MCL-056	81.5342	0	1
MCL-057	75.189	0	2
MCL-058	8.51507	1	2
MCL-059	84	0	2
MCL-060	84	0	2
MCL-061	55.8575	1	3
MCL-062	84	0	3
MCL-063	84	0	2
MCL-064	2.99178	1	2
MCL-065	84	0	2
MCL-066	84	0	2
MCL-067	84	0	2
MCL-068	83.5397	0	2
MCL-069	44.4493	0	2
MCL-071	84	0	2
MCL-072	84	0	2
MCL-073	84	0	2
MCL-074	84	0	3
MCL-075	64.2082	0	1
MCL-076	84	0	3
MCL-077	84	0	2
MCL-078	36.7562	1	2
MCL-079	84	0	2
MCL-080	84	0	2
MCL-082	34.7507	0	1
MCL-083	84	0	2
MCL-084	84	0	2
MCL-086	84	0	2
MCL-087	84	0	1
MCL-088	84	0	3
MCL-089	49.4795	0	1
MCL-090	84	0	AISMIA
MCL-091	84	0	1
MCL-092	82.126	0	AISMIA
MCL-093	54.4438	0	2
MCL-094	66.2795	0	2
MCL-095	84	0	3
MCL-096	71.6384	1	3
MCL-097	14.9589	1	2
MCL-099	10.6192	1	3
MCL-100	84	0	2
MCL-101	84	0	1
MCL-102	84	0	1
MCL-103	83.4082	0	2
MCL-104	84	0	3
MCL-105	78.9041	0	2
MCL-106	84	0	3
MCL-107	84	0	AISMIA
MCL-108	63.5178	0	2
MCL-109	84	0	1
MCL-110	61.5123	0	2
MCL-111	84	0	2
MCL-112	84	0	2
MCL-113	82.9479	0	1
MCL-114	84	0	2
MCL-115	19.5616	1	3
MCL-116	60.6575	0	1
MCL-117	60.9863	0	2
MCL-118	64.7014	0	2
MCL-119	84	0	2
MCL-120	67.1014	0	2
MCL-121	84	0	2
MCL-122	84	0	2
MCL-123	84	0	2
MCL-124	8.41644	1	1
MCL-125	84	0	2
MCL-126	84	0	1
MCL-127	84	0	2
MCL-128	84	0	2
MCL-129	84	0	1
MCL-130	45.2712	0	AISMIA
MCL-131	84	0	1
MCL-132	12.4932	1	2
MCL-133	84	0	2
MCL-134	50.4329	1	2
MCL-135	84	0	2
MCL-136	25.7753	1	2
MCL-137	15.8466	1	2
MCL-138	84	0	1
MCL-139	84	0	3
MCL-140	84	0	AISMIA
MCL-141	84	0	2
MCL-142	82.5205	0	2
MCL-143	8.05479	1	1
MCL-144	17.063	1	2
MCL-145	84	0	2
MCL-146	84	0	3
MCL-147	68.0877	0	2
MCL-148	19.6274	1	3
MCL-149	84	0	1
MCL-150	28.7014	1	2
MCL-151	83.3096	0	1
MCL-152	71.2438	0	3
MCL-153	66.3123	0	1
MCL-154	60.9863	0	AISMIA
MCL-155	25.9726	1	2
MCL-156	80.811	0	3
MCL-157	84	0	3
MCL-158	19.7589	1	1
MCL-159	74.8932	0	3
MCL-160	84	0	1
MCL-161	84	0	3
MCL-162	84	0	2
MCL-163	13.7753	1	2
MCL-164	79.8904	0	2
MCL-166	70.5863	1	2
MCL-167	68.9096	0	3
MCL-168	84	0	1
MCL-169	84	0	3
MCL-170	84	0	2
MCL-171	11.474	1	3
MCL-173	84	0	1
MCL-174	84	0	2
MCL-175	65.0959	0	2
MCL-176	48.1644	0	AISMIA
MCL-177	74.926	0	3
MCL-178	18.937	1	2
MCL-179	18.4438	1	3
MCL-180	84	0	3
MCL-181	58.7178	0	3
MCL-182	84	0	1
MCL-183	26.2685	1	2
MCL-184	84	0	AISMIA
MCL-185	84	0	1
MCL-186	84	0	2
MCL-187	84	0	1
MCL-188	83.5726	0	AISMIA
MCL-189	47.5726	0	2
MCL-190	41.4247	0	AISMIA
MCL-191	84	0	2
MCL-392	84	0	1
MCL-416	19.3644	1	3

## Sheet: S. Figure 1C
S. Figure 1C
Sample	time_7_year_RFS	RFS_7_year	VI
MCL-001	59.0137	0	0
MCL-002	84	0	0
MCL-003	15.3205	1	0
MCL-004	84	0	0
MCL-005	78.1479	0	0
MCL-006	66.1151	0	1
MCL-007	84	0	0
MCL-008	84	0	0
MCL-009	11.211	1	1
MCL-010	84	0	0
MCL-011	84	0	0
MCL-012	84	0	0
MCL-013	84	0	0
MCL-014	84	0	1
MCL-015	65.8192	0	1
MCL-016	84	0	0
MCL-017	84	0	0
MCL-018	84	0	0
MCL-019	84	0	0
MCL-020	84	0	0
MCL-021	49.9397	1	1
MCL-022	84	0	1
MCL-023	84	0	0
MCL-024	84	0	1
MCL-025	84	0	0
MCL-026	84	0	1
MCL-027	84	0	1
MCL-028	84	0	0
MCL-029	84	0	0
MCL-030	84	0	0
MCL-031	84	0	1
MCL-032	84	0	0
MCL-033	80.4822	0	0
MCL-034	31.3644	1	1
MCL-035	84	0	0
MCL-036	58.7507	0	1
MCL-037	55.5288	1	1
MCL-038	84	0	0
MCL-039	15.8795	1	0
MCL-040	84	0	0
MCL-041	84	0	0
MCL-042	84	0	0
MCL-043	82.8493	0	0
MCL-044	81.7315	0	1
MCL-045	5.09589	1	1
MCL-046	84	0	0
MCL-047	8.28493	0	0
MCL-048	38.2027	1	1
MCL-049	84	0	0
MCL-050	84	0	0
MCL-051	55.8904	0	1
MCL-052	84	0	0
MCL-053	56.7452	0	1
MCL-054	84	0	0
MCL-055	83.4082	0	0
MCL-056	81.5342	0	0
MCL-057	75.189	0	0
MCL-058	8.51507	1	1
MCL-059	84	0	0
MCL-060	84	0	0
MCL-061	55.8575	1	1
MCL-062	84	0	0
MCL-063	84	0	0
MCL-064	2.99178	1	1
MCL-065	84	0	0
MCL-066	84	0	0
MCL-067	84	0	0
MCL-068	83.5397	0	0
MCL-069	44.4493	0	0
MCL-070	84	0	0
MCL-071	84	0	1
MCL-072	84	0	1
MCL-073	84	0	0
MCL-074	84	0	0
MCL-075	64.2082	0	0
MCL-076	84	0	0
MCL-077	84	0	0
MCL-078	36.7562	1	0
MCL-079	84	0	0
MCL-080	84	0	0
MCL-081	22.2247	1	0
MCL-082	34.7507	0	0
MCL-083	84	0	1
MCL-084	84	0	0
MCL-085	84	0	0
MCL-086	84	0	0
MCL-087	84	0	0
MCL-088	84	0	1
MCL-089	49.4795	0	0
MCL-090	84	0	0
MCL-091	84	0	0
MCL-092	82.126	0	0
MCL-093	54.4438	0	0
MCL-094	66.2795	0	0
MCL-095	84	0	1
MCL-096	71.6384	1	1
MCL-097	14.9589	1	1
MCL-098	57.7973	0	0
MCL-099	10.6192	1	0
MCL-100	84	0	1
MCL-101	84	0	0
MCL-102	84	0	1
MCL-103	83.4082	0	0
MCL-104	84	0	1
MCL-105	78.9041	0	0
MCL-106	84	0	0
MCL-107	84	0	0
MCL-108	63.5178	0	0
MCL-109	84	0	0
MCL-110	61.5123	0	0
MCL-111	84	0	0
MCL-112	84	0	0
MCL-113	82.9479	0	0
MCL-114	84	0	0
MCL-115	19.5616	1	1
MCL-116	60.6575	0	0
MCL-117	60.9863	0	0
MCL-118	64.7014	0	0
MCL-119	84	0	0
MCL-120	67.1014	0	0
MCL-121	84	0	0
MCL-122	84	0	0
MCL-123	84	0	0
MCL-124	8.41644	1	1
MCL-125	84	0	0
MCL-126	84	0	0
MCL-127	84	0	0
MCL-128	84	0	0
MCL-129	84	0	0
MCL-130	45.2712	0	0
MCL-131	84	0	0
MCL-132	12.4932	1	1
MCL-133	84	0	1
MCL-134	50.4329	1	1
MCL-135	84	0	0
MCL-136	25.7753	1	1
MCL-137	15.8466	1	0
MCL-138	84	0	0
MCL-139	84	0	1
MCL-140	84	0	0
MCL-141	84	0	0
MCL-142	82.5205	0	1
MCL-143	8.05479	1	0
MCL-144	17.063	1	1
MCL-145	84	0	0
MCL-146	84	0	0
MCL-147	68.0877	0	1
MCL-148	19.6274	1	1
MCL-149	84	0	0
MCL-150	28.7014	1	1
MCL-151	83.3096	0	1
MCL-152	71.2438	0	0
MCL-153	66.3123	0	0
MCL-154	60.9863	0	0
MCL-155	25.9726	1	1
MCL-156	80.811	0	0
MCL-157	84	0	0
MCL-158	19.7589	1	1
MCL-159	74.8932	0	0
MCL-160	84	0	1
MCL-161	84	0	1
MCL-162	84	0	0
MCL-163	13.7753	1	1
MCL-164	79.8904	0	0
MCL-166	70.5863	1	0
MCL-167	68.9096	0	0
MCL-168	84	0	0
MCL-169	84	0	0
MCL-170	84	0	0
MCL-171	11.474	1	1
MCL-172	45.7315	1	1
MCL-173	84	0	0
MCL-174	84	0	0
MCL-175	65.0959	0	1
MCL-176	48.1644	0	0
MCL-177	74.926	0	1
MCL-178	18.937	1	1
MCL-179	18.4438	1	0
MCL-180	84	0	0
MCL-181	58.7178	0	1
MCL-182	84	0	0
MCL-183	26.2685	1	0
MCL-184	84	0	0
MCL-185	84	0	0
MCL-186	84	0	0
MCL-187	84	0	0
MCL-188	83.5726	0	0
MCL-189	47.5726	0	0
MCL-190	41.4247	0	0
MCL-191	84	0	1
MCL-392	84	0	0
MCL-416	19.3644	1	1

## Sheet: S. Figure 1D
S. Figure 1D
Sample	time_7_year_RFS	RFS_7_year	STAS
MCL-001	59.0137	0	1
MCL-002	84	0	1
MCL-003	15.3205	1	0
MCL-004	84	0	0
MCL-005	78.1479	0	1
MCL-006	66.1151	0	0
MCL-007	84	0	0
MCL-008	84	0	0
MCL-009	11.211	1	0
MCL-010	84	0	0
MCL-011	84	0	1
MCL-012	84	0	1
MCL-013	84	0	0
MCL-014	84	0	1
MCL-015	65.8192	0	1
MCL-016	84	0	1
MCL-017	84	0	1
MCL-018	84	0	0
MCL-019	84	0	1
MCL-020	84	0	0
MCL-021	49.9397	1	1
MCL-022	84	0	1
MCL-023	84	0	0
MCL-024	84	0	0
MCL-025	84	0	0
MCL-026	84	0	1
MCL-027	84	0	0
MCL-028	84	0	0
MCL-029	84	0	0
MCL-030	84	0	0
MCL-031	84	0	1
MCL-032	84	0	0
MCL-033	80.4822	0	0
MCL-034	31.3644	1	0
MCL-035	84	0	1
MCL-036	58.7507	0	1
MCL-037	55.5288	1	0
MCL-038	84	0	0
MCL-039	15.8795	1	0
MCL-040	84	0	0
MCL-041	84	0	0
MCL-042	84	0	1
MCL-043	82.8493	0	0
MCL-044	81.7315	0	0
MCL-045	5.09589	1	1
MCL-046	84	0	1
MCL-047	8.28493	0	1
MCL-048	38.2027	1	0
MCL-049	84	0	0
MCL-050	84	0	0
MCL-051	55.8904	0	1
MCL-052	84	0	1
MCL-053	56.7452	0	0
MCL-054	84	0	0
MCL-055	83.4082	0	0
MCL-056	81.5342	0	0
MCL-057	75.189	0	1
MCL-058	8.51507	1	0
MCL-059	84	0	1
MCL-060	84	0	0
MCL-061	55.8575	1	1
MCL-062	84	0	0
MCL-063	84	0	1
MCL-064	2.99178	1	1
MCL-065	84	0	1
MCL-066	84	0	0
MCL-067	84	0	0
MCL-068	83.5397	0	0
MCL-069	44.4493	0	0
MCL-070	84	0	0
MCL-071	84	0	1
MCL-072	84	0	0
MCL-073	84	0	1
MCL-074	84	0	1
MCL-075	64.2082	0	0
MCL-076	84	0	1
MCL-077	84	0	0
MCL-078	36.7562	1	1
MCL-079	84	0	0
MCL-080	84	0	0
MCL-081	22.2247	1	0
MCL-082	34.7507	0	0
MCL-083	84	0	1
MCL-084	84	0	1
MCL-085	84	0	0
MCL-086	84	0	0
MCL-087	84	0	0
MCL-088	84	0	0
MCL-089	49.4795	0	0
MCL-090	84	0	0
MCL-091	84	0	0
MCL-092	82.126	0	0
MCL-093	54.4438	0	0
MCL-094	66.2795	0	1
MCL-095	84	0	1
MCL-096	71.6384	1	1
MCL-097	14.9589	1	0
MCL-098	57.7973	0	0
MCL-099	10.6192	1	1
MCL-100	84	0	1
MCL-101	84	0	0
MCL-102	84	0	0
MCL-103	83.4082	0	0
MCL-104	84	0	1
MCL-105	78.9041	0	1
MCL-106	84	0	0
MCL-107	84	0	0
MCL-108	63.5178	0	1
MCL-109	84	0	1
MCL-110	61.5123	0	0
MCL-111	84	0	1
MCL-112	84	0	0
MCL-113	82.9479	0	1
MCL-114	84	0	0
MCL-115	19.5616	1	1
MCL-116	60.6575	0	0
MCL-117	60.9863	0	0
MCL-118	64.7014	0	0
MCL-119	84	0	0
MCL-120	67.1014	0	1
MCL-121	84	0	1
MCL-122	84	0	0
MCL-123	84	0	0
MCL-124	8.41644	1	0
MCL-125	84	0	0
MCL-126	84	0	0
MCL-127	84	0	0
MCL-128	84	0	0
MCL-129	84	0	0
MCL-130	45.2712	0	0
MCL-131	84	0	0
MCL-132	12.4932	1	1
MCL-133	84	0	1
MCL-134	50.4329	1	0
MCL-135	84	0	0
MCL-136	25.7753	1	0
MCL-137	15.8466	1	1
MCL-138	84	0	0
MCL-139	84	0	1
MCL-140	84	0	0
MCL-141	84	0	1
MCL-142	82.5205	0	0
MCL-143	8.05479	1	0
MCL-144	17.063	1	1
MCL-145	84	0	1
MCL-146	84	0	1
MCL-147	68.0877	0	1
MCL-148	19.6274	1	1
MCL-149	84	0	0
MCL-150	28.7014	1	1
MCL-151	83.3096	0	0
MCL-152	71.2438	0	1
MCL-153	66.3123	0	1
MCL-154	60.9863	0	0
MCL-155	25.9726	1	1
MCL-156	80.811	0	1
MCL-157	84	0	1
MCL-158	19.7589	1	1
MCL-159	74.8932	0	1
MCL-160	84	0	0
MCL-161	84	0	1
MCL-162	84	0	0
MCL-163	13.7753	1	1
MCL-164	79.8904	0	0
MCL-166	70.5863	1	0
MCL-167	68.9096	0	1
MCL-168	84	0	0
MCL-169	84	0	1
MCL-170	84	0	0
MCL-171	11.474	1	1
MCL-172	45.7315	1	0
MCL-173	84	0	1
MCL-174	84	0	0
MCL-175	65.0959	0	0
MCL-176	48.1644	0	0
MCL-177	74.926	0	1
MCL-178	18.937	1	1
MCL-179	18.4438	1	1
MCL-180	84	0	1
MCL-181	58.7178	0	1
MCL-182	84	0	0
MCL-183	26.2685	1	0
MCL-184	84	0	0
MCL-185	84	0	0
MCL-186	84	0	1
MCL-187	84	0	1
MCL-188	83.5726	0	0
MCL-189	47.5726	0	0
MCL-190	41.4247	0	0
MCL-191	84	0	0
MCL-392	84	0	1
MCL-416	19.3644	1	0

## Sheet: S. Figure 1E
S. Figure 1E
Sample	time_7_year_RFS	RFS_7_year	VPI
MCL-001	59.0137	0	0
MCL-002	84	0	0
MCL-003	15.3205	1	0
MCL-004	84	0	0
MCL-005	78.1479	0	1
MCL-006	66.1151	0	1
MCL-007	84	0	0
MCL-008	84	0	0
MCL-009	11.211	1	1
MCL-010	84	0	0
MCL-011	84	0	0
MCL-012	84	0	0
MCL-013	84	0	0
MCL-014	84	0	0
MCL-015	65.8192	0	0
MCL-016	84	0	1
MCL-017	84	0	0
MCL-018	84	0	0
MCL-019	84	0	0
MCL-020	84	0	0
MCL-021	49.9397	1	0
MCL-022	84	0	0
MCL-023	84	0	0
MCL-024	84	0	0
MCL-025	84	0	0
MCL-026	84	0	1
MCL-027	84	0	1
MCL-028	84	0	0
MCL-029	84	0	0
MCL-030	84	0	0
MCL-031	84	0	0
MCL-032	84	0	0
MCL-033	80.4822	0	0
MCL-034	31.3644	1	0
MCL-035	84	0	1
MCL-036	58.7507	0	0
MCL-037	55.5288	1	1
MCL-038	84	0	0
MCL-039	15.8795	1	1
MCL-040	84	0	0
MCL-041	84	0	1
MCL-042	84	0	0
MCL-043	82.8493	0	0
MCL-044	81.7315	0	0
MCL-045	5.09589	1	0
MCL-046	84	0	0
MCL-047	8.28493	0	1
MCL-048	38.2027	1	0
MCL-049	84	0	0
MCL-050	84	0	0
MCL-051	55.8904	0	1
MCL-052	84	0	0
MCL-053	56.7452	0	0
MCL-054	84	0	0
MCL-055	83.4082	0	0
MCL-056	81.5342	0	0
MCL-057	75.189	0	0
MCL-058	8.51507	1	0
MCL-059	84	0	1
MCL-060	84	0	0
MCL-061	55.8575	1	1
MCL-062	84	0	0
MCL-063	84	0	0
MCL-064	2.99178	1	0
MCL-065	84	0	0
MCL-066	84	0	0
MCL-067	84	0	0
MCL-068	83.5397	0	0
MCL-069	44.4493	0	0
MCL-070	84	0	0
MCL-071	84	0	1
MCL-072	84	0	1
MCL-073	84	0	0
MCL-074	84	0	0
MCL-075	64.2082	0	0
MCL-076	84	0	0
MCL-077	84	0	0
MCL-078	36.7562	1	0
MCL-079	84	0	0
MCL-080	84	0	0
MCL-081	22.2247	1	0
MCL-082	34.7507	0	0
MCL-083	84	0	1
MCL-084	84	0	0
MCL-085	84	0	0
MCL-086	84	0	0
MCL-087	84	0	0
MCL-088	84	0	1
MCL-089	49.4795	0	0
MCL-090	84	0	0
MCL-091	84	0	0
MCL-092	82.126	0	0
MCL-093	54.4438	0	0
MCL-094	66.2795	0	0
MCL-095	84	0	1
MCL-096	71.6384	1	0
MCL-097	14.9589	1	0
MCL-098	57.7973	0	1
MCL-099	10.6192	1	0
MCL-100	84	0	0
MCL-101	84	0	0
MCL-102	84	0	0
MCL-103	83.4082	0	0
MCL-104	84	0	0
MCL-105	78.9041	0	1
MCL-106	84	0	0
MCL-107	84	0	0
MCL-108	63.5178	0	0
MCL-109	84	0	1
MCL-110	61.5123	0	0
MCL-111	84	0	0
MCL-112	84	0	0
MCL-113	82.9479	0	0
MCL-114	84	0	1
MCL-115	19.5616	1	1
MCL-116	60.6575	0	0
MCL-117	60.9863	0	0
MCL-118	64.7014	0	0
MCL-119	84	0	0
MCL-120	67.1014	0	0
MCL-121	84	0	0
MCL-122	84	0	0
MCL-123	84	0	0
MCL-124	8.41644	1	0
MCL-125	84	0	0
MCL-126	84	0	0
MCL-127	84	0	0
MCL-128	84	0	0
MCL-129	84	0	0
MCL-130	45.2712	0	0
MCL-131	84	0	0
MCL-132	12.4932	1	0
MCL-133	84	0	0
MCL-134	50.4329	1	0
MCL-135	84	0	0
MCL-136	25.7753	1	1
MCL-137	15.8466	1	0
MCL-138	84	0	0
MCL-139	84	0	1
MCL-140	84	0	0
MCL-141	84	0	1
MCL-142	82.5205	0	1
MCL-143	8.05479	1	0
MCL-144	17.063	1	0
MCL-145	84	0	0
MCL-146	84	0	0
MCL-147	68.0877	0	1
MCL-148	19.6274	1	0
MCL-149	84	0	0
MCL-150	28.7014	1	1
MCL-151	83.3096	0	0
MCL-152	71.2438	0	1
MCL-153	66.3123	0	0
MCL-154	60.9863	0	0
MCL-155	25.9726	1	1
MCL-156	80.811	0	1
MCL-157	84	0	0
MCL-158	19.7589	1	0
MCL-159	74.8932	0	0
MCL-160	84	0	0
MCL-161	84	0	1
MCL-162	84	0	0
MCL-163	13.7753	1	1
MCL-164	79.8904	0	0
MCL-166	70.5863	1	0
MCL-167	68.9096	0	1
MCL-168	84	0	0
MCL-169	84	0	0
MCL-170	84	0	0
MCL-171	11.474	1	0
MCL-172	45.7315	1	1
MCL-173	84	0	0
MCL-174	84	0	0
MCL-175	65.0959	0	1
MCL-176	48.1644	0	0
MCL-177	74.926	0	0
MCL-178	18.937	1	1
MCL-179	18.4438	1	0
MCL-180	84	0	1
MCL-181	58.7178	0	0
MCL-182	84	0	0
MCL-183	26.2685	1	0
MCL-184	84	0	0
MCL-185	84	0	0
MCL-186	84	0	0
MCL-187	84	0	0
MCL-188	83.5726	0	0
MCL-189	47.5726	0	0
MCL-190	41.4247	0	0
MCL-191	84	0	0
MCL-392	84	0	1
MCL-416	19.3644	1	0

## Sheet: S. Figure 1F
S. Figure 1F
Sample	time_7_year_RFS	RFS_7_year	LI
MCL-001	59.0137	0	0
MCL-002	84	0	0
MCL-003	15.3205	1	0
MCL-004	84	0	0
MCL-005	78.1479	0	1
MCL-006	66.1151	0	1
MCL-007	84	0	0
MCL-008	84	0	0
MCL-009	11.211	1	1
MCL-010	84	0	0
MCL-011	84	0	0
MCL-012	84	0	0
MCL-013	84	0	0
MCL-014	84	0	1
MCL-015	65.8192	0	0
MCL-016	84	0	0
MCL-017	84	0	0
MCL-018	84	0	0
MCL-019	84	0	0
MCL-020	84	0	0
MCL-021	49.9397	1	0
MCL-022	84	0	0
MCL-023	84	0	0
MCL-024	84	0	1
MCL-025	84	0	0
MCL-026	84	0	1
MCL-027	84	0	0
MCL-028	84	0	0
MCL-029	84	0	0
MCL-030	84	0	0
MCL-031	84	0	0
MCL-032	84	0	0
MCL-033	80.4822	0	0
MCL-034	31.3644	1	0
MCL-035	84	0	1
MCL-036	58.7507	0	0
MCL-037	55.5288	1	0
MCL-038	84	0	0
MCL-039	15.8795	1	1
MCL-040	84	0	0
MCL-041	84	0	1
MCL-042	84	0	1
MCL-043	82.8493	0	1
MCL-044	81.7315	0	0
MCL-045	5.09589	1	1
MCL-046	84	0	0
MCL-047	8.28493	0	1
MCL-048	38.2027	1	1
MCL-049	84	0	0
MCL-050	84	0	0
MCL-051	55.8904	0	0
MCL-052	84	0	0
MCL-053	56.7452	0	0
MCL-054	84	0	0
MCL-055	83.4082	0	0
MCL-056	81.5342	0	0
MCL-057	75.189	0	1
MCL-058	8.51507	1	1
MCL-059	84	0	0
MCL-060	84	0	0
MCL-061	55.8575	1	0
MCL-062	84	0	1
MCL-063	84	0	0
MCL-064	2.99178	1	1
MCL-065	84	0	1
MCL-066	84	0	0
MCL-067	84	0	0
MCL-068	83.5397	0	0
MCL-069	44.4493	0	0
MCL-070	84	0	0
MCL-071	84	0	0
MCL-072	84	0	0
MCL-073	84	0	1
MCL-074	84	0	0
MCL-075	64.2082	0	0
MCL-076	84	0	0
MCL-077	84	0	0
MCL-078	36.7562	1	1
MCL-079	84	0	0
MCL-080	84	0	0
MCL-081	22.2247	1	0
MCL-082	34.7507	0	0
MCL-083	84	0	0
MCL-084	84	0	0
MCL-085	84	0	0
MCL-086	84	0	0
MCL-087	84	0	0
MCL-088	84	0	1
MCL-089	49.4795	0	0
MCL-090	84	0	0
MCL-091	84	0	0
MCL-092	82.126	0	0
MCL-093	54.4438	0	0
MCL-094	66.2795	0	0
MCL-095	84	0	0
MCL-096	71.6384	1	1
MCL-097	14.9589	1	1
MCL-098	57.7973	0	0
MCL-099	10.6192	1	1
MCL-100	84	0	1
MCL-101	84	0	0
MCL-102	84	0	0
MCL-103	83.4082	0	1
MCL-104	84	0	0
MCL-105	78.9041	0	1
MCL-106	84	0	0
MCL-107	84	0	0
MCL-108	63.5178	0	0
MCL-109	84	0	0
MCL-110	61.5123	0	0
MCL-111	84	0	0
MCL-112	84	0	0
MCL-113	82.9479	0	1
MCL-114	84	0	0
MCL-115	19.5616	1	1
MCL-116	60.6575	0	0
MCL-117	60.9863	0	0
MCL-118	64.7014	0	0
MCL-119	84	0	0
MCL-120	67.1014	0	0
MCL-121	84	0	1
MCL-122	84	0	1
MCL-123	84	0	0
MCL-124	8.41644	1	0
MCL-125	84	0	0
MCL-126	84	0	0
MCL-127	84	0	0
MCL-128	84	0	0
MCL-129	84	0	0
MCL-130	45.2712	0	0
MCL-131	84	0	0
MCL-132	12.4932	1	0
MCL-133	84	0	1
MCL-134	50.4329	1	0
MCL-135	84	0	0
MCL-136	25.7753	1	1
MCL-137	15.8466	1	0
MCL-138	84	0	0
MCL-139	84	0	1
MCL-140	84	0	0
MCL-141	84	0	0
MCL-142	82.5205	0	1
MCL-143	8.05479	1	0
MCL-144	17.063	1	1
MCL-145	84	0	0
MCL-146	84	0	0
MCL-147	68.0877	0	0
MCL-148	19.6274	1	1
MCL-149	84	0	0
MCL-150	28.7014	1	0
MCL-151	83.3096	0	1
MCL-152	71.2438	0	0
MCL-153	66.3123	0	0
MCL-154	60.9863	0	0
MCL-155	25.9726	1	0
MCL-156	80.811	0	1
MCL-157	84	0	0
MCL-158	19.7589	1	1
MCL-159	74.8932	0	0
MCL-160	84	0	0
MCL-161	84	0	0
MCL-162	84	0	0
MCL-163	13.7753	1	0
MCL-164	79.8904	0	1
MCL-166	70.5863	1	0
MCL-167	68.9096	0	1
MCL-168	84	0	0
MCL-169	84	0	1
MCL-170	84	0	0
MCL-171	11.474	1	1
MCL-172	45.7315	1	0
MCL-173	84	0	1
MCL-174	84	0	1
MCL-175	65.0959	0	0
MCL-176	48.1644	0	0
MCL-177	74.926	0	1
MCL-178	18.937	1	0
MCL-179	18.4438	1	0
MCL-180	84	0	0
MCL-181	58.7178	0	1
MCL-182	84	0	0
MCL-183	26.2685	1	0
MCL-184	84	0	0
MCL-185	84	0	0
MCL-186	84	0	0
MCL-187	84	0	0
MCL-188	83.5726	0	0
MCL-189	47.5726	0	0
MCL-190	41.4247	0	0
MCL-191	84	0	0
MCL-392	84	0	0
MCL-416	19.3644	1	0

## Sheet: S. Figure 1G
S. Figure 1G
Sample	time_7_year_RFS	RFS_7_year	LVI
MCL-001	59.0137	0	0
MCL-002	84	0	0
MCL-003	15.3205	1	0
MCL-004	84	0	0
MCL-005	78.1479	0	1
MCL-006	66.1151	0	1
MCL-007	84	0	0
MCL-008	84	0	0
MCL-009	11.211	1	1
MCL-010	84	0	0
MCL-011	84	0	0
MCL-012	84	0	0
MCL-013	84	0	0
MCL-014	84	0	1
MCL-015	65.8192	0	1
MCL-016	84	0	0
MCL-017	84	0	0
MCL-018	84	0	0
MCL-019	84	0	0
MCL-020	84	0	0
MCL-021	49.9397	1	1
MCL-022	84	0	1
MCL-023	84	0	0
MCL-024	84	0	1
MCL-025	84	0	0
MCL-026	84	0	1
MCL-027	84	0	1
MCL-028	84	0	0
MCL-029	84	0	0
MCL-030	84	0	0
MCL-031	84	0	1
MCL-032	84	0	0
MCL-033	80.4822	0	0
MCL-034	31.3644	1	1
MCL-035	84	0	1
MCL-036	58.7507	0	1
MCL-037	55.5288	1	1
MCL-038	84	0	0
MCL-039	15.8795	1	1
MCL-040	84	0	0
MCL-041	84	0	1
MCL-042	84	0	1
MCL-043	82.8493	0	1
MCL-044	81.7315	0	1
MCL-045	5.09589	1	1
MCL-046	84	0	0
MCL-047	8.28493	0	1
MCL-048	38.2027	1	1
MCL-049	84	0	0
MCL-050	84	0	0
MCL-051	55.8904	0	1
MCL-052	84	0	0
MCL-053	56.7452	0	1
MCL-054	84	0	0
MCL-055	83.4082	0	0
MCL-056	81.5342	0	0
MCL-057	75.189	0	1
MCL-058	8.51507	1	1
MCL-059	84	0	0
MCL-060	84	0	0
MCL-061	55.8575	1	1
MCL-062	84	0	1
MCL-063	84	0	0
MCL-064	2.99178	1	1
MCL-065	84	0	1
MCL-066	84	0	0
MCL-067	84	0	0
MCL-068	83.5397	0	0
MCL-069	44.4493	0	0
MCL-070	84	0	0
MCL-071	84	0	1
MCL-072	84	0	1
MCL-073	84	0	1
MCL-074	84	0	0
MCL-075	64.2082	0	0
MCL-076	84	0	0
MCL-077	84	0	0
MCL-078	36.7562	1	1
MCL-079	84	0	0
MCL-080	84	0	0
MCL-081	22.2247	1	0
MCL-082	34.7507	0	0
MCL-083	84	0	1
MCL-084	84	0	0
MCL-085	84	0	0
MCL-086	84	0	0
MCL-087	84	0	0
MCL-088	84	0	1
MCL-089	49.4795	0	0
MCL-090	84	0	0
MCL-091	84	0	0
MCL-092	82.126	0	0
MCL-093	54.4438	0	0
MCL-094	66.2795	0	0
MCL-095	84	0	1
MCL-096	71.6384	1	1
MCL-097	14.9589	1	1
MCL-098	57.7973	0	0
MCL-099	10.6192	1	1
MCL-100	84	0	1
MCL-101	84	0	0
MCL-102	84	0	1
MCL-103	83.4082	0	1
MCL-104	84	0	1
MCL-105	78.9041	0	1
MCL-106	84	0	0
MCL-107	84	0	0
MCL-108	63.5178	0	0
MCL-109	84	0	0
MCL-110	61.5123	0	0
MCL-111	84	0	0
MCL-112	84	0	0
MCL-113	82.9479	0	1
MCL-114	84	0	0
MCL-115	19.5616	1	1
MCL-116	60.6575	0	0
MCL-117	60.9863	0	0
MCL-118	64.7014	0	0
MCL-119	84	0	0
MCL-120	67.1014	0	0
MCL-121	84	0	1
MCL-122	84	0	1
MCL-123	84	0	0
MCL-124	8.41644	1	1
MCL-125	84	0	0
MCL-126	84	0	0
MCL-127	84	0	0
MCL-128	84	0	0
MCL-129	84	0	0
MCL-130	45.2712	0	0
MCL-131	84	0	0
MCL-132	12.4932	1	1
MCL-133	84	0	1
MCL-134	50.4329	1	1
MCL-135	84	0	0
MCL-136	25.7753	1	1
MCL-137	15.8466	1	0
MCL-138	84	0	0
MCL-139	84	0	1
MCL-140	84	0	0
MCL-141	84	0	0
MCL-142	82.5205	0	1
MCL-143	8.05479	1	0
MCL-144	17.063	1	1
MCL-145	84	0	0
MCL-146	84	0	0
MCL-147	68.0877	0	1
MCL-148	19.6274	1	1
MCL-149	84	0	0
MCL-150	28.7014	1	1
MCL-151	83.3096	0	1
MCL-152	71.2438	0	0
MCL-153	66.3123	0	0
MCL-154	60.9863	0	0
MCL-155	25.9726	1	1
MCL-156	80.811	0	1
MCL-157	84	0	0
MCL-158	19.7589	1	1
MCL-159	74.8932	0	0
MCL-160	84	0	1
MCL-161	84	0	1
MCL-162	84	0	0
MCL-163	13.7753	1	1
MCL-164	79.8904	0	1
MCL-166	70.5863	1	0
MCL-167	68.9096	0	1
MCL-168	84	0	0
MCL-169	84	0	1
MCL-170	84	0	0
MCL-171	11.474	1	1
MCL-172	45.7315	1	1
MCL-173	84	0	1
MCL-174	84	0	1
MCL-175	65.0959	0	1
MCL-176	48.1644	0	0
MCL-177	74.926	0	1
MCL-178	18.937	1	1
MCL-179	18.4438	1	0
MCL-180	84	0	0
MCL-181	58.7178	0	1
MCL-182	84	0	0
MCL-183	26.2685	1	0
MCL-184	84	0	0
MCL-185	84	0	0
MCL-186	84	0	0
MCL-187	84	0	0
MCL-188	83.5726	0	0
MCL-189	47.5726	0	0
MCL-190	41.4247	0	0
MCL-191	84	0	1
MCL-392	84	0	0
MCL-416	19.3644	1	1

## Sheet: S. Figure 1H
S. Figure 1H
Sample	VI	STAS	VPI	LI	No Invasion
MCL-001	0	1	0	0	0
MCL-002	0	1	0	0	0
MCL-003	0	0	0	0	1
MCL-004	0	0	0	0	1
MCL-005	0	1	1	1	0
MCL-006	1	0	1	1	0
MCL-007	0	0	0	0	1
MCL-008	0	0	0	0	1
MCL-009	1	0	1	1	0
MCL-010	0	0	0	0	1
MCL-011	0	1	0	0	0
MCL-012	0	1	0	0	0
MCL-013	0	0	0	0	1
MCL-014	1	1	0	1	0
MCL-015	1	1	0	0	0
MCL-016	0	1	1	0	0
MCL-017	0	1	0	0	0
MCL-018	0	0	0	0	1
MCL-019	0	1	0	0	0
MCL-020	0	0	0	0	1
MCL-021	1	1	0	0	0
MCL-022	1	1	0	0	0
MCL-023	0	0	0	0	1
MCL-024	1	0	0	1	0
MCL-025	0	0	0	0	1
MCL-026	1	1	1	1	0
MCL-027	1	0	1	0	0
MCL-028	0	0	0	0	1
MCL-029	0	0	0	0	1
MCL-030	0	0	0	0	1
MCL-031	1	1	0	0	0
MCL-032	0	0	0	0	1
MCL-033	0	0	0	0	1
MCL-034	1	0	0	0	0
MCL-035	0	1	1	1	0
MCL-036	1	1	0	0	0
MCL-037	1	0	1	0	0
MCL-038	0	0	0	0	1
MCL-039	0	0	1	1	0
MCL-040	0	0	0	0	1
MCL-041	0	0	1	1	0
MCL-042	0	1	0	1	0
MCL-043	0	0	0	1	0
MCL-044	1	0	0	0	0
MCL-045	1	1	0	1	0
MCL-046	0	1	0	0	0
MCL-047	0	1	1	1	0
MCL-048	1	0	0	1	0
MCL-049	0	0	0	0	1
MCL-050	0	0	0	0	1
MCL-051	1	1	1	0	0
MCL-052	0	1	0	0	0
MCL-053	1	0	0	0	0
MCL-054	0	0	0	0	1
MCL-055	0	0	0	0	1
MCL-056	0	0	0	0	1
MCL-057	0	1	0	1	0
MCL-058	1	0	0	1	0
MCL-059	0	1	1	0	0
MCL-060	0	0	0	0	1
MCL-061	1	1	1	0	0
MCL-062	0	0	0	1	0
MCL-063	0	1	0	0	0
MCL-064	1	1	0	1	0
MCL-065	0	1	0	1	0
MCL-066	0	0	0	0	1
MCL-067	0	0	0	0	1
MCL-068	0	0	0	0	1
MCL-069	0	0	0	0	1
MCL-070	0	0	0	0	1
MCL-071	1	1	1	0	0
MCL-072	1	0	1	0	0
MCL-073	0	1	0	1	0
MCL-074	0	1	0	0	0
MCL-075	0	0	0	0	1
MCL-076	0	1	0	0	0
MCL-077	0	0	0	0	1
MCL-078	0	1	0	1	0
MCL-079	0	0	0	0	1
MCL-080	0	0	0	0	1
MCL-081	0	0	0	0	1
MCL-082	0	0	0	0	1
MCL-083	1	1	1	0	0
MCL-084	0	1	0	0	0
MCL-085	0	0	0	0	1
MCL-086	0	0	0	0	1
MCL-087	0	0	0	0	1
MCL-088	1	0	1	1	0
MCL-089	0	0	0	0	1
MCL-090	0	0	0	0	1
MCL-091	0	0	0	0	1
MCL-092	0	0	0	0	1
MCL-093	0	0	0	0	1
MCL-094	0	1	0	0	0
MCL-095	1	1	1	0	0
MCL-096	1	1	0	1	0
MCL-097	1	0	0	1	0
MCL-098	0	0	1	0	0
MCL-099	0	1	0	1	0
MCL-100	1	1	0	1	0
MCL-101	0	0	0	0	1
MCL-102	1	0	0	0	0
MCL-103	0	0	0	1	0
MCL-104	1	1	0	0	0
MCL-105	0	1	1	1	0
MCL-106	0	0	0	0	1
MCL-107	0	0	0	0	1
MCL-108	0	1	0	0	0
MCL-109	0	1	1	0	0
MCL-110	0	0	0	0	1
MCL-111	0	1	0	0	0
MCL-112	0	0	0	0	1
MCL-113	0	1	0	1	0
MCL-114	0	0	1	0	0
MCL-115	1	1	1	1	0
MCL-116	0	0	0	0	1
MCL-117	0	0	0	0	1
MCL-118	0	0	0	0	1
MCL-119	0	0	0	0	1
MCL-120	0	1	0	0	0
MCL-121	0	1	0	1	0
MCL-122	0	0	0	1	0
MCL-123	0	0	0	0	1
MCL-124	1	0	0	0	0
MCL-125	0	0	0	0	1
MCL-126	0	0	0	0	1
MCL-127	0	0	0	0	1
MCL-128	0	0	0	0	1
MCL-129	0	0	0	0	1
MCL-130	0	0	0	0	1
MCL-131	0	0	0	0	1
MCL-132	1	1	0	0	0
MCL-133	1	1	0	1	0
MCL-134	1	0	0	0	0
MCL-135	0	0	0	0	1
MCL-136	1	0	1	1	0
MCL-137	0	1	0	0	0
MCL-138	0	0	0	0	1
MCL-139	1	1	1	1	0
MCL-140	0	0	0	0	1
MCL-141	0	1	1	0	0
MCL-142	1	0	1	1	0
MCL-143	0	0	0	0	1
MCL-144	1	1	0	1	0
MCL-145	0	1	0	0	0
MCL-146	0	1	0	0	0
MCL-147	1	1	1	0	0
MCL-148	1	1	0	1	0
MCL-149	0	0	0	0	1
MCL-150	1	1	1	0	0
MCL-151	1	0	0	1	0
MCL-152	0	1	1	0	0
MCL-153	0	1	0	0	0
MCL-154	0	0	0	0	1
MCL-155	1	1	1	0	0
MCL-156	0	1	1	1	0
MCL-157	0	1	0	0	0
MCL-158	1	1	0	1	0
MCL-159	0	1	0	0	0
MCL-160	1	0	0	0	0
MCL-161	1	1	1	0	0
MCL-162	0	0	0	0	1
MCL-163	1	1	1	0	0
MCL-164	0	0	0	1	0
MCL-166	0	0	0	0	1
MCL-167	0	1	1	1	0
MCL-168	0	0	0	0	1
MCL-169	0	1	0	1	0
MCL-170	0	0	0	0	1
MCL-171	1	1	0	1	0
MCL-172	1	0	1	0	0
MCL-173	0	1	0	1	0
MCL-174	0	0	0	1	0
MCL-175	1	0	1	0	0
MCL-176	0	0	0	0	1
MCL-177	1	1	0	1	0
MCL-178	1	1	1	0	0
MCL-179	0	1	0	0	0
MCL-180	0	1	1	0	0
MCL-181	1	1	0	1	0
MCL-182	0	0	0	0	1
MCL-183	0	0	0	0	1
MCL-184	0	0	0	0	1
MCL-185	0	0	0	0	1
MCL-186	0	1	0	0	0
MCL-187	0	1	0	0	0
MCL-188	0	0	0	0	1
MCL-189	0	0	0	0	1
MCL-190	0	0	0	0	1
MCL-191	1	0	0	0	0
MCL-392	0	1	1	0	0
MCL-416	1	0	0	0	0

## Sheet: S. Figure 1I
S. Figure 1I
Sample	time_7_year_RFS	RFS_7_year	VI	Gender	Site	Age	Pack_yrs	X8thStg	WHO	Invasive_size	Total_size	Surgical Procedure	LI	STAS	VPI	Race
MCL-001	59.0137	0	0	F	BMC	60-69	42	0/IA	3	0.9	0.9	Lobectomy	0	1	0	White
MCL-002	84	0	0	F	BMC	60-69	0	0/IA	AIS/MIA/1/2	0.4	2	Lobectomy	0	1	0	White
MCL-003	15.3205	1	0	F	LHMC	60-69	24.5	0/IA	AIS/MIA/1/2	1.26	1.4	Sublobar	0	0	0	White
MCL-004	84	0	0	F	LHMC	70-79	80	0/IA	AIS/MIA/1/2	1.96	2.8	Lobectomy	0	0	0	White
MCL-005	78.1479	0	0	F	BMC	60-69	60	IB	3	1.9	2	Sublobar	1	1	1	White
MCL-007	84	0	0	F	LHMC	60-69	82	0/IA	AIS/MIA/1/2	0.7	1.4	Sublobar	0	0	0	White
MCL-008	84	0	0	F	LHMC	70-79	0	0/IA	AIS/MIA/1/2	1.4	2	Lobectomy	0	0	0	White
MCL-009	11.211	1	1	M	LHMC	60-69	40	IB	AIS/MIA/1/2	1.5	1.5	Sublobar	1	0	1	White
MCL-010	84	0	0	F	BMC	80-89	80	0/IA	AIS/MIA/1/2	0.8	2	Sublobar	0	0	0	White
MCL-011	84	0	0	F	BMC	80-89	7	0/IA	AIS/MIA/1/2	1.33	1.4	Sublobar	0	1	0	White
MCL-012	84	0	0	F	BMC	60-69	0	0/IA	AIS/MIA/1/2	2.8	2.8	Lobectomy	0	1	0	White
MCL-013	84	0	0	F	BMC	80-89	25	0/IA	AIS/MIA/1/2	1.26	2.1	Lobectomy	0	0	0	White
MCL-014	84	0	1	M	BMC	60-69	60	0/IA	3	1.8	1.8	Lobectomy	1	1	0	Non-white
MCL-015	65.8192	0	1	M	LHMC	80-89	50	0/IA	3	1.2	1.2	Lobectomy	0	1	0	White
MCL-016	84	0	0	M	BMC	70-79	45	IB	3	0.665	0.7	Lobectomy	0	1	1	White
MCL-017	84	0	0	F	BMC	80-89		0/IA	AIS/MIA/1/2	1.1	1.1	Lobectomy	0	1	0	White
MCL-018	84	0	0	F	LHMC	70-79	20	0/IA	AIS/MIA/1/2	1.6	1.6	Sublobar	0	0	0	White
MCL-019	84	0	0	M	LHMC	40-49	20	0/IA	AIS/MIA/1/2	1.4	1.4	Lobectomy	0	1	0	White
MCL-021	49.9397	1	1	M	BMC	60-69	30	0/IA	AIS/MIA/1/2	1.8	2	Lobectomy	0	1	0	Non-white
MCL-022	84	0	1	F	BMC	60-69	50	IB	3	3.3	3.3	Lobectomy	0	1	0	White
MCL-023	84	0	0	F	BMC	70-79	110	0/IA	AIS/MIA/1/2	1.75	3.5	Lobectomy	0	0	0	White
MCL-024	84	0	1	F	BMC	70-79	20	0/IA	AIS/MIA/1/2	0.135	2.7	Lobectomy	1	0	0	White
MCL-025	84	0	0	F	BMC	60-69	25	0/IA	AIS/MIA/1/2	0.05	1	Sublobar	0	0	0	White
MCL-026	84	0	1	F	BMC	40-49	2.25	IB	AIS/MIA/1/2	1.52	1.6	Lobectomy	1	1	1	Non-white
MCL-027	84	0	1	M	LHMC	60-69	45	IB	AIS/MIA/1/2	2	2	Lobectomy	0	0	1	White
MCL-028	84	0	0	F	LHMC	60-69	25	0/IA	AIS/MIA/1/2	2.59	3.7	Lobectomy	0	0	0	White
MCL-029	84	0	0	F	BMC	60-69	20	0/IA	AIS/MIA/1/2	2.89	3.4	Lobectomy	0	0	0	Non-white
MCL-030	84	0	0	F	LHMC	80-89	25	0/IA	AIS/MIA/1/2	1.785	2.1	Lobectomy	0	0	0	White
MCL-031	84	0	1	F	BMC	60-69	23	0/IA	3	0.935	1.1	Lobectomy	0	1	0	Non-white
MCL-032	84	0	0	F	BMC	70-79	90	0/IA	AIS/MIA/1/2	0.55	1.2	Lobectomy	0	0	0	White
MCL-033	80.4822	0	0	F	BMC	60-69	0	0/IA	AIS/MIA/1/2	1.2	2	Lobectomy	0	0	0	Non-white
MCL-034	31.3644	1	1	F	BMC	50-59	75	0/IA	3	1.87	2.2	Lobectomy	0	0	0	Non-white
MCL-035	84	0	0	F	BMC	50-59	70	IB	AIS/MIA/1/2	1.5	1.5	Lobectomy	1	1	1	White
MCL-036	58.7507	0	1	M	BMC	70-79	100	0/IA	3	1.5	1.5	Sublobar	0	1	0	White
MCL-037	55.5288	1	1	F	LHMC	70-79	40	IB	AIS/MIA/1/2	2.03	2.9	Lobectomy	0	0	1	White
MCL-038	84	0	0	F	LHMC	60-69	60	0/IA	AIS/MIA/1/2	0.98	1.4	Lobectomy	0	0	0	White
MCL-039	15.8795	1	0	F	BMC	50-59	3.5	IB	3	0.98	1.4	Sublobar	1	0	1	White
MCL-040	84	0	0	F	BMC	70-79	22	0/IA	AIS/MIA/1/2	0.5	2.5	Sublobar	0	0	0	Non-white
MCL-041	84	0	0	F	BMC	50-59	50	IB	AIS/MIA/1/2	0.9	1.2	Sublobar	1	0	1	Non-white
MCL-042	84	0	0	F	BMC	70-79	75	0/IA	AIS/MIA/1/2	0.48	1.6	Lobectomy	1	1	0	White
MCL-043	82.8493	0	0	F	BMC	40-49	30	0/IA	AIS/MIA/1/2	0.42	1.2	Lobectomy	1	0	0	White
MCL-044	81.7315	0	1	M	BMC	70-79	0	0/IA	AIS/MIA/1/2	1.25	2.5	Lobectomy	0	0	0	Non-white
MCL-045	5.09589	1	1	F	LHMC	70-79	60	0/IA	3	2.1	2.1	Sublobar	1	1	0	White
MCL-046	84	0	0	M	BMC	60-69	40	0/IA	AIS/MIA/1/2	0.96	1.6	Lobectomy	0	1	0	White
MCL-047	8.28493	0	0	M	BMC	70-79	150	IB	3	1.2	1.2	Lobectomy	1	1	1	White
MCL-048	38.2027	1	1	F	BMC	60-69	75	0/IA	3	1.615	1.7	Sublobar	1	0	0	White
MCL-049	84	0	0	F	BMC	60-69	50	0/IA	AIS/MIA/1/2	0.6	2.2	Sublobar	0	0	0	White
MCL-050	84	0	0	M	LHMC	70-79	4	0/IA	AIS/MIA/1/2	1.4	1.4	Sublobar	0	0	0	White
MCL-051	55.8904	0	1	F	LHMC	60-69	55	IB	3	2.5	2.5	Lobectomy	0	1	1	White
MCL-052	84	0	0	F	BMC	70-79		0/IA	AIS/MIA/1/2	1.71	1.8	Lobectomy	0	1	0	White
MCL-053	56.7452	0	1	M	LHMC	70-79	0	0/IA	3	1.05	1.5	Lobectomy	0	0	0	White
MCL-054	84	0	0	F	LHMC	60-69	25	0/IA	AIS/MIA/1/2	0.9	1.5	Sublobar	0	0	0	White
MCL-055	83.4082	0	0	F	BMC	70-79	0	0/IA	AIS/MIA/1/2	0.65	1.4	Lobectomy	0	0	0	Non-white
MCL-056	81.5342	0	0	M	BMC	70-79	65	0/IA	AIS/MIA/1/2	0.9	3	Lobectomy	0	0	0	White
MCL-057	75.189	0	0	F	BMC	60-69	37	0/IA	AIS/MIA/1/2	2.3	2.3	Sublobar	1	1	0	Non-white
MCL-058	8.51507	1	1	M	BMC	60-69	60	0/IA	AIS/MIA/1/2	1.75	2.5	Lobectomy	1	0	0	White
MCL-059	84	0	0	F	BMC	70-79	20	IB	AIS/MIA/1/2	1.875	2.5	Lobectomy	0	1	1	White
MCL-060	84	0	0	F	BMC	80-89	0	0/IA	AIS/MIA/1/2	1.4	2	Lobectomy	0	0	0	White
MCL-061	55.8575	1	1	F	LHMC	80-89	5	IB	3	3.5	3.5	Sublobar	0	1	1	White
MCL-062	84	0	0	M	BMC	60-69	100	0/IA	3	2.7	2.7	Lobectomy	1	0	0	White
MCL-063	84	0	0	F	BMC	70-79	90	0/IA	AIS/MIA/1/2	2.1	3	Lobectomy	0	1	0	White
MCL-064	2.99178	1	1	F	LHMC	70-79	54	0/IA	AIS/MIA/1/2	1.62	1.8	Sublobar	1	1	0	White
MCL-065	84	0	0	F	BMC	60-69	50	0/IA	AIS/MIA/1/2	1	1	Lobectomy	1	1	0	White
MCL-066	84	0	0	F	LHMC	60-69	10	0/IA	AIS/MIA/1/2	1.19	1.4	Sublobar	0	0	0	White
MCL-067	84	0	0	M	BMC	60-69	40	0/IA	AIS/MIA/1/2	0.6	1	Sublobar	0	0	0	White
MCL-068	83.5397	0	0	M	BMC	60-69	24	0/IA	AIS/MIA/1/2	2.16	2.7	Lobectomy	0	0	0	Non-white
MCL-069	44.4493	0	0	F	BMC	80-89	47	0/IA	AIS/MIA/1/2	0.9	1.5	Sublobar	0	0	0	White
MCL-071	84	0	1	F	BMC	40-49	33	IB	AIS/MIA/1/2	1.84	2.3	Lobectomy	0	1	1	White
MCL-072	84	0	1	M	BMC	60-69	40	IB	AIS/MIA/1/2	2.2	2.2	Lobectomy	0	0	1	Non-white
MCL-073	84	0	0	F	BMC	50-59	60	0/IA	AIS/MIA/1/2	1.5	1.5	Lobectomy	1	1	0	Non-white
MCL-074	84	0	0	M	BMC	50-59	144	0/IA	3	1.02	1.2	Lobectomy	0	1	0	White
MCL-075	64.2082	0	0	F	BMC	60-69	45	0/IA	AIS/MIA/1/2	1.2	2	Lobectomy	0	0	0	White
MCL-076	84	0	0	F	LHMC	70-79	100	0/IA	3	1.5	1.5	Sublobar	0	1	0	White
MCL-077	84	0	0	M	BMC	60-69	50	0/IA	AIS/MIA/1/2	1.625	2.5	Lobectomy	0	0	0	Non-white
MCL-078	36.7562	1	0	M	LHMC	60-69	200	0/IA	AIS/MIA/1/2	0.7	1	Sublobar	1	1	0	White
MCL-079	84	0	0	F	BMC	70-79	80	0/IA	AIS/MIA/1/2	2.47	3.8	Lobectomy	0	0	0	White
MCL-080	84	0	0	F	LHMC	50-59	15	0/IA	AIS/MIA/1/2	0.585	0.9	Sublobar	0	0	0	White
MCL-082	34.7507	0	0	F	BMC	80-89	15	0/IA	AIS/MIA/1/2	1.4	2.5	Sublobar	0	0	0	White
MCL-083	84	0	1	F	BMC	50-59	22.5	IB	AIS/MIA/1/2	1.6	1.6	Sublobar	0	1	1	White
MCL-084	84	0	0	F	BMC	60-69	33	0/IA	AIS/MIA/1/2	1.35	1.5	Sublobar	0	1	0	White
MCL-086	84	0	0	F	BMC	70-79		0/IA	AIS/MIA/1/2	1.05	1.5	Lobectomy	0	0	0	White
MCL-087	84	0	0	F	BMC	60-69	30	0/IA	AIS/MIA/1/2	0.525	3.5	Lobectomy	0	0	0	Non-white
MCL-088	84	0	1	M	BMC	60-69	30	IB	3	1.3	1.3	Lobectomy	1	0	1	Non-white
MCL-089	49.4795	0	0	M	BMC	50-59	150	0/IA	AIS/MIA/1/2	0.7	0.9	Lobectomy	0	0	0	White
MCL-090	84	0	0	F	BMC	70-79	30	0/IA	AIS/MIA/1/2	0.06	1.2	Sublobar	0	0	0	White
MCL-091	84	0	0	F	BMC	70-79	30	0/IA	AIS/MIA/1/2	0.6	1.5	Lobectomy	0	0	0	White
MCL-092	82.126	0	0	F	LHMC	60-69	0	0/IA	AIS/MIA/1/2	0.2	1.5	Sublobar	0	0	0	White
MCL-093	54.4438	0	0	M	BMC	50-59	0	0/IA	AIS/MIA/1/2	1.4	2	Lobectomy	0	0	0	Non-white
MCL-094	66.2795	0	0	F	BMC	60-69	75	0/IA	AIS/MIA/1/2	0.4	0.4	Sublobar	0	1	0	White
MCL-095	84	0	1	F	BMC	60-69	50	IB	3	1.995	2.1	Sublobar	0	1	1	White
MCL-096	71.6384	1	1	M	LHMC	70-79	65	0/IA	3	2.2	2.2	Lobectomy	1	1	0	White
MCL-097	14.9589	1	1	F	LHMC	70-79	50	0/IA	AIS/MIA/1/2	1.3	1.3	Sublobar	1	0	0	White
MCL-099	10.6192	1	0	F	LHMC	50-59	20	0/IA	3	1.1	1.1	Lobectomy	1	1	0	White
MCL-100	84	0	1	F	BMC	60-69	38	0/IA	AIS/MIA/1/2	1	1	Lobectomy	1	1	0	Non-white
MCL-101	84	0	0	F	LHMC	50-59	40	0/IA	AIS/MIA/1/2	0.6	1.5	Lobectomy	0	0	0	White
MCL-102	84	0	1	F	LHMC	70-79	25	0/IA	AIS/MIA/1/2	2	4	Lobectomy	0	0	0	White
MCL-103	83.4082	0	0	F	BMC	70-79	0	0/IA	AIS/MIA/1/2	1.4	2	Lobectomy	1	0	0	Non-white
MCL-104	84	0	1	M	BMC	60-69	50	0/IA	3	0.96	1.2	Lobectomy	0	1	0	Non-white
MCL-105	78.9041	0	0	M	BMC	70-79	50	IB	AIS/MIA/1/2	1.9	1.9	Sublobar	1	1	1	White
MCL-106	84	0	0	M	BMC	60-69	50	0/IA	3	1.425	1.5	Lobectomy	0	0	0	White
MCL-107	84	0	0	F	BMC	40-49	7.5	0/IA	AIS/MIA/1/2	0.24	0.8	Sublobar	0	0	0	Non-white
MCL-108	63.5178	0	0	M	LHMC	70-79	60	0/IA	AIS/MIA/1/2	1.5	1.5	Sublobar	0	1	0	White
MCL-109	84	0	0	F	BMC	70-79	30	IB	AIS/MIA/1/2	0.92	2.3	Sublobar	0	1	1	White
MCL-110	61.5123	0	0	F	LHMC	50-59	60	0/IA	AIS/MIA/1/2	0.9	0.9	Sublobar	0	0	0	White
MCL-111	84	0	0	F	BMC	70-79	22	0/IA	AIS/MIA/1/2	1.8	1.8	Sublobar	0	1	0	Non-white
MCL-112	84	0	0	M	LHMC	70-79	0	0/IA	AIS/MIA/1/2	1.445	1.7	Lobectomy	0	0	0	White
MCL-113	82.9479	0	0	F	BMC	60-69	0	0/IA	AIS/MIA/1/2	1.375	2.5	Lobectomy	1	1	0	White
MCL-114	84	0	0	F	BMC	60-69	57	IB	AIS/MIA/1/2	1.8	2.4	Lobectomy	0	0	1	White
MCL-115	19.5616	1	1	M	BMC	80-89	40	IB	3	1.82	2.6	Sublobar	1	1	1	White
MCL-117	60.9863	0	0	M	BMC	70-79	50	0/IA	AIS/MIA/1/2	1.26	1.8	Sublobar	0	0	0	Non-white
MCL-118	64.7014	0	0	F	BMC	50-59	30	0/IA	AIS/MIA/1/2	0.825	1.5	Sublobar	0	0	0	Non-white
MCL-119	84	0	0	F	BMC	50-59	35	0/IA	AIS/MIA/1/2	0.84	1.4	Lobectomy	0	0	0	Non-white
MCL-120	67.1014	0	0	M	BMC	40-49	45	0/IA	AIS/MIA/1/2	0.9	1	Sublobar	0	1	0	Non-white
MCL-121	84	0	0	F	BMC	40-49	22.5	0/IA	AIS/MIA/1/2	0.9	0.9	Sublobar	1	1	0	Non-white
MCL-122	84	0	0	M	LHMC	70-79	100	0/IA	AIS/MIA/1/2	3	3	Lobectomy	1	0	0	White
MCL-123	84	0	0	M	BMC	60-69	30	0/IA	AIS/MIA/1/2	1	1	Lobectomy	0	0	0	Non-white
MCL-124	8.41644	1	1	F	LHMC	60-69	5	0/IA	AIS/MIA/1/2	1.25	2.5	Lobectomy	0	0	0	White
MCL-125	84	0	0	M	BMC	60-69	50	0/IA	AIS/MIA/1/2	1.5	1.5	Sublobar	0	0	0	White
MCL-126	84	0	0	M	BMC	60-69	100	0/IA	AIS/MIA/1/2	0.76	1.9	Lobectomy	0	0	0	White
MCL-127	84	0	0	F	LHMC	70-79	20	0/IA	AIS/MIA/1/2	0.65	1	Lobectomy	0	0	0	White
MCL-128	84	0	0	M	BMC	60-69	20	0/IA	AIS/MIA/1/2	0.65	1	Lobectomy	0	0	0	White
MCL-129	84	0	0	F	BMC	60-69	80	0/IA	AIS/MIA/1/2	0.875	2.5	Lobectomy	0	0	0	White
MCL-130	45.2712	0	0	F	LHMC	70-79	150	0/IA	AIS/MIA/1/2	0.075	1.5	Sublobar	0	0	0	White
MCL-131	84	0	0	F	BMC	60-69	33	0/IA	AIS/MIA/1/2	0.575	2.3	Lobectomy	0	0	0	White
MCL-132	12.4932	1	1	M	BMC	50-59	40	0/IA	AIS/MIA/1/2	2.8	2.8	Lobectomy	0	1	0	Non-white
MCL-133	84	0	1	M	LHMC	50-59	35	0/IA	AIS/MIA/1/2	2.43	2.7	Lobectomy	1	1	0	White
MCL-134	50.4329	1	1	F	LHMC	80-89	0	0/IA	AIS/MIA/1/2	3	3	Lobectomy	0	0	0	White
MCL-135	84	0	0	F	LHMC	70-79	80	0/IA	AIS/MIA/1/2	0.7	0.7	Lobectomy	0	0	0	White
MCL-136	25.7753	1	1	F	BMC	60-69	40	IB	AIS/MIA/1/2	2	2	Sublobar	1	0	1	Non-white
MCL-137	15.8466	1	0	M	LHMC	60-69	55	0/IA	AIS/MIA/1/2	1.8	2	Lobectomy	0	1	0	White
MCL-138	84	0	0	M	BMC	50-59	80	0/IA	AIS/MIA/1/2	0.375	1.5	Lobectomy	0	0	0	White
MCL-139	84	0	1	F	BMC	70-79	50	IB	3	1.9	2	Lobectomy	1	1	1	White
MCL-140	84	0	0	F	LHMC	50-59	70	0/IA	AIS/MIA/1/2	0	1	Sublobar	0	0	0	White
MCL-141	84	0	0	M	LHMC	50-59	35	IB	AIS/MIA/1/2	1	1.5	Sublobar	0	1	1	White
MCL-142	82.5205	0	1	M	BMC	70-79	50	IB	AIS/MIA/1/2	1.5	1.5	Sublobar	1	0	1	Non-white
MCL-144	17.063	1	1	M	LHMC	60-69	69	0/IA	AIS/MIA/1/2	1.53	1.8	Lobectomy	1	1	0	White
MCL-145	84	0	0	F	LHMC	60-69	0	0/IA	AIS/MIA/1/2	1	1	Lobectomy	0	1	0	White
MCL-146	84	0	0	M	LHMC	60-69	104	0/IA	3	2	2	Sublobar	0	1	0	White
MCL-147	68.0877	0	1	F	BMC	70-79	20	IB	AIS/MIA/1/2	1.62	1.8	Sublobar	0	1	1	White
MCL-148	19.6274	1	1	F	BMC	60-69	40	0/IA	3	2.43	2.7	Lobectomy	1	1	0	White
MCL-149	84	0	0	F	BMC	60-69	0	0/IA	AIS/MIA/1/2	0.6	1.5	Lobectomy	0	0	0	Non-white
MCL-150	28.7014	1	1	F	BMC	70-79	35	IB	AIS/MIA/1/2	2.55	3	Lobectomy	0	1	1	White
MCL-151	83.3096	0	1	M	BMC	60-69	50	0/IA	AIS/MIA/1/2	1.8	3	Lobectomy	1	0	0	White
MCL-152	71.2438	0	0	F	BMC	70-79	60	IB	3	1.8	1.8	Lobectomy	0	1	1	White
MCL-153	66.3123	0	0	M	BMC	70-79	43	0/IA	AIS/MIA/1/2	1.085	3.1	Lobectomy	0	1	0	Non-white
MCL-154	60.9863	0	0	M	BMC	70-79	50	0/IA	AIS/MIA/1/2	0	0.7	Sublobar	0	0	0	Non-white
MCL-155	25.9726	1	1	F	BMC	40-49	40	IB	AIS/MIA/1/2	1.275	1.5	Sublobar	0	1	1	White
MCL-156	80.811	0	0	F	BMC	70-79	15	IB	3	1.2	1.2	Sublobar	1	1	1	White
MCL-157	84	0	0	F	LHMC	60-69	50	0/IA	3	0.77	1.1	Sublobar	0	1	0	White
MCL-158	19.7589	1	1	M	BMC	70-79	0	0/IA	AIS/MIA/1/2	0.96	3.2	Lobectomy	1	1	0	White
MCL-159	74.8932	0	0	F	BMC	70-79		0/IA	3	1.5	1.5	Sublobar	0	1	0	White
MCL-160	84	0	1	M	LHMC	60-69	63	0/IA	AIS/MIA/1/2	0.9	3	Lobectomy	0	0	0	White
MCL-161	84	0	1	M	BMC	60-69	54	IB	3	2	2	Lobectomy	0	1	1	White
MCL-162	84	0	0	F	BMC	60-69	0	0/IA	AIS/MIA/1/2	1.84	2.3	Lobectomy	0	0	0	White
MCL-163	13.7753	1	1	F	BMC	70-79	45	IB	AIS/MIA/1/2	1.35	1.5	Lobectomy	0	1	1	White
MCL-164	79.8904	0	0	M	BMC	60-69	50	0/IA	AIS/MIA/1/2	1.02	1.2	Sublobar	1	0	0	Non-white
MCL-166	70.5863	1	0	F	BMC	70-79	40	0/IA	AIS/MIA/1/2	0.8	0.8	Sublobar	0	0	0	White
MCL-167	68.9096	0	0	F	BMC	40-49	3	IB	3	0.96	1.2	Lobectomy	1	1	1	White
MCL-168	84	0	0	M	BMC	80-89	10	0/IA	AIS/MIA/1/2	0.7	1.4	Sublobar	0	0	0	White
MCL-169	84	0	0	F	BMC	50-59	72	0/IA	3	1	1	Sublobar	1	1	0	White
MCL-170	84	0	0	M	LHMC	60-69	40	0/IA	AIS/MIA/1/2	0.76	0.8	Lobectomy	0	0	0	White
MCL-171	11.474	1	1	M	BMC	70-79	38	IB	3	3.5	3.5	Lobectomy	1	1	0	White
MCL-173	84	0	0	F	LHMC	60-69	80	0/IA	AIS/MIA/1/2	0.525	1.5	Sublobar	1	1	0	White
MCL-174	84	0	0	M	BMC	60-69	25	0/IA	AIS/MIA/1/2	0.99	1.1	Lobectomy	1	0	0	White
MCL-175	65.0959	0	1	F	BMC	50-59	30	IB	AIS/MIA/1/2	1.75	2.5	Sublobar	0	0	1	Non-white
MCL-176	48.1644	0	0	F	LHMC	50-59	0	0/IA	AIS/MIA/1/2	0.2	1.3	Sublobar	0	0	0	White
MCL-177	74.926	0	1	F	LHMC	70-79	35	0/IA	3	1.4	1.4	Sublobar	1	1	0	White
MCL-178	18.937	1	1	F	LHMC	60-69	10	IB	AIS/MIA/1/2	0.9	0.9	Sublobar	0	1	1	White
MCL-179	18.4438	1	0	F	BMC	50-59		0/IA	3	1.68	2.1	Sublobar	0	1	0	White
MCL-180	84	0	0	F	BMC	80-89		IB	3	3.1	3.1	Sublobar	0	1	1	White
MCL-181	58.7178	0	1	M	BMC	70-79	27	0/IA	3	1.05	1.4	Lobectomy	1	1	0	Non-white
MCL-182	84	0	0	F	BMC	70-79	30	0/IA	AIS/MIA/1/2	0.55	1.2	Sublobar	0	0	0	White
MCL-183	26.2685	1	0	F	LHMC	60-69	80	0/IA	AIS/MIA/1/2	2	2	Lobectomy	0	0	0	White
MCL-184	84	0	0	M	BMC	70-79	45	0/IA	AIS/MIA/1/2	0.025	0.5	Lobectomy	0	0	0	White
MCL-185	84	0	0	F	BMC	70-79	0	0/IA	AIS/MIA/1/2	0.7	1.2	Lobectomy	0	0	0	White
MCL-186	84	0	0	F	BMC	40-49	90	0/IA	AIS/MIA/1/2	1.1	1.1	Lobectomy	0	1	0	White
MCL-187	84	0	0	F	LHMC	70-79	20	0/IA	AIS/MIA/1/2	1	2	Lobectomy	0	1	0	White
MCL-188	83.5726	0	0	F	BMC	80-89	0	0/IA	AIS/MIA/1/2	0	1.5	Sublobar	0	0	0	White
MCL-189	47.5726	0	0	F	BMC	70-79	0	0/IA	AIS/MIA/1/2	1.38	2.3	Lobectomy	0	0	0	White
MCL-190	41.4247	0	0	F	BMC	60-69	80	0/IA	AIS/MIA/1/2	0.11	1.1	Sublobar	0	0	0	White
MCL-191	84	0	1	M	LHMC	40-49	7	0/IA	AIS/MIA/1/2	2.5	2.5	Lobectomy	0	0	0	White
MCL-392	84	0	0	F	BMC	60-69	80	IB	AIS/MIA/1/2	0.75	1.5	Lobectomy	0	1	1	White
MCL-416	19.3644	1	1	F	BMC	50-59		0/IA	3	2	2	Lobectomy	0	0	0	White

[truncated: 40 more sheets: S. Figure 1J, S. Figure 1K, S. Figure 1L, S. Figure 1M, Table S2, Table S5, S. Figure 2A, Figure 1B, Figure 1B-2, S. Figure 2B, S. Figure 2C, Figure 1C, S. Figure 3A, S. Figure 3B, S. Figure 3C-F, S. Figure 3G-H, S. Figure 7A, S. Figure 7B, Figure 4B, Figure 4C …]
