# Supplementary material for: Vascular invasion-associated gene expression is detectable in pre-surgical biopsies of stage I lung adenocarcinoma
Source: Nat Commun. 2026 Mar 24;17:2581. doi: 10.1038/s41467-026-70600-2 (PMC13013712; doi:10.1038/s41467-026-70600-2)
Supplement: Supplementary file 4 — Source data [file 41467_2026_70600_MOESM4_ESM.zip › NCOMMS-24-43874C_source_data/steiner_source_data_stRNAseq.xlsx]

## Sheet: Table S3
Table S3
	sample id	*library name	sequence batch	age	sex	smoking status	capture frame VI	novel grade	TNM 8th edition stage
1	1A	LM_SD_1216_1	1	60-69	M	Former	1	VI	IB
2	1B	LM_SD_16	2	60-69	M	Former	0	VI	IB
3	2A	LM_SD_11	2	60-69	F	Current	0	VI	IA3
4	2B	LM_SD_2	2	60-69	F	Current	0	VI	IA3
5	3	LM_SD_3	2	70-79	M	Former	0	NST	IA1
6	4	LM_SD_4	2	60-69	M	Former	1	VI	IB
7	5	LM_SD_5	2	70-79	M	Former	0	NST	IA1
8	6	LM_SD_6	2	60-69	M	Former	1	VI	IB
9	7	LM_SD_7	2	50-59	F	Current	0	LMP	IA1
10	8	LM_SD_1216_8	1	60-69	M	Former	0	VI	IB
11	9	LM_SD_9	2	60-69	F	Current	1	VI	IA2
12	10	LM_SD_10	2	60-69	M	Former	0	NST	IA2
13	11	LM_SD_1216_12	1	60-69	F	Former	0	NST	IIA
14	12	LM_SD_13	2	60-69	F	Former	0	NST	IB
15	13	LM_SD_1216_14	1	70-79	F	Former	0	NST	IA1
16	14	LM_SD_15	2	70-79	F	Former	0	NST	IA2

## Sheet: S. Figure 4A
S. Figure 4A
column_label	region	p_value	Direction	FDR	cluster
1	Normal Lung	0.860426	-	0	1
3	Unannotated	0.054157	-	0.664285	1
4	Vessel	0.484527	+	0	1
5	Acinar	4.5593e-09	-	7.496	1
6	Papillary	1.12094e-12	+	10.9962	1
7	Lepidic	5.57228e-28	-	26.1748	1
8	Micropapillary	8.62347e-15	-	13.0643	1
9	Stroma	4.17608e-33	-	31.2331	1
11	VI Focus	7.74296e-50	+	47.935	1
12	Desmoplastic Stroma	2.05429e-19	+	17.6459	1
13	Solid	4.90454e-32	+	30.1955	1
14	Normal Bronchus	2.05736e-05	-	3.90854	1
15	Cribriform	0.447804	-	0	1
16	VPI Focus	2.43318e-11	+	9.71074	1
17	Abnormal Pleura	0.000888445	+	2.3524	1

## Sheet: S. Figure 4B
S. Figure 4B
nFeature_Spatial	sample id
2468	1A
4099	1A
2658	1A
1315	1A
5369	1A
4842	1A
591	1A
5937	1A
289	1A
1346	1A
1159	1A
3688	1A
7279	1A
4867	1A
5916	1A
4812	1A
2623	1A
5518	1A
5371	1A
3289	1A
3962	1A
2002	1A
4402	1A
7048	1A
2033	1A
636	1A
3006	1A
1144	1A
5668	1A
920	1A
6068	1A
5360	1A
5395	1A
2507	1A
4667	1A
2857	1A
5135	1A
7877	1A
2672	1A
2654	1A
709	1A
6149	1A
7906	1A
3317	1A
2356	1A
474	1A
1700	1A
3637	1A
3730	1A
716	1A
602	1A
4605	1A
4690	1A
5377	1A
615	1A
2249	1A
2604	1A
1179	1A
2674	1A
2505	1A
1600	1A
6991	1A
5961	1A
1813	1A
6353	1A
5147	1A
5244	1A
628	1A
4512	1A
2493	1A
1288	1A
8607	1A
3437	1A
4183	1A
4547	1A
5381	1A
5733	1A
7568	1A
4516	1A
3327	1A
1120	1A
5065	1A
1384	1A
4139	1A
6535	1A
6840	1A
5989	1A
1766	1A
3980	1A
3247	1A
2771	1A
3559	1A
3113	1A
4096	1A
7269	1A
2567	1A
634	1A
5301	1A
2872	1A
5809	1A
4347	1A
6122	1A
2993	1A
776	1A
3273	1A
6279	1A
695	1A
1054	1A
5524	1A
6975	1A
3182	1A
4763	1A
7024	1A
7162	1A
1095	1A
533	1A
7039	1A
489	1A
2648	1A
2614	1A
6730	1A
744	1A
2387	1A
5686	1A
1675	1A
3997	1A
2477	1A
2885	1A
2368	1A
3177	1A
4437	1A
2594	1A
1563	1A
1777	1A
955	1A
1918	1A
5167	1A
525	1A
4859	1A
1446	1A
3434	1A
5187	1A
2951	1A
5045	1A
6807	1A
5069	1A
4329	1A
910	1A
7499	1A
7103	1A
5842	1A
2194	1A
1333	1A
1744	1A
1253	1A
699	1A
1716	1A
1010	1A
3475	1A
1830	1A
5668	1A
1772	1A
3031	1A
4758	1A
445	1A
2518	1A
5625	1A
1837	1A
4754	1A
3898	1A
3625	1A
7165	1A
6519	1A
4495	1A
2388	1A
2466	1A
1693	1A
5134	1A
1595	1A
1637	1A
3265	1A
5436	1A
565	1A
1918	1A
2803	1A
4441	1A
4446	1A
6718	1A
372	1A
4906	1A
4797	1A
5452	1A
4011	1A
4912	1A
5392	1A
3784	1A
601	1A
3290	1A
2143	1A
4182	1A
6414	1A
2613	1A
3421	1A
2215	1A
6894	1A
1949	1A
1138	1A
3705	1A
5104	1A
3881	1A
4521	1A
7256	1A
2225	1A
2292	1A
7230	1A
6514	1A
4292	1A
3797	1A
1138	1A
4684	1A
1585	1A
5766	1A
2844	1A
5133	1A
6284	1A
7062	1A
3553	1A
373	1A
1312	1A
2980	1A
4361	1A
4134	1A
6562	1A
3333	1A
3584	1A
2095	1A
4599	1A
7358	1A
2315	1A
742	1A
647	1A
2665	1A
4594	1A
2390	1A
3448	1A
2032	1A
5116	1A
957	1A
4560	1A
465	1A
3285	1A
3055	1A
5262	1A
8550	1A
7165	1A
2273	1A
5177	1A
4307	1A
7992	1A
5394	1A
5842	1A
1167	1A
2630	1A
1835	1A
1660	1A
2725	1A
7355	1A
4269	1A
2345	1A
1866	1A
1469	1A
4115	1A
4184	1A
5581	1A
2178	1A
792	1A
2200	1A
3727	1A
5527	1A
8290	1A
3484	1A
2715	1A
1179	1A
3215	1A
296	1A
4741	1A
5087	1A
4490	1A
5693	1A
2995	1A
1574	1A
2378	1A
4063	1A
2634	1A
3126	1A
5214	1A
3344	1A
8728	1A
2554	1A
5527	1A
2782	1A
3159	1A
2767	1A
2074	1A
5187	1A
1700	1A
1430	1A
537	1A
4246	1A
1419	1A
1940	1A
6112	1A
3540	1A
5105	1A
1133	1A
2052	1A
2052	1A
5185	1A
1383	1A
6106	1A
1512	1A
4095	1A
1355	1A
1086	1A
2900	1A
1184	1A
2365	1A
1838	1A
2666	1A
2679	1A
1683	1A
3619	1A
5722	1A
5601	1A
2163	1A
1645	1A
5992	1A
2372	1A
1462	1A
1528	1A
3114	1A
4403	1A
3899	1A
381	1A
4485	1A
937	1A
2512	1A
8844	1A
2678	1A
3036	1A
1602	1A
6965	1A
3338	1A
3868	1A
1121	1A
2714	1A
3413	1A
1537	1A
5706	1A
2102	1A
8103	1A
2976	1A
1694	1A
2320	1A
2769	1A
551	1A
6581	1A
1588	1A
533	1A
6208	1A
2770	1A
4797	1A
6643	1A
653	1A
4363	1A
1370	1A
3344	1A
1404	1A
4907	1A
6274	1A
1129	1A
3926	1A
4212	1A
3656	1A
3669	1A
2804	1A
5510	1A
1566	1A
6207	1A
2488	1A
1068	1A
1588	1A
2701	1A
838	1A
4725	1A
5758	1A
4066	1A
4108	1A
4372	1A
1618	1A
741	1A
2945	1A
4350	1A
3168	1A
5365	1A
8115	1A
697	1A
773	1A
2977	1A
2997	1A
672	1A
3720	1A
3845	1A
4210	1A
3285	1A
6725	1A
497	1A
5087	1A
5451	1A
1528	1A
6846	1A
831	1A
5507	1A
4782	1A
670	1A
3596	1A
4813	1A
6118	1A
3760	1A
6254	1A
6766	1A
4585	1A
1795	1A
1652	1A
3608	1A
2523	1A
1364	1A
4408	1A
6478	1A
5147	1A
1619	1A
6930	1A
4981	1A
3824	1A
2232	1A
3083	1A
389	1A
2055	1A
3348	1A
4738	1A
5409	1A
3796	1A
2472	1A
2204	1A
2251	1A
1796	1A
1253	1A
3552	1A
521	1A
2486	1A
1897	1A
697	1A
3493	1A
1384	1A
2446	1A
4341	1A
5219	1A
2872	1A
3961	1A
739	1A
4750	1A
981	1A
2945	1A
5658	1A
5473	1A
4702	1A
3512	1A
2864	1A
1656	1A
4870	1A
2484	1A
3530	1A
1999	1A
8151	1A
1885	1A
6061	1A
985	1A
1959	1A
373	1A
5288	1A
1730	1A
5608	1A
7060	1A
5052	1A
6837	1A
4639	1A
2309	1A
3759	1A
1228	1A
3541	1A
3354	1A
6526	1A
4123	1A
2796	1A
657	1A
3855	1A
1606	1A
1172	1A
2127	1A
6376	1A
1187	1A
2068	1A
1790	1A
534	1A
1894	1A
7923	1A
815	1A
1258	1A
1549	1A
1862	1A
638	1A
3643	1A
2499	1A
2320	1A
1617	1A
1664	1A
7691	1A
2427	1A
5751	1A
1267	1A
4524	1A
2495	1A
1900	1A
5436	1A
4703	1A
3595	1A
3027	1A
2093	1A
5084	1A
1908	1A
4664	1A
2439	1A
3249	1A
2251	1A
2470	1A
3045	1A
602	1A
5353	1A
1143	1A
5410	1A
4456	1A
830	1A
5289	1A
3070	1A
1412	1A
6022	1A
2330	1A
793	1A
2458	1A
3814	1A
9303	1A
2527	1A
696	1A
7829	1A
3304	1A
348	1A
1368	1A
4586	1A
2799	1A
5041	1A
4099	1A
579	1A
1495	1A
3856	1A
2077	1A
1881	1A
4843	1A
3314	1A
2625	1A
698	1A
4235	1A
3149	1A
7059	1A
3292	1A
5079	1A
1560	1A
5246	1A
3871	1A
3765	1A
4366	1A
3480	1A
667	1A
721	1A
1074	1A
1271	1A
3466	1A
680	1A
4370	1A
5688	1A
4739	1A
3296	1A
3203	1A
4314	1A
5585	1A
1735	1A
1757	1A
2826	1A
6983	1A
3600	1A
3556	1A
4730	1A
3018	1A
3485	1A
4257	1A
3407	1A
2387	1A
6725	1A
4851	1A
5397	1A
3569	1A
1818	1A
1050	1A
4941	1A
4994	1A
4381	1A
2806	1A
3528	1A
4600	1A
7046	1A
748	1A
3329	1A
5230	1A
1225	1A
1643	1A
1592	1A
4614	1A
1281	1A
4981	1A
2434	1A
5854	1A
1415	1A
1593	1A
2244	1A
5421	1A
5570	1A
2324	1A
3836	1A
5053	1A
7827	1A
1179	1A
5801	1A
1088	1A
4783	1A
5789	1A
2132	1A
5504	1A
657	1A
1484	1A
486	1A
1545	1A
857	1A
4449	1A
5502	1A
3332	1A
2791	1A
3405	1A
3900	1A
1599	1A
5492	1A
1051	1A
1726	1A
3139	1A
3554	1A
5973	1A
2595	1A
2063	1A
1379	1A
2730	1A
3616	1A
4575	1A
5420	1A
6632	1A
2095	1A
5345	1A
7114	1A
1794	1A
597	1A
5701	1A
5224	1A
6261	1A
2650	1A
7357	1A
3657	1A
3454	1A
5493	1A
5045	1A
1378	1A
2218	1A
1048	1A
1002	1A
3903	1A
6866	1A
1868	1A
1277	1A
2123	1A
2613	1A
5500	1A
4625	1A
2792	1A
4949	1A
1504	1A
5940	1A
1139	1A
556	1A
379	1A
3207	1A
3302	1A
3297	1A
6336	1A
1071	1A
3597	1A
2110	1A
650	1A
3502	1A
3307	1A
4419	1A
2288	1A
5272	1A
713	1A
1525	1A
7182	1A
7215	1A
1154	1A
925	1A
1458	1A
1155	1A
1045	1A
2090	1A
5947	1A
1398	1A
1179	1A
3580	1A
2033	1A
3126	1A
2506	1A
1712	1A
3072	1A
1726	1A
1077	1A
843	1A
4950	1A
3460	1A
2191	1A
4645	1A
570	1A
3913	1A
1594	1A
5262	1A
3085	1A
588	1A
2938	1A
3669	1A
1162	1A
5821	1A
8017	1A
1214	1A
4715	1A
6316	1A
957	1A
6699	1A
5795	1A
1901	1A
4100	1A
4422	1A
7932	1A
2088	1A
4088	1A
2821	1A
1485	1A
5880	1A
2320	1A
2023	1A
1068	1A
2379	1A
4207	1A
508	1A
7987	1A
1388	1A
3138	1A
4108	1A
3223	1A
3746	1A
3991	1A
4764	1A
5821	1A
2248	1A
4378	1A
2678	1A
4701	1A
1121	1A
8531	1A
2447	1A
4093	1A
5089	1A
4941	1A
1624	1A
1095	1A
5835	1A
1298	1A
2794	1A
4275	1A
5753	1A
4925	1A
4312	1A
4530	1A
4786	1A
4482	1A
3324	1A
4173	1A
7206	1A
4335	1A
1596	1A
2410	1A
4113	1A
8077	1A
4714	1A
2282	1A
905	1A
8550	1A
5596	1A
4906	1A
807	1A
608	1A
2151	1A
3369	1A
4453	1A
5486	1A
2358	1A
2871	1A
556	1A
499	1A
1785	1A
2683	1A
6665	1A
6416	1A
6192	1A
1750	1A
7387	1A
2881	1A
5097	1A
5590	1A
1559	1A
2561	1A
1946	1A
2048	1A
6399	1A
3788	1A
1683	1A
5023	1A
3862	1A
1462	1A
645	1A
1521	1A
6464	1A
7887	1A
7412	1A
1788	1A
1540	1A
1652	1A
4612	1A
5498	1A
5143	1A
1498	1A
4189	1A
4871	1A
839	1A
2845	1A
5883	1A
2662	1A
1786	1A
2000	1A
3769	1A
1327	1A
4784	1A
4545	1A
1963	1A
5210	1A
2177	1A
653	1A
2932	1A
1482	1A
1707	1A
1316	1A
5335	1A
6549	1A
2168	1A
2496	1A
941	1A
3606	1A
4214	1A
4479	1A
4373	1A
3903	1A
2196	1A
3725	1A
2028	1A
3925	1A
1920	1A
4738	1A
2508	1A
3098	1A
640	1A
1266	1A
6019	1A
1564	1A
1723	1A
6222	1A
5804	1A
6533	1A
6181	1A
2811	1A
3934	1A
447	1A
1322	1A
3562	1A
991	1A
3164	1A
5644	1A
2481	1A
3332	1A
5119	1A
4540	1A
6864	1A
5867	1A
4227	1A
888	1A
465	1A
3240	1A
1845	1A
3510	1A
2573	1A
311	1A
5366	1A
8807	1A
4703	1A
1471	1A
5676	1A
6183	1A
356	1A
1061	1A
4958	1A
5733	1A
5650	1A
1900	1A
2781	1A
1833	1A
2424	1A
4872	1A
4469	1A
2225	1A
3603	1A
4578	1A
1109	1A
4079	1A
1672	1A
1093	1A
3305	1A
1036	1A
5530	1A
1092	1A
597	1A
588	1A
2184	1A
4747	1A
4625	1A
1095	1A
3980	1A
3948	1A
4943	1A
771	1A
4755	1A
2269	1A
5808	1A
1294	1A
5164	1A
1091	1A
3006	1A
4234	1A
1670	1A
2846	1A
4272	1A
2970	1A
4117	1A
3663	1A
2182	1A
7031	1A
1914	1A
5609	1A
5022	1A
2978	1A
4987	1A
3615	1A
5255	1A
3352	1A
1719	1A
414	1A
1828	1A
4519	1A
4995	1A
1957	1A
4521	1A
694	1A
3448	1A
6070	1A
1533	1A
2026	1A
4336	1A
1629	1A
4287	1A
3412	1A
6493	1A
6593	1A
6377	1A
2439	1A
2073	1A
2785	1A
7643	1A
888	1A
2295	1A
1637	1A
3747	1A
4758	1A
1888	1A
4874	1A
1562	1A
3702	1A
874	1A
5729	1A
4798	1A
5914	1A
7599	1A
1458	1A
6504	1A
1687	1A
5327	1A
5878	1A
828	1A
6657	1A
6217	1A
4874	1A
6835	1A
7128	1A
5352	1A
1603	1A
4681	1A
5309	1A
6917	1A
2319	1A
9273	1A
1463	1A
6874	1A
6952	1A
5078	1A
4887	1A
1330	1A
933	1A
5451	1A
1471	1A
408	1A
2448	1A
4155	1A
3911	1A
4841	1A
2160	1A
7311	1A
1755	1A
721	1A
6514	1A
3705	1A
2333	1A
3724	1A
3780	1A
2166	1A
2062	1A
8699	1A
1410	1A
664	1A
2486	1A
1303	1A
3538	1A
2921	1A
5228	1A
581	1A
5838	1A
808	1A
3152	1A
5601	1A
4280	1A
1022	1A
2069	1A
4114	1A
3998	1A
3346	1A
4653	1A
2887	1A
2823	1A
4570	1A
5020	1A
951	1A
6273	1A
4976	1A
3069	1A
3139	1A
366	1A
4836	1A
2647	1A
5371	1A
2528	1A
4769	1A
1862	1A
2976	1A
1834	1A
2819	1A
1402	1A
4498	1A
2137	1A
5013	1A
5755	1A
1854	1A
3940	1A
501	1A
2662	1A
4784	1A
6655	1A
956	1A
913	1A
1787	1A
8424	1A
2823	1A
5370	1A
6255	1A
3272	1A
1543	1A
4725	1A
4185	1A
4017	1A
4684	1A
6216	1A
3073	1A
3164	1A
5222	1A
2069	1A
6335	1A
5370	1A
7173	1A
4868	1A
4091	1A
5941	1A
5272	1A
1045	1A
3801	1A
2293	1A
5352	1A
695	1A
2686	1A
2079	1A
4355	1A
3846	1A
3349	1A
2577	1A
2873	1A
4602	1A
543	1A
2819	1A
1218	1A
4533	1A
2316	1A
5130	1A
5185	1A
6276	1A
2852	1A
570	1A
1768	1A
6640	1A
2699	1A
3239	1A
853	1A
6468	1A
2912	1A
7172	1A
4331	1A
1420	1A
7801	1A
4059	1A
5358	1A
2668	1A
3280	1A
891	1A
4651	1A
1254	1A
542	1A
2384	1A
3499	1A
5911	1A
4614	1A
7717	1A
1435	1A
6591	1A
4404	1A
5123	1A
1228	1A
5988	1A
3759	1A
877	1A
4341	1A
718	1A
1126	1A
3203	1A
3457	1A
735	1A
1734	1A
4148	1A
1818	1A
3475	1A
958	1A
2221	1A
2551	1A
5841	1A
5503	1A
4771	1A
3058	1A
5449	1A
3860	1A
729	1A
4932	1A
5709	1A
2527	1A
4622	1A
2588	1A
2454	1A
4122	1A
6144	1A
4031	1A
3444	1A
5855	1A
2658	1A
2126	1A
1145	1A
5564	1A
6107	1A
4745	1A
3402	1A
6913	1A
1589	1A
2451	1A
4250	1A
2884	1A
6858	1A
738	1A
4080	1A
2232	1A
3677	1A
1422	1A
3002	1A
5480	1A
491	1A
6291	1A
1245	1A
4514	1A
1506	1A
1105	1A
1867	1A
3518	1A
5771	1A
4517	1A
1748	1A
6998	1A
6880	1A
1382	1A
5994	1A
2359	1A
1789	1A
607	1A
1066	1A
926	1A
5199	1A
1493	1A
2227	1A
1244	1A
3755	1A
1155	1A
6187	1A
6414	1A
351	1A
1066	1A
5044	1A
3469	1A
1458	1A
5745	1A
379	1A
2796	1A
4797	1A
1698	1A
7692	1A
2926	1A
791	1A
4716	1A
5307	1A
341	1A
5508	1A
3350	1A
2451	1A
2211	1A
1079	1A
7012	1A
4007	1A
5397	1A
1511	1A
3073	1A
3285	1A
2325	1A
6733	1A
2536	1A
3441	1A
6209	1A
1922	1A
5235	1A
2590	1A
5582	1A
2640	1A
5158	1A
6708	1A
2582	1A
500	1A
4281	1A
737	1A
1156	1A
6681	1A
6122	1A
6266	1A
5150	1A
5327	1A
1433	1A
5439	1A
1569	1A
2052	1A
8577	1A
5361	1A
5565	1A
526	1A
4348	1A
2911	1A
3727	1A
4837	1A
2080	1A
3454	1A
5683	1A
5137	1A
3091	1A
537	1A
6085	1A
2095	1A
886	1A
7005	1A
439	1A
603	1A
1776	1A
5335	1A
2986	1A
5023	1A
7175	1A
6230	1A
6905	1A
5078	1A
834	1A
4894	1A
997	1A
1790	1A
4699	1A
1122	1A
5909	1A
7286	1A
4101	1A
5428	1A
7673	1A
364	1A
5626	1A
2255	1A
3088	1A
3392	1A
3541	1A
5229	1A
2784	1A
4037	1A
1152	1A
2156	1A
5711	1A
869	1A
4989	1A
5631	1A
5295	1A
4514	1A
4334	1A
1135	1A
1076	1A
1598	1A
811	1A
7418	1A
2169	1A
4423	1A
3773	1A
613	1A
3099	1A
2202	1A
1260	1A
5315	1A
5320	1A
6384	1A
4184	1A
3375	1A
1608	1A
6860	1A
4428	1A
4832	1A
8273	1A
6954	1A
4244	1A
7136	1A
6666	1A
1761	1A
644	1A
6905	1A
4126	1A
2048	1A
581	1A
2390	1A
4434	1A
5236	1A
6540	1A
918	1A
4403	1A
1494	1A
1106	1A
3937	1A
2501	1A
6313	1A
2905	1A
2839	1A
2286	1A
4833	1A
3771	1A
5995	1A
612	1A
3467	1A
700	1A
890	1A
4743	1A
2813	1A
4260	1A
1277	1A
3526	1A
4298	1A
4173	1A
3811	1A
1714	1A
2395	1A
2475	1A
5984	1A
2761	1A
2743	1A
4214	1A
2262	1A
2097	1A
3366	1A
2170	1A
2380	1A
4791	1A
4354	1A
7297	1A
5591	1A
7535	1A
5365	1A
5846	1A
5042	1A
7580	1A
4900	1A
2420	1A
1917	1A
4021	1A
7629	1A
6018	1A
3879	1A
343	1A
5489	1A
2864	1A
3045	1A
3190	1A
6833	1A
3838	1A
1613	1A
1756	1A
2353	1A
5116	1A
2340	1A
1578	1A
1943	1A
967	1A
3734	1A
3821	1A
3666	1A
3067	1A
3555	1A
5093	1A
2503	1A
1943	1A
661	1A
2320	1A
2469	1A
4824	1A
4232	1A
3287	1A
2163	1A
4337	1A
4224	1A
999	1A
7925	1A
4714	1A
484	1A
1332	1A
1116	1A
4341	1A
5189	1A
1935	1A
721	1A
2151	1A
1127	1A
3950	1A
4110	1A
409	1A
6875	1A
2427	1A
3344	1A
4234	1A
6270	1A
2348	1A
1638	1A
3035	1A
3417	1A
3925	1A
881	1A
702	1A
3444	1A
5768	1A
4671	1A
4663	1A
4085	1A
1007	1A
4760	1A
2052	1A
7949	1A
2163	1A
4673	1A
3493	1A
6954	1A
2328	1A
3861	1A
3033	1A
2722	1A
1085	1A
2356	1A
6131	1A
424	1A
3300	1A
4884	1A
4445	1A
3682	1A
6745	1A
4163	1A
5770	1A
6752	1A
4376	1A
4329	1A
3025	1A
3004	1A
2637	1A
690	1A
4714	1A
3751	1A
4936	1A
1203	1A
3445	1A
7598	1A
5420	1A
3462	1A
5920	1A
7000	1A
1796	1A
2162	1A
4089	1A
2986	1A
1802	1A
4370	1A
476	1A
4016	1A
2218	1A
2171	1A
8009	1A
1367	1A
7909	1A
472	1A
610	1A
4019	1A
2375	1A
1125	1A
2187	1A
3476	1A
4205	1A
3871	1A
8293	1A
4984	1A
1644	1A
1665	1A
1975	1A
2343	1A
456	1A
817	1A
1881	1A
4104	1A
6916	1A
3427	1A
5283	1A
6550	1A
1956	1A
3455	1A
5472	1A
4095	1A
1953	1A
7136	1A
6448	1A
3247	1A
2404	1A
1270	1A
2001	1A
1269	1A
5723	1A
7156	1A
5613	1A
1704	1A
5322	1A
5576	1A
2852	1A
1409	1A
1046	1A
2392	1A
2683	1A
4275	1A
541	1A
4615	1A
3215	1A
4892	1A
8008	1A
7207	1A
6757	1A
2869	1A
506	1A
6546	1A
4805	1A
6832	1A
2795	1A
473	1A
2813	1A
2899	1A
1652	1A
1564	1A
3999	1A
3394	1A
1274	1A
1226	1A
3113	1A
2022	1A
1565	1A
3533	1A
6507	1A
5634	1A
3182	1A
2228	1A
2372	1A
2623	1A
2429	1A
2022	1A
7378	1A
335	1A
4926	1A
359	1A
1651	1A
2749	1A
2553	1A
2176	1A
6091	1A
3557	1A
7049	1A
1894	1A
2867	1A
1455	1A
861	1A
3887	1A
947	1A
6918	1A
2664	1A
3567	1A
2178	1A
2295	1A
584	1A
5746	1A
614	1A
2224	1A
913	1A
6933	1A
5194	1A
4925	1A
7084	1A
5550	1A
2019	1A
3626	1A
7382	1A
1526	1A
3050	1A
5659	1A
929	1A
5703	1A
5915	1A
6933	1A
5586	1A
1556	1A
3894	1A
4915	1A
5356	1A
8614	1A
4413	1A
1726	1A
3121	1A
1378	1A
1363	1A
3728	1A
7915	1A
3340	1A
4029	1A
1384	1A
5572	1A
3578	1A
4546	1A
703	1A
3769	1A
7622	1A
2164	1A
7040	1A
666	1A
1430	1A
5944	1A
6685	1A
1460	1A
1056	1A
4513	1A
4010	1A
1720	1A
3440	1A
5296	1A
4749	1A
5383	1A
1360	1A
1969	1A
4579	1A
1214	1A
6152	1A
3731	1A
6745	1A
1507	1A
4628	1A
818	1A
3436	1A
1969	1A
5005	1A
5146	1A
3324	1A
3258	1A
4254	1A
935	1A
3839	1A
2313	1A
5409	1A
4491	1A
468	1A
6042	1A
3957	1A
7304	1A
2944	1A
6804	1A
4607	1A
3847	1A
1115	1A
7039	1A
2008	1A
2461	1A
848	1A
7899	1A
513	1A
3721	1A
2612	1A
6797	1A
4350	1A
1872	1A
879	1A
534	1A
3296	1A
5730	1A
328	1A
4653	1A
4630	1A
5149	1A
2362	1A
2717	1A
277	1A
6612	1A
2176	1A
348	1A
5277	1A
8004	1A
3686	1A
901	1A
1934	1A
4703	1A
9493	1A
3060	1A
4772	1A
2740	1A
6789	1A
4285	1A
6829	1A
3249	1A
4486	1A
6180	1A
3500	1A
5978	1A
1884	1A
576	1A
1410	1A
4131	1A
1647	1A
5662	1A
7056	1A
2382	1A
2166	1A
3997	1A
3856	1A
4715	1A
746	1A
5888	1A
5200	1A
2698	1A
628	1A
1430	1A
3704	1A
6006	1A
889	1A
773	1A
2300	1A
3819	1A
336	1A
7822	1A
2708	1A
4723	1A
4391	1A
3335	1A
4862	1A
2291	1A
4251	1A
2525	1A
2888	1A
2516	1A
4258	1A
839	1A
1486	1A
8902	1A
414	1A
4979	1A
6040	1A
4684	1A
1521	1A
4459	1A
947	1A
3284	1A
4457	1A
2216	1A
6444	1A
4888	1A
5675	1A
750	1A
987	1A
2292	1A
2777	1A
2254	1A
1810	1A
484	1A
3675	1A
4612	1A
4283	1A
4797	1A
3457	1A
1464	1A
586	1A
5263	1A
2671	1A
509	1A
2225	1A
1206	1A
9318	1A
3481	1A
5754	1A
1839	1A
8009	1A
1387	1A
3790	1A
1847	1A
5954	1A
5608	1A
4283	1A
5795	1A
3878	1A
2123	1A
3964	1A
2182	1A
4338	1A
7157	1A
3158	1A
3498	1A
1366	1A
2236	1A
4571	1A
968	1A
2682	1A
1575	1A
2539	1A
3819	1A
2160	1A
2809	1A
1733	1A
2982	1A
1320	1A
5316	1A
1063	1A
2576	1A
954	1A
2209	1A
5657	1A
4973	1A
4793	1A
2448	1A
5065	1A
1656	1A
4551	1A
4082	1A
8624	1A
4610	1A
3229	1A
2703	1A
283	1A
4254	1A
4167	1A
4583	1A
4365	1A
6978	1A
5835	1A
3443	1A
3268	1A
5659	1A
2399	1A
6479	1A
347	1A
4931	1A
670	1A
4979	1A
5211	1A
1394	1A
4785	1A
2287	1A
6433	1A
2048	1A
3366	1A
1723	1A
5131	1A
3073	1A
1516	1A
7036	1A
6561	1A
4549	1A
2389	1A
6089	1A
2575	1A
[truncated: 41,423 more rows]

## Sheet: S. Figure 4C
S. Figure 4C
nCount_Spatial	sample id
4103	1A
11255	1A
4824	1A
1834	1A
13505	1A
12800	1A
720	1A
19287	1A
330	1A
1873	1A
1574	1A
9144	1A
24897	1A
10515	1A
14468	1A
13537	1A
4632	1A
12956	1A
13923	1A
6807	1A
7928	1A
3289	1A
10888	1A
22954	1A
3004	1A
772	1A
5426	1A
1680	1A
13823	1A
1306	1A
15705	1A
13242	1A
14060	1A
4725	1A
13130	1A
5188	1A
11645	1A
29027	1A
5023	1A
4422	1A
889	1A
16445	1A
27163	1A
5868	1A
4409	1A
569	1A
2505	1A
6992	1A
7445	1A
937	1A
740	1A
12685	1A
9975	1A
12460	1A
773	1A
3881	1A
4485	1A
1584	1A
4685	1A
4019	1A
2780	1A
22058	1A
18102	1A
2799	1A
25475	1A
13784	1A
15929	1A
788	1A
10319	1A
4609	1A
1891	1A
34194	1A
7456	1A
8529	1A
16068	1A
17269	1A
14853	1A
33960	1A
10430	1A
7137	1A
1672	1A
13077	1A
2281	1A
7777	1A
18697	1A
25891	1A
21149	1A
2733	1A
7964	1A
6316	1A
4743	1A
6860	1A
5426	1A
9476	1A
30274	1A
4334	1A
797	1A
12881	1A
4948	1A
14911	1A
8523	1A
15680	1A
6297	1A
964	1A
6866	1A
20099	1A
853	1A
1417	1A
16483	1A
21400	1A
6513	1A
12156	1A
24616	1A
22166	1A
1461	1A
681	1A
25932	1A
557	1A
4495	1A
4221	1A
22104	1A
974	1A
3912	1A
14038	1A
2701	1A
8445	1A
4173	1A
4821	1A
3864	1A
5712	1A
9626	1A
4880	1A
2489	1A
2705	1A
1285	1A
3202	1A
12568	1A
627	1A
10705	1A
2089	1A
6746	1A
14280	1A
6831	1A
12210	1A
20544	1A
12062	1A
9101	1A
1188	1A
26222	1A
23446	1A
15669	1A
3397	1A
1885	1A
2877	1A
1798	1A
887	1A
3026	1A
1348	1A
6387	1A
2789	1A
17169	1A
3188	1A
6159	1A
10351	1A
535	1A
4359	1A
18597	1A
2813	1A
12129	1A
9573	1A
9065	1A
22640	1A
21114	1A
12199	1A
4577	1A
4673	1A
2556	1A
12185	1A
2641	1A
2456	1A
6289	1A
13580	1A
714	1A
3549	1A
5893	1A
11569	1A
10240	1A
19535	1A
414	1A
11513	1A
11809	1A
13869	1A
8657	1A
11774	1A
15612	1A
8670	1A
746	1A
5590	1A
3547	1A
9763	1A
17576	1A
4415	1A
6982	1A
3869	1A
24100	1A
2904	1A
1603	1A
6972	1A
12510	1A
8086	1A
9693	1A
27526	1A
3780	1A
3738	1A
24864	1A
22034	1A
8461	1A
7876	1A
1514	1A
13071	1A
2430	1A
17278	1A
6230	1A
11743	1A
19938	1A
25313	1A
7854	1A
417	1A
2130	1A
7445	1A
12926	1A
8714	1A
19090	1A
7634	1A
6903	1A
3342	1A
12372	1A
24653	1A
3936	1A
928	1A
803	1A
4470	1A
9516	1A
3914	1A
6314	1A
3151	1A
12398	1A
1296	1A
9546	1A
542	1A
6379	1A
5408	1A
11623	1A
39976	1A
25300	1A
5061	1A
15636	1A
8819	1A
57777	1A
15463	1A
21744	1A
1583	1A
5038	1A
2778	1A
2641	1A
4961	1A
26329	1A
12684	1A
4308	1A
3083	1A
2389	1A
8874	1A
9057	1A
17409	1A
3665	1A
1016	1A
3597	1A
9386	1A
13018	1A
34563	1A
7418	1A
5137	1A
1729	1A
7674	1A
337	1A
10407	1A
11588	1A
9281	1A
14227	1A
5824	1A
2319	1A
3909	1A
8023	1A
4573	1A
5401	1A
12974	1A
5946	1A
36818	1A
4351	1A
12989	1A
4634	1A
5901	1A
5187	1A
3404	1A
14762	1A
2559	1A
2043	1A
677	1A
10511	1A
2225	1A
3185	1A
17485	1A
7873	1A
14367	1A
1526	1A
3582	1A
3350	1A
12755	1A
1899	1A
18525	1A
2276	1A
9512	1A
2100	1A
1386	1A
4860	1A
1561	1A
4070	1A
2629	1A
4569	1A
4384	1A
2548	1A
6634	1A
14331	1A
14126	1A
3761	1A
2582	1A
17518	1A
3395	1A
2370	1A
2033	1A
6108	1A
11510	1A
7841	1A
471	1A
10453	1A
1256	1A
4979	1A
45912	1A
5353	1A
6285	1A
2436	1A
22515	1A
5817	1A
7798	1A
1584	1A
5596	1A
6303	1A
2252	1A
14906	1A
3182	1A
33757	1A
5445	1A
2465	1A
4172	1A
4801	1A
706	1A
19902	1A
2237	1A
661	1A
16967	1A
4969	1A
13922	1A
20767	1A
836	1A
10984	1A
1878	1A
6136	1A
1957	1A
11269	1A
18329	1A
1615	1A
7646	1A
8717	1A
7457	1A
6838	1A
5165	1A
17959	1A
2444	1A
18297	1A
4352	1A
1424	1A
2168	1A
5370	1A
1104	1A
10376	1A
13953	1A
8844	1A
8248	1A
9619	1A
3218	1A
910	1A
5683	1A
9918	1A
6052	1A
12962	1A
34226	1A
894	1A
964	1A
5014	1A
5226	1A
860	1A
7194	1A
8507	1A
8387	1A
7334	1A
23390	1A
609	1A
12558	1A
15476	1A
2233	1A
23792	1A
1047	1A
14918	1A
10864	1A
861	1A
6936	1A
10443	1A
17771	1A
7808	1A
17209	1A
20223	1A
10668	1A
3229	1A
3224	1A
6865	1A
4395	1A
1862	1A
9622	1A
19363	1A
12234	1A
2468	1A
21409	1A
11855	1A
8888	1A
3846	1A
5461	1A
449	1A
3046	1A
7321	1A
12750	1A
18011	1A
7699	1A
4327	1A
4135	1A
3997	1A
2519	1A
1656	1A
7970	1A
604	1A
4381	1A
2861	1A
893	1A
6674	1A
2007	1A
4489	1A
10170	1A
13878	1A
5715	1A
8050	1A
925	1A
12315	1A
1238	1A
5316	1A
15547	1A
14885	1A
10810	1A
6736	1A
5390	1A
2985	1A
11511	1A
4315	1A
6922	1A
3271	1A
33138	1A
2979	1A
19882	1A
1282	1A
3372	1A
428	1A
13972	1A
2518	1A
15250	1A
22255	1A
12963	1A
26129	1A
11984	1A
4178	1A
8416	1A
1855	1A
7242	1A
6644	1A
18330	1A
8743	1A
4594	1A
771	1A
9599	1A
2214	1A
1570	1A
3651	1A
20018	1A
1551	1A
2949	1A
2704	1A
648	1A
2824	1A
35357	1A
1098	1A
1744	1A
2222	1A
3922	1A
836	1A
7308	1A
4368	1A
3926	1A
2688	1A
2543	1A
38052	1A
4039	1A
14529	1A
1801	1A
12227	1A
4241	1A
3452	1A
13522	1A
10329	1A
7010	1A
5746	1A
3128	1A
11485	1A
3274	1A
11822	1A
4552	1A
5421	1A
3807	1A
3974	1A
5809	1A
729	1A
13025	1A
1620	1A
14431	1A
10348	1A
1074	1A
15811	1A
5757	1A
2123	1A
14971	1A
3644	1A
1011	1A
4938	1A
9229	1A
44184	1A
4492	1A
845	1A
31638	1A
6752	1A
395	1A
2001	1A
10730	1A
5166	1A
11307	1A
8181	1A
682	1A
2191	1A
8057	1A
3072	1A
3125	1A
11913	1A
6760	1A
4290	1A
945	1A
9246	1A
5925	1A
19926	1A
5663	1A
12433	1A
2384	1A
13537	1A
8092	1A
7056	1A
10095	1A
7199	1A
874	1A
891	1A
1544	1A
1777	1A
6694	1A
872	1A
8768	1A
15756	1A
11264	1A
6668	1A
5939	1A
8908	1A
19890	1A
2699	1A
2486	1A
5092	1A
19555	1A
6989	1A
6917	1A
13828	1A
5957	1A
8602	1A
8544	1A
6380	1A
3773	1A
20781	1A
11107	1A
15716	1A
8547	1A
2810	1A
1371	1A
12938	1A
11147	1A
9769	1A
6168	1A
9575	1A
10876	1A
24784	1A
978	1A
6481	1A
12766	1A
1759	1A
2391	1A
2458	1A
9696	1A
1888	1A
11175	1A
3905	1A
16519	1A
2165	1A
2344	1A
3807	1A
14666	1A
13861	1A
3948	1A
7855	1A
13345	1A
30295	1A
1605	1A
15417	1A
1418	1A
12471	1A
16726	1A
3507	1A
14443	1A
875	1A
2092	1A
579	1A
2221	1A
1171	1A
9925	1A
13428	1A
6559	1A
5592	1A
7994	1A
9311	1A
3039	1A
15123	1A
1402	1A
2590	1A
5548	1A
8208	1A
15895	1A
4601	1A
3445	1A
1953	1A
5030	1A
7730	1A
9796	1A
14119	1A
18915	1A
3365	1A
14725	1A
22098	1A
2850	1A
717	1A
21798	1A
12111	1A
17372	1A
4430	1A
24784	1A
6757	1A
7511	1A
13203	1A
15063	1A
2146	1A
3434	1A
1476	1A
1440	1A
7490	1A
26663	1A
2753	1A
2112	1A
3388	1A
4236	1A
15518	1A
10492	1A
5590	1A
12387	1A
2076	1A
14867	1A
1561	1A
697	1A
437	1A
5717	1A
7365	1A
6447	1A
17011	1A
1797	1A
6968	1A
3239	1A
867	1A
7725	1A
7146	1A
10504	1A
4537	1A
14024	1A
968	1A
2508	1A
23942	1A
22205	1A
1581	1A
1192	1A
2058	1A
1656	1A
1399	1A
3408	1A
19295	1A
2051	1A
1626	1A
7595	1A
3334	1A
5750	1A
4608	1A
2756	1A
5536	1A
2865	1A
1463	1A
1194	1A
12083	1A
8313	1A
3537	1A
15304	1A
750	1A
8496	1A
2374	1A
13404	1A
6267	1A
722	1A
5788	1A
7157	1A
2002	1A
15092	1A
40402	1A
1990	1A
12789	1A
26065	1A
1258	1A
19093	1A
15901	1A
3128	1A
10681	1A
8576	1A
31372	1A
3261	1A
8976	1A
5248	1A
2141	1A
17421	1A
3923	1A
3170	1A
1533	1A
4342	1A
9046	1A
601	1A
32192	1A
2013	1A
6031	1A
9082	1A
6914	1A
8503	1A
8730	1A
10151	1A
15703	1A
3702	1A
10557	1A
6078	1A
12908	1A
1519	1A
36253	1A
4097	1A
8268	1A
11907	1A
12516	1A
2822	1A
1573	1A
21529	1A
1872	1A
4902	1A
9504	1A
20136	1A
15590	1A
9515	1A
10221	1A
11464	1A
9582	1A
5795	1A
9438	1A
47087	1A
10594	1A
2430	1A
4569	1A
9169	1A
33743	1A
10831	1A
4009	1A
1182	1A
36261	1A
14272	1A
11137	1A
1050	1A
727	1A
3783	1A
7435	1A
9266	1A
13277	1A
4375	1A
4828	1A
724	1A
583	1A
3113	1A
4861	1A
22047	1A
17304	1A
20715	1A
2968	1A
27337	1A
5940	1A
11804	1A
17610	1A
2495	1A
4294	1A
3754	1A
3231	1A
18269	1A
7392	1A
2674	1A
11402	1A
8645	1A
2005	1A
750	1A
2265	1A
18547	1A
30231	1A
23819	1A
2619	1A
2228	1A
2781	1A
10476	1A
15569	1A
12013	1A
2246	1A
8838	1A
11450	1A
1078	1A
5155	1A
17850	1A
4522	1A
2789	1A
3571	1A
7661	1A
1947	1A
13288	1A
10405	1A
3257	1A
13162	1A
3255	1A
817	1A
4901	1A
2009	1A
3260	1A
1767	1A
12396	1A
20840	1A
3434	1A
4722	1A
1228	1A
8296	1A
8239	1A
9957	1A
9022	1A
7771	1A
3577	1A
7680	1A
3160	1A
8699	1A
3783	1A
10054	1A
4715	1A
5819	1A
780	1A
1780	1A
15408	1A
2690	1A
2554	1A
23086	1A
15698	1A
22058	1A
18545	1A
5391	1A
8335	1A
494	1A
1825	1A
6980	1A
1327	1A
6477	1A
15052	1A
4454	1A
6357	1A
11999	1A
10144	1A
24747	1A
16942	1A
9014	1A
1150	1A
559	1A
8230	1A
2798	1A
6887	1A
4197	1A
366	1A
13953	1A
40903	1A
12024	1A
2097	1A
16033	1A
18073	1A
405	1A
1505	1A
13866	1A
14536	1A
16687	1A
3165	1A
4954	1A
2819	1A
4061	1A
11307	1A
10358	1A
4296	1A
6638	1A
11583	1A
1647	1A
8809	1A
2547	1A
1466	1A
5933	1A
1397	1A
14356	1A
1826	1A
718	1A
721	1A
3792	1A
12723	1A
12233	1A
1530	1A
9783	1A
11141	1A
11513	1A
977	1A
12580	1A
4208	1A
16187	1A
1712	1A
11783	1A
1614	1A
5367	1A
11595	1A
3391	1A
5509	1A
10459	1A
5315	1A
9448	1A
7500	1A
3516	1A
23053	1A
2933	1A
14684	1A
11932	1A
5674	1A
11689	1A
6895	1A
16528	1A
5988	1A
2845	1A
471	1A
3521	1A
10518	1A
12932	1A
3495	1A
9443	1A
866	1A
6304	1A
18171	1A
2299	1A
3213	1A
9447	1A
2607	1A
8409	1A
7498	1A
18883	1A
21896	1A
16874	1A
4205	1A
3372	1A
4921	1A
25255	1A
1192	1A
3687	1A
2316	1A
7717	1A
11509	1A
2618	1A
11329	1A
2243	1A
7587	1A
1205	1A
22046	1A
11621	1A
14426	1A
25819	1A
2222	1A
17674	1A
2584	1A
15902	1A
15030	1A
1050	1A
20260	1A
20507	1A
11213	1A
26102	1A
22209	1A
12339	1A
2230	1A
10293	1A
22797	1A
22985	1A
3578	1A
52660	1A
2323	1A
21173	1A
25599	1A
13540	1A
12362	1A
2140	1A
1182	1A
15239	1A
2567	1A
488	1A
4078	1A
10270	1A
7701	1A
12693	1A
3523	1A
21374	1A
2676	1A
948	1A
29527	1A
6903	1A
3729	1A
8013	1A
8226	1A
3874	1A
2955	1A
42261	1A
2015	1A
810	1A
3909	1A
1804	1A
6894	1A
5799	1A
12659	1A
743	1A
15201	1A
1076	1A
6237	1A
13743	1A
10573	1A
1353	1A
3664	1A
7797	1A
8741	1A
7210	1A
10733	1A
5025	1A
4848	1A
9983	1A
12613	1A
1326	1A
17231	1A
12093	1A
5695	1A
6117	1A
416	1A
16293	1A
5560	1A
13333	1A
4459	1A
13361	1A
2865	1A
5227	1A
3218	1A
5904	1A
2062	1A
11010	1A
3567	1A
13865	1A
16176	1A
2843	1A
9098	1A
618	1A
4822	1A
12323	1A
17607	1A
1220	1A
1186	1A
2541	1A
48108	1A
5126	1A
16502	1A
16099	1A
5964	1A
3014	1A
11474	1A
8399	1A
8353	1A
10448	1A
17351	1A
5724	1A
6768	1A
13059	1A
3392	1A
17775	1A
13129	1A
24202	1A
10830	1A
8784	1A
16497	1A
13188	1A
1421	1A
7069	1A
4286	1A
14164	1A
885	1A
5556	1A
3622	1A
9607	1A
7229	1A
6481	1A
4342	1A
5482	1A
9543	1A
656	1A
5651	1A
2049	1A
9825	1A
3898	1A
13017	1A
15952	1A
17958	1A
5954	1A
718	1A
2673	1A
19373	1A
4905	1A
5880	1A
1207	1A
20583	1A
5445	1A
34324	1A
9067	1A
2059	1A
27132	1A
8912	1A
14024	1A
6559	1A
7041	1A
1144	1A
10819	1A
1729	1A
710	1A
4225	1A
7057	1A
18754	1A
10318	1A
26535	1A
2093	1A
20313	1A
11019	1A
12100	1A
1743	1A
16558	1A
7276	1A
1216	1A
9437	1A
851	1A
1878	1A
6527	1A
6982	1A
960	1A
2707	1A
8601	1A
2649	1A
6550	1A
1339	1A
3479	1A
3906	1A
16673	1A
14579	1A
11064	1A
6893	1A
12892	1A
8249	1A
915	1A
12292	1A
14425	1A
4161	1A
13825	1A
4656	1A
3885	1A
8117	1A
18693	1A
10229	1A
7652	1A
14787	1A
4566	1A
3454	1A
1675	1A
15207	1A
16445	1A
11660	1A
6676	1A
25098	1A
2224	1A
4734	1A
9226	1A
5124	1A
21797	1A
922	1A
9570	1A
3261	1A
7403	1A
2177	1A
5261	1A
13546	1A
587	1A
26090	1A
1837	1A
11271	1A
2132	1A
1471	1A
2863	1A
7612	1A
15110	1A
10795	1A
2804	1A
24590	1A
20752	1A
2171	1A
15089	1A
4369	1A
2751	1A
819	1A
1578	1A
1494	1A
12293	1A
2139	1A
3621	1A
1868	1A
8791	1A
1547	1A
17581	1A
17810	1A
421	1A
1476	1A
12767	1A
6065	1A
1999	1A
15611	1A
447	1A
4494	1A
14185	1A
2390	1A
27710	1A
5563	1A
991	1A
11302	1A
12982	1A
390	1A
15598	1A
7549	1A
4501	1A
3520	1A
1532	1A
24549	1A
9167	1A
13194	1A
2377	1A
5035	1A
6455	1A
4271	1A
23916	1A
4674	1A
6402	1A
17970	1A
3414	1A
13409	1A
4902	1A
17498	1A
4510	1A
17531	1A
18943	1A
4356	1A
592	1A
10415	1A
948	1A
1567	1A
22155	1A
15823	1A
17483	1A
14995	1A
12403	1A
1985	1A
17328	1A
2375	1A
3629	1A
39098	1A
16234	1A
13132	1A
628	1A
9727	1A
6349	1A
6892	1A
11184	1A
4226	1A
6375	1A
16800	1A
12117	1A
5655	1A
631	1A
18116	1A
3217	1A
1173	1A
21806	1A
511	1A
795	1A
2514	1A
17200	1A
6044	1A
12707	1A
27395	1A
16800	1A
20738	1A
12361	1A
1098	1A
14027	1A
1380	1A
2699	1A
9932	1A
1526	1A
16749	1A
27708	1A
8580	1A
13166	1A
28278	1A
450	1A
13270	1A
3678	1A
6235	1A
6556	1A
7583	1A
13025	1A
5624	1A
8881	1A
1582	1A
3603	1A
14520	1A
1157	1A
12590	1A
13719	1A
14275	1A
10109	1A
13546	1A
1554	1A
1456	1A
2325	1A
1130	1A
25573	1A
3680	1A
9101	1A
7461	1A
740	1A
5758	1A
3865	1A
1704	1A
14404	1A
16100	1A
22251	1A
8090	1A
7316	1A
2567	1A
22295	1A
10154	1A
11703	1A
52417	1A
21191	1A
9547	1A
26192	1A
23201	1A
2587	1A
791	1A
31796	1A
9288	1A
3800	1A
711	1A
4056	1A
9367	1A
13346	1A
20173	1A
1231	1A
9630	1A
2245	1A
1594	1A
8910	1A
4730	1A
18279	1A
5102	1A
4950	1A
4571	1A
11865	1A
8022	1A
15573	1A
733	1A
7722	1A
886	1A
1122	1A
12619	1A
5014	1A
9961	1A
1769	1A
6641	1A
9520	1A
8814	1A
10149	1A
2531	1A
4079	1A
4190	1A
16001	1A
4774	1A
4894	1A
9069	1A
4080	1A
3656	1A
6279	1A
5089	1A
3731	1A
12578	1A
12445	1A
29539	1A
19878	1A
25247	1A
13990	1A
15646	1A
14171	1A
26615	1A
11477	1A
4193	1A
3025	1A
8363	1A
24139	1A
20294	1A
8861	1A
393	1A
13753	1A
6130	1A
5515	1A
9508	1A
22319	1A
7557	1A
2263	1A
2790	1A
4047	1A
13071	1A
3722	1A
2483	1A
3412	1A
1324	1A
8178	1A
8598	1A
7053	1A
5879	1A
7848	1A
12752	1A
3998	1A
3011	1A
838	1A
4016	1A
4100	1A
14602	1A
9259	1A
6602	1A
3386	1A
9105	1A
8864	1A
1308	1A
34371	1A
10655	1A
572	1A
1910	1A
1505	1A
9383	1A
13823	1A
3013	1A
884	1A
3775	1A
1488	1A
8279	1A
10643	1A
462	1A
21290	1A
4116	1A
5907	1A
9472	1A
16738	1A
3779	1A
2694	1A
5495	1A
6506	1A
7674	1A
1155	1A
881	1A
7407	1A
15009	1A
11178	1A
12285	1A
9073	1A
1297	1A
11637	1A
3841	1A
33272	1A
3282	1A
11179	1A
7062	1A
23319	1A
4167	1A
9723	1A
6129	1A
5160	1A
1566	1A
4595	1A
16871	1A
497	1A
5948	1A
10981	1A
11306	1A
9074	1A
21166	1A
8538	1A
22441	1A
18811	1A
9740	1A
9703	1A
5327	1A
5493	1A
5205	1A
881	1A
11339	1A
7446	1A
11604	1A
1901	1A
6834	1A
31260	1A
13427	1A
7778	1A
29348	1A
22600	1A
2800	1A
3755	1A
8858	1A
7061	1A
3227	1A
10333	1A
561	1A
8109	1A
3815	1A
3260	1A
30840	1A
1999	1A
48460	1A
520	1A
748	1A
9581	1A
3756	1A
1511	1A
3209	1A
6503	1A
9803	1A
8348	1A
32738	1A
14788	1A
2800	1A
2488	1A
3293	1A
4012	1A
537	1A
942	1A
2966	1A
10220	1A
22796	1A
7120	1A
14609	1A
19636	1A
3423	1A
6807	1A
16262	1A
10862	1A
3077	1A
23562	1A
18366	1A
6487	1A
4640	1A
1901	1A
2943	1A
1957	1A
21867	1A
25186	1A
24848	1A
2465	1A
13866	1A
14484	1A
5433	1A
2048	1A
1443	1A
4065	1A
4614	1A
8747	1A
643	1A
10960	1A
7941	1A
11317	1A
29836	1A
23048	1A
19886	1A
6253	1A
613	1A
21281	1A
11903	1A
24297	1A
5275	1A
559	1A
4903	1A
7025	1A
2477	1A
2175	1A
8310	1A
8724	1A
1794	1A
1669	1A
5672	1A
3167	1A
2342	1A
6563	1A
20962	1A
14202	1A
6880	1A
3863	1A
4728	1A
4595	1A
4692	1A
3222	1A
26105	1A
382	1A
14327	1A
422	1A
3024	1A
4642	1A
4234	1A
3602	1A
20619	1A
7605	1A
26736	1A
2865	1A
5312	1A
2162	1A
1182	1A
9305	1A
1252	1A
25321	1A
6028	1A
6719	1A
3435	1A
3914	1A
711	1A
17155	1A
792	1A
3598	1A
1288	1A
23135	1A
13250	1A
13975	1A
26928	1A
14290	1A
3257	1A
7227	1A
25097	1A
2314	1A
5387	1A
16467	1A
1220	1A
16580	1A
14764	1A
21219	1A
20681	1A
2278	1A
8186	1A
10641	1A
14442	1A
36048	1A
10317	1A
2509	1A
6602	1A
1983	1A
1975	1A
11337	1A
35853	1A
6639	1A
8436	1A
1899	1A
15780	1A
9112	1A
10083	1A
1020	1A
8478	1A
26402	1A
3160	1A
22994	1A
844	1A
1984	1A
17195	1A
20991	1A
2483	1A
1421	1A
11136	1A
7624	1A
2751	1A
7259	1A
14083	1A
11481	1A
15182	1A
2051	1A
3271	1A
10777	1A
1908	1A
20664	1A
8728	1A
23061	1A
2526	1A
11498	1A
1032	1A
7731	1A
2915	1A
11713	1A
10904	1A
6585	1A
6169	1A
8544	1A
1291	1A
8174	1A
3629	1A
21659	1A
9787	1A
549	1A
16643	1A
7774	1A
36426	1A
5739	1A
21461	1A
10008	1A
7414	1A
1557	1A
22767	1A
2965	1A
4089	1A
1057	1A
30199	1A
619	1A
8488	1A
4327	1A
23374	1A
9820	1A
3039	1A
1185	1A
671	1A
6349	1A
15351	1A
356	1A
12795	1A
11446	1A
12802	1A
3810	1A
5694	1A
317	1A
19723	1A
3904	1A
393	1A
12508	1A
31155	1A
8194	1A
1208	1A
2983	1A
10069	1A
49215	1A
5666	1A
19377	1A
5043	1A
23174	1A
8941	1A
26585	1A
6052	1A
10815	1A
16055	1A
7956	1A
17245	1A
3068	1A
684	1A
1948	1A
8928	1A
2435	1A
14656	1A
22844	1A
3811	1A
3693	1A
8316	1A
7614	1A
12708	1A
927	1A
19037	1A
12303	1A
5002	1A
756	1A
2036	1A
7190	1A
22440	1A
1199	1A
980	1A
3721	1A
8832	1A
409	1A
25941	1A
4345	1A
12966	1A
13142	1A
5914	1A
16715	1A
3893	1A
10796	1A
4181	1A
6086	1A
5287	1A
8464	1A
1049	1A
2284	1A
40074	1A
471	1A
12990	1A
19452	1A
13226	1A
2029	1A
9235	1A
1252	1A
5459	1A
9918	1A
3587	1A
24507	1A
11265	1A
15703	1A
969	1A
1382	1A
3735	1A
5773	1A
3713	1A
2788	1A
562	1A
7505	1A
9991	1A
11160	1A
10582	1A
7557	1A
2176	1A
740	1A
11916	1A
4558	1A
624	1A
3736	1A
2042	1A
49008	1A
10170	1A
17116	1A
2757	1A
27475	1A
1996	1A
7205	1A
2905	1A
15605	1A
15870	1A
11180	1A
16591	1A
8523	1A
3029	1A
8170	1A
3765	1A
9961	1A
24773	1A
7172	1A
7972	1A
1899	1A
3779	1A
10146	1A
1360	1A
4573	1A
2304	1A
4956	1A
8483	1A
3631	1A
4776	1A
2993	1A
5448	1A
1850	1A
16521	1A
1650	1A
3978	1A
1263	1A
3914	1A
17397	1A
11378	1A
11211	1A
4367	1A
11800	1A
2369	1A
12452	1A
8321	1A
49214	1A
10904	1A
6762	1A
4722	1A
369	1A
9302	1A
8758	1A
10638	1A
10282	1A
22619	1A
14811	1A
6198	1A
6072	1A
13816	1A
4014	1A
18929	1A
420	1A
14629	1A
914	1A
10505	1A
12496	1A
1885	1A
10154	1A
3934	1A
22252	1A
2985	1A
7221	1A
2386	1A
11240	1A
5787	1A
2351	1A
30113	1A
21798	1A
9297	1A
4213	1A
17654	1A
4644	1A
[truncated: 41,423 more rows]

## Sheet: S. Figure 4D
S. Figure 4D
Avg_exp_bulk	Avg_exp_visium
4.82415	4.53028
-2.92133	-2.32481
6.8645	5.67951
4.32539	3.35705
4.46282	3.09459
3.94212	5.1799
9.36601	7.33905
5.50114	4.91487
6.92754	5.59379
4.63654	5.45301
2.70563	2.93536
4.51695	4.34895
5.66784	5.97951
4.26569	5.44598
4.35187	4.78079
5.25697	2.83472
6.72793	5.06129
5.79241	4.14693
7.02393	5.70996
3.51674	4.22439
2.12437	6.43913
6.98656	7.28412
8.70675	8.77966
1.59244	4.17428
0.779054	1.54119
-2.19518	-1.97488
2.36127	2.22938
5.02041	5.11427
6.11633	7.87209
3.57493	4.76712
4.88299	5.48136
6.70081	6.95372
1.52291	1.23266
1.39872	3.36837
6.0393	6.44372
0.677397	4.03056
7.06775	4.14327
5.50637	5.23625
8.19156	7.97449
6.37463	6.1625
5.49899	4.79869
7.50016	7.15176
0.198031	0.405435
6.20009	4.16096
4.74773	6.57421
3.31093	5.05308
6.35498	6.46667
7.26829	7.9882
4.65553	0.463695
6.58455	6.3936
8.11519	7.1066
2.90997	4.00875
5.51749	4.61417
5.32943	3.9186
1.92096	5.81622
2.55421	3.93974
4.60544	5.85937
6.06482	3.60883
-1.68628	-1.26086
0.523643	2.1654
-0.905819	-0.865568
0.247981	0.674727
6.90397	5.68122
5.46515	5.51406
6.23018	5.66181
-0.52342	-1.4504
-1.32919	-0.532513
4.6856	4.68928
4.05617	5.47106
3.32317	5.55994
6.18255	6.84634
5.71727	5.06374
3.4024	3.75244
-2.81803	-2.09468
4.28382	3.96788
-2.22698	0.270242
3.76897	2.57084
5.77088	5.61395
5.22817	4.32961
4.27344	3.60717
1.98511	2.53134
4.54924	4.36539
4.36888	5.53144
2.29811	2.57604
3.66097	4.23922
3.38025	4.48957
5.1824	4.23881
9.63144	5.45835
4.13372	4.80814
-0.363095	-2.00579
1.30114	1.31735
4.99591	3.49757
2.31926	4.13915
4.27261	4.02924
3.14106	0.234309
8.63504	7.10161
4.66158	6.73312
-1.84169	0.573655
7.35751	6.93563
5.03722	5.66324
9.2414	5.14057
5.32718	5.34799
5.80751	3.25502
5.05476	4.49019
8.04707	8.30228
7.21501	6.79249
1.22402	0.566374
-0.80051	0.106783
5.5652	6.50767
1.95724	7.0791
4.83241	5.11034
3.97253	4.93646
4.75487	6.28046
-0.177277	1.51922
-3.14624	-2.30777
4.81231	5.18629
1.11285	-0.245118
-3.12291	-2.4718
2.79214	4.39122
7.83495	6.2737
-2.80232	-1.70153
2.54405	5.07784
2.82588	5.76378
5.73822	6.64826
1.33491	-0.79036
1.6061	7.05788
-2.07577	-0.742246
4.54663	4.511
5.01969	6.61
6.01407	5.63315
6.71988	5.21111
5.62982	5.49911
4.67606	4.02368
5.03295	7.02805
1.69895	3.74617
5.34443	4.72525
-2.04574	-0.883023
5.57285	5.07235
-0.184368	-0.411051
3.85113	4.1436
1.66045	2.80262
5.02705	5.29553
-3.14624	-2.41843
4.63367	4.20433
5.16956	6.03696
6.80322	5.28438
7.15487	5.61004
4.90645	4.85146
6.90349	5.56253
4.6096	3.8923
3.2894	4.57209
-2.11879	-2.17916
4.26452	5.04344
0.883044	1.77112
-2.61646	-1.61218
0.0327241	1.21301
4.708	3.82863
2.95921	2.81161
4.4407	6.58633
0.648063	-0.456734
7.69044	7.16217
0.171896	0.59095
3.52077	0.305019
8.85553	6.57991
-1.80795	-0.832653
5.13498	5.53392
2.47953	4.50237
1.93978	2.73754
-1.16176	-1.26136
3.18707	3.69705
-0.395062	-0.66466
4.06724	4.27394
-2.46189	-1.93118
-2.69974	-2.56032
1.43376	4.94398
5.03668	5.93359
5.7567	7.24985
6.07996	4.90349
2.98763	2.98358
2.88921	5.99908
4.1881	5.49073
4.7146	5.40113
3.9849	4.9064
0.355568	1.58601
5.73734	4.05374
3.79409	4.27288
4.75216	4.82541
-1.2949	0.134356
-0.348067	1.65933
6.31789	8.00547
0.448116	0.686216
5.28438	4.78951
7.10173	3.68487
0.0692497	0.348317
5.39105	5.71633
-2.65477	-2.01064
-0.997185	-2.43668
3.96016	2.72034
5.23118	4.5085
3.43815	2.6374
5.84974	5.71502
3.76103	6.02046
8.48494	6.35392
4.01167	3.53581
7.27826	5.10156
0.783361	3.78644
3.37017	4.91812
5.65124	7.82641
4.8698	4.7315
-2.81993	-2.37796
6.85432	6.21171
3.74273	5.64397
-0.180984	0.164381
6.28999	8.71356
8.55245	6.18528
0.364746	2.13683
5.77781	6.41082
6.84816	6.86995
7.22093	5.81413
8.03321	6.32832
9.65119	6.8736
6.91813	6.12449
7.58262	4.27778
5.13662	2.67971
-1.12408	-0.926538
-3.03851	-2.19785
1.20528	1.32131
3.3371	4.70947
3.93245	4.47603
5.90502	3.90275
4.84075	4.33879
7.88646	7.00894
7.08699	5.94682
2.22722	4.24291
3.29883	5.30768
5.15386	5.12695
3.1001	2.08811
7.58447	6.99845
5.77462	6.88894
5.33806	5.89944
6.91776	8.28019
-2.11084	-1.2029
6.24815	5.22598
3.72094	5.35097
2.49754	3.92452
1.75298	2.35022
1.84374	2.95045
6.64764	7.01171
7.14547	5.84464
5.00779	4.76648
-1.24316	0.111273
7.41867	7.77994
-0.858452	-0.368102
2.84346	3.91862
5.3668	6.22351
3.42865	4.09375
5.86922	4.15884
4.46422	3.68646
5.94051	4.90112
5.74847	5.08124
7.26915	4.76198
1.3726	2.34734
6.39466	5.86196
4.87411	3.50636
4.89761	4.79192
5.9518	7.23354
-2.01218	-0.718202
4.14445	3.65785
6.34738	6.8416
2.34016	4.97048
5.25873	4.48395
5.01448	4.43628
5.9282	5.26884
6.70872	5.51881
4.79169	5.40177
5.03922	4.49202
5.95721	6.1471
7.3362	5.08108
-2.11424	0.238118
4.9937	5.37091
4.77565	4.37154
7.50713	5.7187
5.47114	7.91596
4.54168	3.44123
6.97713	5.83044
8.99959	9.79087
2.53805	4.57194
5.48471	4.8471
4.48579	5.17207
6.95276	-0.467202
-1.18907	2.33756
8.06392	8.44778
4.08427	6.32317
-2.59215	-1.9465
5.5483	3.32686
6.30532	6.60284
3.85336	3.18598
4.00638	5.63485
6.25048	3.80032
2.15724	4.23721
4.60911	4.47761
5.91131	4.56653
-0.921749	-0.638802
6.09472	5.87822
6.11666	6.07795
3.57732	1.88231
6.00813	6.73504
7.0154	5.05185
7.14879	5.48688
3.04546	3.13631
5.97605	6.72354
5.24566	6.02778
-3.05392	-2.48228
1.82829	2.9925
6.1175	7.22966
7.53778	8.0201
6.03611	6.15534
6.06118	6.08518
1.63491	3.19579
7.44838	6.99203
5.47504	2.97649
4.2225	5.34456
5.20199	5.45848
3.2092	5.63175
6.84836	3.96314
3.60511	5.0766
6.62154	8.35617
4.49299	3.17465
3.64077	3.52987
4.05652	3.89562
5.51317	4.99043
3.75856	5.18762
3.76471	5.55575
7.36974	8.20606
6.62437	5.95741
6.65201	6.47603
4.08189	3.4297
5.40311	5.81428
6.81435	5.22384
3.61613	5.36908
7.04466	5.7285
4.89048	3.93381
0.67309	3.22528
2.74136	5.39388
9.63457	7.10872
-0.316665	-1.0526
4.12261	5.04817
-2.93596	-1.61429
4.37872	5.6118
-1.98756	-1.25825
1.19315	3.51205
2.04437	1.50462
-2.62345	-2.34119
-2.35097	-1.97919
5.41099	4.59816
8.24145	5.84032
4.7753	5.70536
2.94491	4.64559
5.54991	5.92556
6.10336	6.1149
3.16369	1.42773
4.90257	6.23456
4.88649	6.31136
7.30865	5.87624
4.86253	4.65564
3.23296	2.93874
5.5125	4.20765
0.865859	0.58981
2.78303	4.26366
6.28557	7.24273
4.73605	5.14277
6.54566	5.22619
3.5316	3.58353
-1.68951	-0.695007
3.88333	4.70769
9.81797	11.3103
5.41308	4.24482
6.1837	4.77798
3.41373	5.39445
4.49592	4.783
4.17303	5.35033
4.32295	5.37001
5.60431	4.95833
2.19225	4.62372
6.08816	5.01937
1.36915	4.14833
6.57476	6.91042
-1.73151	-1.26017
-0.00189796	0.457257
6.1808	4.62042
3.44048	3.51114
4.72537	4.42448
6.61815	5.27719
5.17287	2.4782
1.89103	0.0945434
6.31085	6.92111
-3.02761	-2.27874
5.22946	2.70743
4.1837	5.37663
7.44145	6.84567
4.06461	4.9869
5.24468	6.02692
3.08223	3.57291
5.38749	7.82521
7.8655	6.38793
7.55478	3.79347
6.23968	6.72327
5.93559	3.32031
6.61834	5.85422
7.16562	6.06757
1.96499	4.2101
2.82449	4.40061
4.00669	5.15566
6.38575	7.20009
4.00957	2.02597
4.2719	5.59688
4.75281	6.98233
4.27371	5.30154
7.30278	6.03979
5.39756	7.57994
1.55876	0.524538
4.30915	4.57464
3.94009	4.63428
4.08437	4.53372
6.08323	6.31055
3.7436	4.48775
3.72324	5.56892
6.5099	7.68242
5.08387	5.44983
3.25508	5.04839
8.34947	6.69408
6.17332	4.89339
10.8606	9.93612
7.0008	5.83298
7.06393	7.59705
8.76525	8.50735
-2.19675	-0.870658
3.13638	3.86776
4.60071	4.56721
6.82838	5.54149
4.36415	4.39505
5.49052	4.69935
-2.08301	-1.1472
7.16245	5.90179
3.20503	5.38119
0.361279	4.17435
5.26733	5.91593
4.44403	5.3784
6.95919	6.26529
2.06677	4.14053
5.93527	6.28251
6.9657	7.30662
2.69283	3.04415
4.29088	2.86865
7.58105	7.04787
5.34934	6.17512
2.319	2.04241
-1.73419	-0.523284
4.81683	3.77767
6.40073	6.00879
6.76125	5.61836
3.02005	2.45794
1.63642	0.582766
4.68309	4.38602
8.77107	7.64648
6.4354	2.12071
7.79568	5.96589
2.21432	1.66345
5.44152	5.80811
6.70401	5.82583
3.90967	4.8935
6.9577	5.49836
4.72059	4.04612
6.19699	4.90843
6.11519	4.37808
2.05142	4.81955
4.76432	6.26022
-1.73455	-1.94849
6.43695	6.25167
6.6063	4.53425
5.69895	5.60284
6.83158	6.10545
6.90981	4.59941
6.27411	4.89711
5.05714	3.98039
5.41965	7.33446
-0.147847	1.96437
3.31451	3.16799
7.62652	5.84301
5.22101	3.84859
5.10205	7.65246
-0.0288897	-1.43304
5.74989	7.251
2.22689	5.81063
8.77262	6.72818
1.25803	1.15383
4.00265	5.69217
5.99877	4.79128
1.24119	2.30862
6.28213	8.14102
6.96013	5.27361
5.68026	4.49538
7.21848	6.11698
1.10229	-0.556083
-1.01765	-1.66533
-0.263379	1.88332
-2.39485	-2.60595
1.98604	2.53369
-1.97875	-1.3923
5.18648	4.89785
5.24155	4.03139
6.8519	6.41204
5.59751	5.67294
4.21684	5.11654
2.49044	5.54409
2.4433	4.3434
-1.49582	0.328497
6.14308	5.10028
5.55974	4.909
7.86655	5.67061
5.96878	6.35613
3.73671	2.56017
5.98735	5.40063
8.8435	5.95532
10.2094	7.29786
6.04155	5.31805
5.89322	5.05195
9.53432	7.75501
6.8412	5.3292
7.89364	2.25919
6.56652	5.14889
5.94292	4.91379
2.48975	1.43798
7.23416	6.73
-1.68914	-0.622331
6.78362	6.32955
-3.05261	-1.90927
4.76939	3.95395
3.28812	2.43113
5.87016	7.47968
2.31509	4.84369
4.86074	4.59784
2.29112	1.71178
4.25904	5.47526
-1.56102	-1.80007
5.70394	5.63981
3.74555	4.67639
5.79969	7.72657
2.16128	0.946466
5.3806	4.36153
4.02828	5.29308
7.88246	7.03091
2.50843	4.00222
0.564511	1.80349
4.62653	4.22832
3.5659	4.94536
-3.14624	-1.62586
4.47307	3.36473
5.84803	5.14115
5.23834	5.50999
5.70099	7.86269
4.81104	7.70732
-0.875636	-1.89381
-2.85827	-1.6579
2.65256	0.667476
5.64957	4.63389
1.54094	1.45931
4.71582	6.26037
5.04357	5.49737
-0.726489	-1.02524
6.32888	5.01544
4.23882	4.32873
0.75578	1.44352
-3.1208	-2.08403
7.26117	6.16523
9.01394	7.67864
7.29324	4.82495
4.04114	4.17803
3.53186	3.09103
8.87592	9.66716
8.47645	4.74891
7.19066	5.02076
1.68199	2.42549
-3.09332	-2.14703
6.13037	4.23414
4.78033	5.02914
6.44	5.40883
5.70958	4.74129
5.3213	5.28065
7.56845	6.9713
6.75289	6.37857
6.71238	4.51144
9.3453	6.66221
6.64783	5.49071
6.11525	4.77068
5.31535	5.1258
2.04274	1.85977
2.93625	1.92048
4.66595	3.77333
2.92582	4.5842
3.31055	3.82311
0.109637	0.283809
8.59005	6.79718
4.41789	6.11019
8.34266	5.72484
5.32801	3.89555
4.54384	3.42904
4.68006	5.17706
3.13735	4.82468
5.14229	4.32266
5.97416	5.06718
5.30849	5.95935
0.75926	2.75866
7.25065	6.35108
5.97108	7.76057
7.27064	4.70454
9.03618	5.03462
6.17991	5.87614
8.47615	8.0855
6.09038	4.41516
4.20415	5.43659
5.28211	5.54979
5.04885	4.58099
2.86337	2.41771
7.59999	6.20483
4.79912	6.03024
6.53795	5.43019
-1.9551	-0.689125
1.31383	2.71124
7.28369	5.50306
5.54905	5.56662
8.19666	6.09948
4.19206	4.63502
7.44369	6.38424
7.43107	8.89121
8.10864	7.2167
1.45551	2.73219
1.0813	3.22935
8.32024	6.5485
2.73311	3.5668
1.94373	1.52533
5.69733	4.90583
5.75781	6.84709
7.65182	5.03451
4.41231	2.83286
4.90362	6.14511
6.35099	5.584
5.35305	6.80577
2.90572	3.4856
5.32292	3.22036
0.166095	2.10808
1.95627	3.31605
5.42657	5.21851
-0.751812	2.32182
3.58822	5.85901
5.22871	5.33046
7.81162	8.06766
2.85443	5.98496
2.2858	2.16794
3.59707	2.04984
6.37055	5.80548
7.58217	8.09962
5.3325	6.99198
5.5341	4.07954
6.38186	4.68626
5.59893	6.88381
3.96252	4.58185
5.30454	4.19719
7.13692	6.68532
4.76309	4.04216
6.8438	6.65714
-2.86357	-1.62815
1.82582	1.04344
4.5809	6.72157
0.942073	3.28792
4.04323	5.74858
-2.8997	-0.450124
2.9476	5.14211
1.66702	2.16429
-1.4833	-0.35442
8.601	4.89262
5.20294	5.09167
5.82317	5.92202
5.97834	4.91663
4.85461	5.59227
7.4726	6.92018
4.40525	8.36504
-0.884573	1.72737
5.88806	3.59952
7.62234	5.78093
4.37887	4.98062
6.96404	6.20014
-1.77987	-1.55182
3.41811	4.21352
8.49445	6.98686
5.29032	3.80152
5.67582	6.78039
10.9055	8.58784
2.6691	1.86231
6.922	5.98859
-3.14624	-2.13303
0.217624	1.12454
1.26372	3.06342
2.19163	5.3536
3.30946	5.14238
6.05809	4.74676
6.73296	7.02556
4.8276	7.4363
1.96937	2.3073
6.30742	5.34953
5.23643	4.00108
6.17175	4.84026
8.89664	5.62261
4.91519	4.6604
6.53878	5.92295
6.22626	6.9328
9.70103	7.03472
2.74179	2.58259
1.52242	3.81436
8.24212	5.9418
3.31117	2.68822
-2.16876	-0.866941
3.8951	5.30185
7.12582	6.68544
4.60209	3.39261
-2.12375	-1.57907
-2.50732	-1.07765
3.19287	4.95369
7.21794	5.13179
2.17337	2.04683
3.87686	4.75515
2.44381	2.42923
6.03623	4.7678
0.739322	-0.91354
6.8936	5.40047
3.64946	2.74929
-0.347163	-0.458192
-1.92164	-0.882832
8.06845	7.72597
6.22024	5.83467
4.81093	5.48245
2.33267	3.98189
4.4044	5.43379
5.76195	6.37092
5.56673	4.55729
7.36068	5.85416
7.10282	5.80766
5.35336	4.57886
7.8278	7.28557
7.51082	5.36255
3.51673	3.41701
3.94121	3.34146
5.89131	5.92782
8.26834	6.31154
4.70493	4.60511
4.31256	4.98028
4.54332	3.15873
2.4133	2.42228
3.06216	5.16798
6.27526	5.10339
5.55645	5.25768
7.332	5.66492
6.85897	5.66026
3.39036	3.83392
3.06199	4.48105
5.90506	4.48651
3.02858	4.28115
7.11897	5.71741
1.07566	2.99815
6.14596	5.48513
1.9207	2.20414
10.4153	8.97609
7.42475	6.79227
5.55857	5.97816
3.42359	4.37626
-2.64165	-2.09639
4.01734	3.23272
6.32521	5.78861
4.9969	6.31828
-0.724759	-1.07294
5.9201	3.31769
6.34525	4.78327
3.07092	6.15654
5.44796	6.61589
6.17194	6.84761
5.90224	6.9827
1.68232	3.65922
2.4258	4.02526
-3.04382	-2.48694
1.8694	3.53237
8.56213	8.00867
5.00463	3.86772
6.56817	5.17121
4.87092	6.27016
8.14957	6.13843
6.67811	5.02013
-2.96023	-2.4673
6.53282	5.79515
2.1201	1.89518
3.54474	1.30301
7.77355	4.75438
1.61268	3.60413
5.62896	5.33314
7.33738	5.40202
7.5988	6.81454
5.42615	4.68956
3.62386	4.9809
-2.91154	-2.33852
9.51728	9.52099
2.72535	1.66576
3.68616	5.46544
2.7832	5.1362
1.81409	3.50826
2.33413	4.93526
4.7284	6.93777
5.77356	7.41925
3.65296	5.06741
-1.13301	2.78666
-3.14624	-2.468
3.24338	4.05879
5.18799	4.55016
3.85736	5.70126
2.67197	3.8384
5.29037	6.72825
5.2424	6.89383
6.71706	5.47808
8.58434	7.05734
5.4724	3.60903
7.00046	5.37088
-0.839259	1.49319
2.54237	3.53201
-0.126577	3.11292
0.974059	5.0789
-2.67961	-1.53856
3.50178	4.02173
5.78579	4.64645
-0.328462	2.5268
5.53446	2.89139
7.28605	4.65105
7.53628	6.65924
6.72769	3.94292
5.53887	4.85864
2.84674	4.91207
1.59259	4.366
8.70379	7.11665
6.95079	5.19911
6.68627	4.62322
3.39576	4.21183
2.37505	3.03793
6.66565	8.48594
5.3809	5.69513
3.10218	2.40449
4.77328	3.79756
5.88858	5.89863
2.34966	2.04028
3.84622	2.29601
-3.12178	-2.53089
3.22101	3.95401
6.32812	7.56391
6.12451	3.70983
4.69865	6.81865
5.52754	5.04225
4.85668	4.90043
6.46612	5.59805
7.55505	7.5647
5.29506	5.88029
5.293	7.54797
2.77271	5.21933
5.90493	4.87433
5.13598	6.92245
7.63998	5.98344
7.29901	6.3665
5.97831	4.59248
6.94302	5.666
2.07725	5.57179
4.61578	4.68085
1.04422	1.27874
-1.79001	-1.33569
2.53305	1.54889
6.54609	5.47021
8.84276	7.10347
6.86064	5.71264
4.86485	5.14562
5.16821	5.75225
4.34772	4.43713
7.95247	5.41415
8.72453	7.48365
6.04233	5.78964
4.84081	5.53772
2.85551	3.36197
-1.89118	-0.694818
7.56306	5.91867
4.44609	4.12143
5.28466	2.97482
2.18832	1.35067
3.50125	3.63081
3.85337	3.82751
4.89171	7.47103
3.36219	5.75897
5.88152	6.10914
4.99491	4.79216
5.58584	4.93821
6.61245	5.70063
5.33885	3.65918
4.34749	4.26104
8.21326	3.67089
5.46917	4.54919
5.71416	6.23108
-2.67197	-2.01496
5.17034	7.01594
4.37269	4.18824
7.39254	4.8643
5.40846	4.74274
6.46036	3.05477
5.38226	6.32669
0.83504	1.95842
1.24824	-1.64685
0.174878	0.443655
6.56432	2.24664
4.359	4.52309
6.09456	5.75874
4.8171	6.93665
3.2408	5.11535
0.743749	2.14346
3.47571	2.96992
5.76245	5.10786
5.15986	5.47421
6.73126	6.29422
6.21818	4.3591
4.56294	5.16958
3.92985	3.93398
4.49971	3.01949
5.04991	5.79953
4.87859	5.57074
2.9796	5.73428
0.813275	2.12654
6.84785	5.7094
7.81924	5.29793
4.31857	3.73416
4.48946	4.65669
1.54371	1.0772
5.7347	4.64113
7.4219	4.54328
2.98422	1.19647
6.8742	6.58308
5.24833	6.33531
7.44475	5.50973
9.30858	7.92865
4.22936	5.7776
6.93521	4.15692
8.82422	8.66372
6.4893	4.14536
7.18202	7.26166
3.64223	5.21249
6.13474	4.98537
1.42327	4.08426
6.45643	4.54602
6.29808	5.4294
4.34622	5.0967
7.64014	5.11892
3.14535	3.00735
5.00507	4.44012
7.56617	9.72032
6.31899	5.30832
5.58781	6.27149
2.41178	0.430764
7.80135	5.16739
0.665215	-0.374178
4.72497	2.0613
4.90205	6.55534
2.93423	4.45144
1.36378	3.64269
-2.23496	-2.65143
7.9749	6.60623
5.89505	6.98878
3.71435	3.91563
4.74175	5.73482
5.40312	4.69749
2.37042	5.70708
3.4535	4.40331
3.84579	5.69937
4.8029	4.73116
4.98317	5.26174
3.03812	5.73067
6.33693	6.58614
5.4594	6.39634
5.07778	5.74165
3.68146	4.84159
6.76788	5.54993
4.92164	4.83165
4.12548	4.68949
6.01443	6.30794
4.41434	4.8898
3.36405	1.82594
0.96085	1.65965
9.7116	8.53087
6.64029	5.25729
9.28028	6.24931
6.12452	5.82964
5.20201	6.16986
5.61441	4.10459
6.49927	3.79435
4.62178	4.82307
7.99607	5.4909
6.85302	6.35557
4.87351	5.33238
6.91992	6.5657
4.1906	4.26743
2.76655	0.849411
-3.14624	-2.4226
1.64983	2.17112
-3.03986	-2.56349
7.93246	7.35726
8.8622	7.02501
3.17761	3.56323
-3.10415	-1.92034
6.21341	4.42712
8.02629	8.59765
7.83067	5.60464
5.69226	5.87387
3.63761	6.83773
4.59592	5.28645
6.69883	4.41889
-1.41828	0.547018
4.19299	5.71751
3.35674	4.75985
4.28839	2.32661
4.74222	5.28891
0.790267	3.3872
7.35858	3.53703
3.68042	4.70448
-2.61376	0.753149
5.33738	3.45368
3.78081	3.06748
5.50684	-0.304919
3.61331	4.80439
6.37296	7.16305
3.30339	4.56911
5.65443	5.76558
7.73189	5.21937
-2.24732	-1.95494
-2.56596	1.9121
6.48127	6.80675
7.62393	5.31695
6.05306	5.55808
3.43459	5.40969
5.63787	4.49513
5.51826	4.65886
3.76027	3.89482
0.336275	-0.531945
6.46057	6.29627
4.22128	3.87758
6.47581	5.01579
6.21927	5.88593
3.63546	3.19887
-2.91869	-0.870999
2.42173	5.89998
5.15867	6.2418
2.78765	6.72708
3.70975	5.30798
5.01717	5.72094
4.2399	5.39506
4.87456	5.30414
5.57063	4.43566
5.59277	5.59609
-1.35945	-1.98582
6.9605	6.74373
3.98717	4.23862
0.0546643	-2.24971
3.44972	4.3395
-2.85953	-2.09101
10.9768	11.216
2.69723	2.73233
4.34011	4.43966
6.25402	6.28324
5.57041	3.01115
4.64256	4.70288
0.175717	1.00385
6.65055	5.27565
6.53069	5.96189
-2.85167	-2.15682
0.118394	-0.180076
3.61282	3.41462
6.95741	5.23284
-1.71218	-0.544678
4.1282	6.75622
8.44235	6.03191
5.45503	5.57911
7.96636	8.13605
6.86155	6.14275
-3.12178	-2.22045
5.7439	4.61823
4.45642	4.76788
3.65273	7.06325
4.0655	6.54572
5.1617	6.90517
6.80638	6.38775
2.55169	3.13489
6.70967	6.93802
5.07166	6.05877
5.69836	7.11699
2.69366	5.47852
-3.14624	-2.16314
5.41861	4.81971
6.73857	7.09473
3.35405	7.05095
6.28215	7.10913
1.84979	-0.223254
7.1923	6.01364
0.270429	0.383625
4.29034	4.22193
-2.63421	-1.31251
4.30444	5.63294
5.78806	7.14039
4.55011	4.06017
-2.01742	-1.20631
7.64561	7.51394
7.50686	4.88173
4.60968	6.41053
4.40768	5.29015
3.83476	6.26279
-2.12413	-0.0898518
2.85055	4.16814
2.42943	3.14392
8.19633	7.91566
7.55526	6.66528
6.20867	6.58415
-3.09405	-2.39616
8.25666	6.25563
4.15542	2.07035
5.6558	5.77107
4.42911	4.69392
7.86206	5.95666
5.11334	6.11243
6.13279	6.04757
2.33326	2.25512
5.11277	5.6783
1.90815	1.29533
5.52757	5.89639
5.2834	5.38612
6.99544	5.9988
4.61811	4.4513
9.0439	8.45876
5.18583	5.61869
5.80416	6.17479
4.20628	5.56529
1.62809	2.50492
6.45545	4.76637
3.59063	2.22896
5.97707	5.57741
0.483342	2.96979
4.98684	6.20294
3.45161	5.49571
4.82796	5.14607
5.1191	5.24051
-2.99509	-2.30864
3.93654	4.16145
0.0969944	0.508619
0.396703	4.18136
2.91704	5.9892
3.31212	2.94658
5.44549	4.60656
5.84011	7.17593
6.16413	4.6603
2.72278	3.06006
3.47208	4.3965
8.18517	7.73094
6.88792	7.82153
-3.14624	-1.83839
4.59626	5.51755
8.4186	5.73195
-1.22778	-0.275588
5.64436	4.52381
5.99165	6.68073
-0.752608	-1.30684
2.64203	4.22245
-1.65759	-0.855008
5.71519	4.57171
4.03386	3.70948
5.5064	5.6735
6.10031	6.7791
0.29277	2.03391
7.1808	3.79769
8.68378	7.13123
7.44716	6.63439
3.7543	2.65183
7.32117	5.81767
8.22352	6.2069
-0.0801714	1.16436
5.29728	5.32224
4.13835	4.61242
-1.46191	-1.11807
-2.70453	-1.10655
6.53625	6.06299
5.97611	4.92576
6.02405	5.63748
3.25374	2.57934
6.7242	6.50954
4.88471	5.70112
4.92544	5.56757
4.42416	5.17635
5.84039	5.08277
6.25936	4.19861
6.91327	6.61192
3.43494	5.856
8.25256	7.08522
4.91543	5.82486
2.54372	3.19103
7.71046	6.53094
-3.05822	-2.20055
10.3666	9.97214
-3.06536	-2.09404
5.41039	6.8233
4.56307	5.17883
3.22556	4.75482
4.9255	5.93887
2.89356	3.26609
-1.20678	0.950969
-1.28357	-0.175622
4.22866	3.70646
2.97831	4.00927
7.66398	5.63069
7.72611	6.14971
4.09182	3.54075
4.28669	3.1574
2.42528	2.81277
5.82827	5.15669
4.3296	4.87402
6.09904	6.34745
7.36387	7.1675
-3.04164	-1.19063
8.22442	7.03204
3.69758	4.17884
3.69368	4.35234
1.29323	1.56695
-3.12178	-2.47019
6.2358	5.41613
2.83523	5.76231
4.35886	4.06594
6.79786	6.77319
8.37238	8.42704
8.79953	7.78726
6.72149	6.5887
-2.90795	-2.26002
1.95554	2.83891
7.77868	5.22452
7.28923	5.08732
4.11584	5.62292
13.1269	11.7068
5.06935	4.01836
5.39013	2.92514
0.697491	0.147034
4.63409	2.68568
6.98034	5.98747
7.67257	7.66898
4.59497	5.36338
4.36411	4.83023
6.53461	6.11343
4.81483	4.28084
-3.14624	-2.55629
4.35988	6.20024
5.64738	4.98233
4.03393	5.17172
5.44379	5.52645
4.67457	7.71665
4.61048	4.67283
6.19603	6.55813
8.67955	6.08064
5.64768	5.9154
6.71364	3.95744
4.74516	4.96615
2.68467	3.04576
5.72701	5.22266
2.54254	3.8281
4.36575	4.91751
7.35589	5.21586
5.05681	3.69151
6.35651	5.97344
4.88443	6.44901
6.05838	4.36101
5.37627	6.97304
5.021	6.03638
4.39886	4.09289
3.7748	5.48878
7.08417	6.99702
5.72866	6.87993
5.85037	6.78729
3.48401	4.37835
3.77234	5.34126
6.09666	6.01601
4.90222	5.38787
6.82686	7.64793
7.22794	6.75314
3.48145	5.63136
-2.5527	-2.20605
6.64314	6.51248
3.16378	2.64752
-2.88543	-1.98228
2.44645	2.76787
8.53743	7.50836
8.14257	7.60419
5.42154	7.2284
3.2886	3.45776
6.10833	7.26884
7.97769	6.28336
7.51039	7.05383
6.35303	7.23463
6.48394	6.31866
3.34622	0.935172
0.785704	-0.111408
-3.08243	-2.57912
4.11681	5.41579
1.48367	1.29697
1.6212	4.63372
7.14026	6.41321
5.43205	5.09653
5.78289	7.46208
4.83127	5.22134
1.56218	4.79592
-3.14624	-2.66121
4.32056	4.23379
3.04057	1.43907
7.61838	8.42243
4.49928	5.01311
1.78587	2.14474
5.43944	5.47424
4.37325	4.82621
5.02832	6.7955
6.87412	5.89707
-2.30171	-2.04595
-0.90731	-0.00422223
8.12217	7.88726
6.08681	3.36815
2.12227	3.74961
5.2545	3.99045
5.12831	4.4807
1.18614	1.67203
5.718	6.27392
6.43436	6.13261
6.1398	6.37401
5.84266	4.5929
6.23353	4.85194
4.02207	4.87353
5.06598	5.87682
6.45087	4.88395
5.95882	5.41448
-0.311015	4.51729
4.63031	4.4263
5.34492	3.72831
1.53447	0.734774
6.9822	8.21681
-2.35543	-0.920231
7.78582	8.67436
-2.06471	-0.529611
4.06155	4.80817
6.20041	5.88795
2.70242	2.70593
0.113954	-0.126199
-2.10098	-0.389023
2.72307	3.1991
4.33719	5.20563
8.24767	6.71285
6.28506	7.29661
8.37566	7.15271
5.32535	4.57363
4.62365	4.96756
0.042811	1.20908
5.62558	5.75909
-3.12278	-2.84971
1.23589	4.77001
5.73636	8.42143
0.288758	0.385242
-1.03436	-0.470364
1.26026	2.65207
3.29663	6.37157
3.3685	4.05868
0.647236	0.468656
1.24262	0.248722
5.5265	2.99949
3.04811	3.95943
3.03718	3.35606
4.75947	4.4506
8.68842	8.04346
4.73886	5.05849
5.554	4.08174
5.38627	5.86347
8.56928	7.81821
4.78078	5.77257
6.24401	7.38605
4.4777	3.17666
3.81105	4.40407
5.69732	4.79423
5.37133	3.98799
-2.13464	-0.953005
0.909424	1.90483
6.20771	6.50067
3.11505	4.61336
5.29127	3.75693
-3.04207	-1.46114
4.87587	4.43442
-2.72622	-2.28721
6.92896	5.44876
6.49971	5.82651
7.39722	6.53834
8.70558	7.36472
7.27002	4.9167
3.74591	1.49557
5.99265	5.04174
5.4112	6.72756
4.61863	5.78132
0.401879	0.17267
3.50986	1.59708
-1.12801	-2.30139
4.70737	6.80749
6.47704	5.09744
-0.979919	-0.757523
3.09416	3.92246
5.14315	4.5817
7.84235	3.99925
5.568	7.0139
5.46419	4.48924
7.82796	6.56381
-3.14624	-2.25312
4.56553	4.31321
4.44104	4.38316
4.06896	3.87628
7.55609	6.54898
6.02588	5.7227
1.74857	1.79784
-2.18179	-1.527
1.2113	1.48334
5.37893	5.11036
7.02618	6.00994
3.72811	4.7087
6.52891	5.56278
2.71773	4.72688
10.3868	9.55691
4.34172	3.32331
5.16927	6.99511
4.40961	4.99949
-3.11618	-2.12647
2.77056	3.05871
5.17935	3.48682
5.06674	4.72871
6.92825	4.98105
4.07563	7.15516
-2.5465	-2.54809
6.71406	5.1528
2.96334	4.30584
5.4631	5.48711
-2.52398	-2.61225
1.31995	0.495148
4.44342	4.6486
3.04642	3.54478
6.15461	4.44956
9.04643	7.52153
-0.489275	-1.52652
2.4938	2.27383
5.77248	4.87285
6.57573	7.30474
4.63734	3.71499
6.9282	3.37013
3.53698	5.73839
3.81672	5.08584
4.55334	4.87882
5.02697	6.77458
7.32103	5.11526
3.69827	2.35412
2.10102	1.36065
2.3898	2.12637
4.06035	5.35108
4.76701	4.08186
7.31381	6.4794
2.76618	1.43384
6.46515	5.6375
6.98885	5.14497
-2.17759	-0.669205
4.50934	5.2223
7.31189	7.90551
2.32887	1.56598
2.06078	3.71452
5.71987	5.64171
4.54388	4.79665
6.48011	5.27938
5.72312	3.98397
1.71215	1.10816
5.72546	5.16673
7.02142	5.70452
5.60095	5.27517
-1.24277	-1.13327
2.28663	3.11726
5.40891	5.91899
5.36693	3.6761
-2.18602	-1.73481
7.18322	7.55287
0.233597	1.19525
6.41003	6.0937
6.62595	7.16899
6.80848	5.51812
7.98809	6.60008
6.059	6.73717
-0.915337	-1.60426
6.13906	3.59602
6.28467	5.14981
2.70171	4.56633
5.67421	5.59372
7.79758	6.19061
6.99833	7.23904
4.91896	5.8714
6.70328	5.57314
7.43509	7.77871
7.55333	5.29895
3.01004	1.29781
3.95583	2.54347
6.48561	5.1261
5.56709	4.25955
5.38335	2.02129
6.64553	4.68489
5.55276	3.36977
3.28777	5.34622
-0.230343	0.286481
6.93593	5.91712
0.255575	3.73583
2.84774	4.0443
2.82775	4.2606
2.72998	2.09743
4.75526	6.31638
1.55778	4.16171
5.83493	5.57199
9.35804	5.38923
7.8987	6.9249
4.89695	4.81466
6.0747	6.98584
4.76165	6.10468
5.59655	6.94637
7.54534	5.99465
5.80537	5.07635
6.04267	3.7655
3.2665	1.34122
6.45472	5.6817
7.4716	10.6082
9.83221	9.31716
2.45889	2.89517
-1.37612	-1.89615
5.97062	5.38261
6.67207	7.22653
-2.68338	-1.67798
6.11569	7.10078
5.64923	6.94377
1.57408	-0.557999
6.98013	5.79414
4.06038	4.80382
3.16324	3.3271
2.91758	3.31961
5.88909	7.00291
-0.0146453	-0.389267
8.67449	7.11757
2.49712	4.24301
6.65728	5.33187
5.52021	6.44613
4.94234	3.84137
9.32563	5.52576
4.11649	3.647
4.90628	4.65468
6.99044	4.79182
5.12547	4.91943
5.95958	5.42121
5.45385	3.01983
5.41836	5.3609
4.68643	3.44378
4.42908	6.53989
2.25045	2.59395
5.41983	5.23319
6.01704	4.19893
4.49752	4.39759
2.18164	4.09179
4.3017	2.73954
1.98353	4.36054
7.20034	5.81276
6.31297	5.28878
8.55632	6.82223
-0.441828	1.77603
5.73913	4.35663
5.53753	5.48392
4.47369	5.06624
7.66188	5.04556
3.66691	2.37322
5.4374	4.87283
4.74391	5.79303
5.82878	5.11183
6.69785	6.00153
6.89822	5.94726
3.32927	2.95811
6.46621	4.77488
7.45566	6.60552
7.96961	7.35255
6.58067	6.04358
7.41702	6.41642
-1.74213	-0.262161
4.68353	5.0052
5.48938	4.23264
7.8987	6.61872
0.302773	0.838567
2.66825	4.57213
3.91226	4.33201
4.71321	4.90798
-2.92622	-1.78921
5.96999	6.8559
0.720358	-0.774114
4.73284	4.92248
6.54577	9.02566
4.76613	5.24868
4.98029	6.95791
-0.700954	-0.813087
0.287198	0.446126
2.58426	4.5448
10.2986	6.72218
4.74554	4.88086
5.55076	4.53825
0.751292	-0.767144
3.16935	2.92574
4.99616	5.72797
6.43874	5.16801
6.05741	7.24696
2.19769	4.5548
4.07559	7.15171
0.96939	4.26104
11.1793	12.3403
6.49185	7.25183
2.70824	5.79492
5.17741	5.59248
5.21463	4.98092
5.75313	5.55954
0.523237	1.2454
5.01539	6.02272
4.92901	6.51448
6.55928	7.7232
5.56959	3.14894
1.65917	1.07024
9.43112	8.50504
-3.01846	-1.15659
5.1728	4.239
1.11798	2.64045
5.34541	4.87532
6.37347	5.96644
6.01833	5.4035
7.74499	7.02347
3.0838	4.22219
4.01317	3.04365
6.26605	7.53743
5.32271	3.20757
7.65768	7.62451
3.5674	5.32839
10.6902	9.54641
6.64953	4.75634
0.142197	1.73817
2.42956	4.57289
5.75536	5.28252
2.61403	4.28556
4.70791	2.57761
3.51868	4.82609
4.02776	4.43351
2.73849	4.11811
2.90195	4.61203
5.40406	5.1161
1.46921	3.33703
4.83714	3.97581
5.5965	5.92797
0.993761	-0.425249
5.67231	5.33504
6.29626	5.36162
6.79141	7.32974
4.55339	6.24417
4.91733	5.38124
5.81467	6.24233
3.41057	2.18878
-0.498888	2.83345
4.26396	4.56305
1.82764	5.20623
7.49028	6.21046
-0.445468	-1.09708
8.2947	5.99611
6.90866	7.30616
3.49282	4.11611
3.1258	0.929203
1.21585	3.80314
5.7452	5.21655
-0.51696	0.456028
3.25272	4.09518
3.88548	2.03713
4.82173	6.48413
6.12505	6.36412
6.69688	5.58937
1.68591	4.33977
4.4172	4.78713
6.26381	7.75438
5.33362	5.76774
4.93102	3.09946
6.09707	4.42423
3.01082	3.65726
2.8904	4.69687
2.60478	3.66478
5.37909	6.5962
2.72491	5.69698
2.08807	0.62985
7.77402	6.45599
4.80304	3.77996
6.25119	7.08193
5.55226	5.20514
7.13344	5.63423
2.39904	3.04082
5.67883	6.25476
3.48204	3.4254
5.57317	5.53143
2.11144	4.92895
6.58714	6.53588
4.71611	5.49002
4.89878	5.35678
4.45458	7.69231
2.63937	2.9083
5.70746	5.45862
0.686631	-0.849455
-3.05795	-2.65123
4.72733	4.37183
5.76621	5.56085
7.92917	7.15851
6.07636	6.22792
0.0164384	1.06308
-2.70156	-1.3062
6.373	4.05364
5.12087	4.44765
-0.0971978	-0.464819
6.97121	8.47179
5.12056	4.24377
4.7158	4.99456
6.2693	8.25792
0.69113	-0.470157
9.39089	8.50774
5.20003	6.46792
6.48906	6.72262
5.30298	5.26918
6.42882	7.34628
3.71284	7.06068
4.56148	4.12843
1.07948	5.21896
0.243057	4.72589
-0.775916	-0.592211
8.28251	7.57281
4.21838	5.67028
4.19383	4.37445
1.35169	2.56722
1.43905	2.77768
5.67041	7.66099
0.431761	2.21091
7.03262	7.75682
4.09314	3.77981
4.77881	5.77569
1.02783	2.51723
4.89167	4.89549
4.97309	5.39397
5.38875	6.84402
6.65638	7.85704
3.60749	5.82668
5.77208	4.02438
6.82042	6.02105
8.08729	7.21932
5.79261	5.67734
3.20276	5.34107
6.31088	5.92845
4.08113	8.49498
4.61768	7.12748
7.23509	6.99905
4.37547	6.25789
7.26218	9.22463
6.34448	6.23126
4.40898	4.97366
9.23065	9.52753
-3	-2.55955
3.16103	4.62641
2.25919	4.52095
3.88171	4.82053
7.29438	7.48479
-2.90471	-1.61294
5.73673	6.28365
5.18914	3.91509
0.570728	0.937351
2.19935	3.85561
2.23796	4.98189
5.04904	5.89067
6.50692	7.5505
4.72984	4.81623
7.1379	7.47256
7.4639	7.73363
4.59199	4.26289
3.68932	5.19329
5.33711	3.94333
6.98184	5.12642
3.30094	3.72493
6.61202	5.20175
8.30084	7.21228
7.41071	5.09104
6.44132	7.17221
-0.882068	0.902811
0.430823	5.38409
4.45229	5.04531
5.89956	2.8232
5.726	4.62019
-1.49709	-1.08446
7.72643	5.6405
5.0557	5.64186
2.46794	0.819483
5.02508	4.17199
-0.891851	-1.95845
2.88962	2.68663
8.73395	7.00941
1.57293	-0.294965
-3.0882	-2.21789
6.83015	5.98428
6.22861	4.53606
5.78935	6.42114
0.722695	1.90746
5.90174	4.61196
4.32721	6.88728
7.62131	5.4899
3.61978	3.19907
5.54556	5.59556
-0.940725	0.117607
6.37332	4.8119
8.27624	8.05997
1.73548	1.95944
6.23295	7.98244
1.79361	1.34966
5.26305	6.84457
0.0431925	0.741464
6.21046	5.50045
4.44664	4.39705
4.91123	6.70262
2.82696	2.26854
2.67123	1.17322
-3.14624	-2.60455
-2.56935	-2.27437
3.0625	4.406
2.87852	3.0051
1.08015	2.42355
3.27018	3.49809
2.06351	5.84805
3.49486	4.61147
8.15269	6.48848
-1.8598	-0.355175
7.4866	8.04713
4.46374	5.72008
4.56925	6.26364
-0.981477	1.06538
-2.49651	-2.52864
-2.2168	-0.93993
4.22028	4.30246
5.2903	6.07657
2.59422	4.58311
5.60207	5.2487
6.75792	5.68694
4.69804	3.77697
9.10695	7.10242
9.70204	8.65136
0.59826	1.27876
7.46924	6.45231
6.28987	6.60215
2.64459	2.30282
7.55037	5.49539
-2.11927	-1.41172
-1.00863	-1.51645
4.28786	3.40105
7.37803	4.2413
3.71585	3.3073
6.59556	5.25009
5.94231	6.1317
3.29299	3.27325
4.2104	3.95044
0.747103	-1.03203
8.99252	7.83039
5.6314	6.09926
1.70014	1.75284
4.27351	2.12555
4.15803	5.46247
6.18319	5.4937
5.54812	6.38776
7.60991	7.84433
2.3127	4.19455
5.18717	6.13738
6.46935	4.36656
2.40742	2.42087
5.32845	8.0592
5.6961	6.13235
1.33089	1.39787
5.77467	6.08833
6.11932	5.51497
4.29661	5.71862
3.30356	3.5227
5.83071	5.66646
-3.14624	-2.64945
0.706965	1.25224
-2.96967	-2.59723
3.40783	3.27919
3.59636	5.05746
5.17963	4.44373
6.54645	5.63987
5.80521	6.95086
5.47923	4.92201
6.61217	4.60642
6.57346	5.75362
7.57408	4.9804
5.05117	6.52308
5.32014	6.2127
-2.40541	-2.49681
7.39419	7.11861
3.94118	4.57839
2.12942	3.98262
4.44273	4.68314
3.53422	5.28516
6.83563	5.5694
4.01995	5.24863
4.03057	4.26882
5.49087	6.52948
5.45115	5.82417
3.8854	4.29654
-3.03187	-2.22107
5.25461	5.22656
3.39532	3.17679
7.66397	6.75238
4.97417	4.82107
5.44648	4.24338
-0.734604	-1.47287
-1.95482	-0.270683
-0.326246	-1.31421
5.30135	5.4178
3.46219	3.8801
3.37266	3.61798
-2.08164	2.80278
1.81095	-0.525613
7.79613	7.57194
2.99177	5.84922
2.10947	6.36266
0.917258	1.40901
-2.1992	-0.95812
6.64686	4.26504
3.77309	5.40081
-2.95868	-2.14234
-2.58573	-1.29848
6.45459	6.64317
6.77081	5.12823
5.93115	5.57426
6.00209	6.5086
3.57989	4.9867
6.38688	4.86812
-2.90719	-1.95629
10.8678	9.29028
-3.14624	-2.61438
6.4388	5.80042
9.04696	7.35947
4.03294	4.38311
8.63979	4.90156
5.22431	4.78929
7.12998	7.73802
3.99029	4.62461
5.75975	4.43731
3.24559	2.13193
6.35248	6.27013
3.97227	5.44625
6.97951	6.68273
3.37899	2.82455
4.35547	4.32646
4.71521	5.10146
6.86095	8.01356
2.46739	5.12321
7.17961	6.77286
5.85822	4.42711
8.05526	7.15007
7.6041	7.32437
2.56387	3.5267
4.51736	4.27778
5.50931	5.87175
9.802	4.71504
5.01689	5.36286
3.39747	5.87567
1.63856	5.45713
7.82982	6.01514
1.74858	4.67126
2.61897	4.46157
6.90432	7.6372
2.85962	5.24569
-0.713426	2.70987
3.68365	4.23802
5.4461	4.69916
3.02067	7.1677
-3.09629	-2.65832
-2.46439	0.363189
7.94424	9.46747
3.03146	7.31013
-0.485274	2.87827
[truncated: 15,546 more rows]

## Sheet: S. Figure 4D_2
S. Figure 4D_2
0.805589
0.859822
0.8164
0.855942
0.857024
0.821501
0.868389
0.847303
0.852741
0.808727
0.797979
0.808034
0.817908
0.8421
0.81896

## Sheet: S. Figure 4E
S. Figure 4E
Avg_exp_bulk	Avg_exp_visium
6.92754	5.59379
5.25697	2.83472
6.37463	6.1625
6.07996	4.90349
0.783361	3.78644
4.54168	3.44123
5.5483	3.32686
6.1175	7.22966
5.17287	2.4782
4.00957	2.02597
1.55876	0.524538
8.76525	8.50735
4.29088	2.86865
7.79568	5.96589
6.70401	5.82583
1.25803	1.15383
2.4433	4.3434
10.2094	7.29786
6.04155	5.31805
6.13037	4.23414
6.64783	5.49071
8.34266	5.72484
6.17991	5.87614
3.59707	2.04984
4.37887	4.98062
6.17175	4.84026
5.9201	3.31769
3.85736	5.70126
2.53305	1.54889
0.174878	0.443655
6.56432	2.24664
6.8742	6.58308
3.36405	1.82594
9.7116	8.53087
3.43459	5.40969
5.41861	4.81971
7.1923	6.01364
8.19633	7.91566
2.33326	2.25512
3.93654	4.16145
8.22352	6.2069
2.42528	2.81277
5.44379	5.52645
5.05681	3.69151
3.2886	3.45776
5.84266	4.5929
5.34492	3.72831
1.24262	0.248722
3.81105	4.40407
7.82796	6.56381
2.77056	3.05871
1.71215	1.10816
6.62595	7.16899
-0.230343	0.286481
6.65728	5.33187
3.66691	2.37322
3.32927	2.95811
0.523237	1.2454
4.70791	2.57761
4.26396	4.56305
2.08807	0.62985
7.03262	7.75682
2.82696	2.26854
6.59556	5.25009
4.27351	2.12555
2.40742	2.42087
3.40783	3.27919
3.74828	5.02535
5.38588	5.90068
-1.64629	0.113279
2.33505	3.25783
3.5114	4.10157
1.75914	2.02808
5.474	7.07387
1.42488	3.40786
3.63942	3.63603
6.53478	8.39534
3.36149	3.78098
-1.24387	2.03381
7.88151	1.0601
6.03133	5.10924
2.36789	2.03481
5.88217	6.01103
6.13627	4.45984
8.37775	9.30844
-0.558294	3.25629
1.76511	4.18484
5.46491	4.58268
0.33695	3.65199
0.186186	1.48598
0.260862	0.856887
4.6683	4.62069
5.3786	5.83282
4.89847	4.09658
4.32263	4.88013
1.67087	3.70231
3.21867	-0.481254
12.2185	10.8715
1.90563	0.534594
6.86709	5.2501
3.2066	2.09556
7.10467	7.72092
6.39157	6.50274
3.18163	3.18553
1.9353	3.11851
6.68663	7.95911
5.30691	4.67448
0.693209	2.28841
8.1724	4.90442
3.26424	3.35497
2.4203	1.91421
3.04928	1.88783
2.1319	2.94676
4.90696	3.54597
5.56581	4.60392
4.80681	6.54173
-1.88594	-2.14621
2.84278	6.04529
4.33098	4.74737
-0.0811034	1.98859
10.2643	7.03986
4.70824	6.71769
10.0937	7.49401
7.13869	7.1808
3.98988	6.5245
5.14523	5.39032
2.2736	3.74804
4.12661	5.13611
5.53554	3.4179
1.02542	1.30113
3.41175	1.65064
4.53924	4.41885
7.37678	6.9352
5.26997	4.83327
3.05976	4.36932
4.38603	5.00707
0.243142	2.46667
3.00284	4.5721
5.33532	5.82707
4.29381	4.73847
6.58517	6.90998
3.07665	3.102
3.29757	1.96383
4.1211	6.51148
4.59942	5.33518
2.70308	4.44689
4.67255	2.74561
2.86853	1.06211
6.67511	5.19668
6.30325	5.95595
6.69243	4.85526
-0.0836715	0.774192
6.21332	5.12011
3.72043	5.43781
5.0625	4.83299
3.40804	2.29909
3.36315	1.47164
3.88084	4.90946
0.444001	1.12534
5.77425	4.91845
3.6665	1.34744
6.8949	5.92409
6.35778	6.25135
2.6633	0.606646
8.43271	6.39727
3.06774	4.61579
1.48915	1.09163
3.5956	5.19116
0.463297	-0.194231
9.43614	7.61135
7.55959	7.07181
8.06143	7.39481
7.17224	6.93766
1.98429	2.44442
6.58653	4.48952
0.260868	1.94183
5.29338	5.37709
8.15152	6.96005
8.50486	7.92978
6.46524	4.2472
1.24891	5.21842
-1.79429	1.14718
8.08815	5.62889
7.1551	6.44095
3.95089	3.27788
3.89349	3.44727
7.97271	5.51277
3.65583	1.57776
7.60853	8.16087
2.17289	3.83435
2.78705	2.06459
4.61079	3.46188
4.87234	6.4595
4.8317	3.85141
7.12895	7.0901
4.93438	3.25963
0.244685	1.23764
2.20068	1.96565
6.91847	7.25626
5.33973	5.64955
2.17745	3.96628
7.02747	6.61176
3.63848	4.02479
4.00752	2.75513
5.32008	4.77073
3.50435	1.78364
0.367798	3.77284
0.870526	2.50615
3.93391	3.40668
2.88293	2.42616
0.0417578	0.484477
7.80486	5.6914
3.15882	1.71925
5.69247	3.44855
4.58436	2.88386
6.26919	5.39482
3.82869	4.77716
3.82968	5.14521
6.15046	3.56152
2.45055	1.77755
4.07831	6.09031
5.28029	5.91242
7.66973	6.2896
2.4186	4.62697
2.99611	-0.700646
2.83836	2.35593
6.17903	6.22613
3.55801	3.46597
3.63946	3.91319
2.45055	2.98157
3.64045	2.72037
-0.397008	2.65689
3.69575	3.60726
2.24177	1.51675
8.1764	5.1295
5.21952	3.36581
5.08811	4.98964
1.37026	1.90813
2.87703	2.95593
5.49629	5.3821
6.99653	5.34221
-0.562573	-0.722326
6.51117	5.08871
5.48499	5.5989
1.05811	2.27869
4.69412	7.9373
5.20856	4.6673
3.93527	5.11967
5.94454	7.10035
7.69953	3.83477
5.19402	3.45861
4.78848	4.46442
3.45461	3.34863
3.23462	4.46263
4.20371	3.97703
6.64136	7.24359
5.55666	5.83153
5.58791	5.25681
3.72564	3.06164
0.642859	1.95021
1.13633	1.38772
5.75153	5.04336
4.45046	4.48094
4.33998	4.7705
0.786099	0.288183
2.90143	3.86774
4.85102	6.15912
3.7899	1.2868
4.49895	4.18943
4.07867	4.11946
0.810018	1.98898
6.80762	7.51751
1.37089	0.885281
-1.6111	0.307319
6.27909	4.1882
4.48585	5.26337
4.57159	2.02529
7.25012	7.48229
6.24703	7.93618
2.12562	3.24047
3.13815	3.13082
7.95824	5.36311
0.52866	-0.100974
-1.67	-0.569335
3.9796	8.12576
5.99593	6.3003
5.57147	6.74009
5.08377	5.22582
2.48596	3.99903
2.51997	3.55296
4.30604	6.04564
1.75545	2.31666
6.35614	5.19936
7.31976	4.08873
4.16412	5.85198
0.886004	-0.353204
3.15234	3.68001
5.44476	4.57397
11.1614	9.33957
3.61637	3.68102
3.09292	1.27776
2.48923	1.447
5.24076	6.76424
3.87015	4.55495
1.48339	3.6688
0.912224	0.175155
4.07717	3.46571
1.98902	-1.59491
6.0717	4.4106
3.92992	3.23502
3.71924	3.0529
12.4773	11.4187
6.04837	6.78953
4.97334	3.39048
3.51278	4.84224
4.66727	4.94206
2.8795	3.58045
8.43173	8.5693
2.97864	3.76195
3.58867	4.47697
1.70643	4.25651
2.77394	3.4431
5.56186	4.55201
4.02941	6.50548
1.42985	3.80296
2.15688	4.39337
1.35151	2.1008
4.52253	4.93002
2.85264	4.698
11.8985	11.2611
7.41466	5.66865
11.4578	12.1881
4.03039	4.20449
2.29011	1.57801
3.69009	3.09801
4.11958	4.35249
3.33882	3.82872
9.75121	7.64377
5.34879	4.84414
2.75852	2.12484
1.9564	0.681238
3.08857	0.557969
4.16005	4.05248
2.75221	3.51437
3.36859	1.73
4.89645	4.50556
4.63709	3.89503
5.64954	5.63763
4.50496	1.73729
0.860561	4.6985
6.35124	6.2242
9.1555	7.11253
3.58505	1.58619
6.45882	5.60315
2.57651	4.41922
2.17407	2.46906
4.96226	5.60054
5.65366	6.41454
3.79532	1.3637
6.51309	5.94187
3.45903	3.93277
1.80251	1.96212
4.24986	1.92897
-2.016	-1.28348
7.07052	6.75869
6.26969	1.85819
1.7499	-0.318976
0.426777	1.97678
1.70029	1.87054
6.0546	5.79357
3.72897	6.45942
4.91762	3.74495
6.61829	6.19737
6.88817	7.25309
4.00228	4.31548
2.28386	1.78651
1.69578	0.409442
2.52384	1.60075
5.39996	3.73144
9.08752	4.3914
-1.11919	-0.312565
1.46568	2.85422
7.4877	6.77253
3.20377	3.57196
0.0128257	4.46633
0.305429	-0.354757
5.05807	4.89384
1.09342	-2.33328
5.61449	4.19166
8.88943	6.85743
2.8195	2.75119
5.42809	4.3973
1.07828	2.03506
6.12383	7.53443
6.83621	7.53899
4.13792	3.11203
4.70013	4.98709
1.71415	1.54954
4.71198	2.63188
6.99051	4.88244
4.44024	3.52567
3.94459	3.54867
3.75185	4.32099
0.181016	0.817939
4.50315	5.40183
9.30556	6.33147
0.207996	2.69872
1.80238	3.05674
6.67556	4.68678
2.88351	6.18076
4.32748	4.2193
-0.278366	-0.124852
3.56114	2.57981
0.861506	4.69125
3.39479	2.84037
3.47908	5.37316
-1.65668	-1.54866
0.978101	0.543366
9.22516	6.02044
3.50119	2.29609
4.14779	2.47315
4.71882	3.05801
3.53113	4.2433
1.6884	1.01991
2.48218	3.97316
3.40655	3.50917

## Sheet: Figure 2A
Figure 2A
orig.ident	nCount_Spatial	nFeature_Spatial	pathology	column_name	orig.ident.1	nCount_Spatial.1	nFeature_Spatial.1	pathology.1	column_name.1	*library name	*organism	**tissue	**cell line	**cell type	sample type	patient id	block id	sample id	slide id	cohort	novel grade	TNM 8th edition stage	age	sex	smoking status	capture frame VI	*molecule	*single or paired-end	*instrument model	sequence batch	passed QC	site	dual index id	*processed data file	processed data file...27	processed data file...28	processed data file...29	processed data file...30	processed data file...31	processed data file...32	processed data file...33	processed data file...34	*raw file	raw file...36	raw file...37	raw file...38	raw file...39	raw file...40	raw file...41
LM_SD_1216_1	4103	2468	Stroma	LM_SD_1216_1_AAACAAGTATCTCCCA-1	LM_SD_1216_1	4103	2468	Collapsed Lung	LM_SD_1216_1_AAACAAGTATCTCCCA-1	LM_SD_1216_1	Homo sapiens	lung adenocarcinoma			FFPE	30868	30868_1	1A	SNV10N16-322-A	validation cohort	VI	IB	60-69	M	Former	1	polyA RNA	paired-end	NextSeq 2000	1	TRUE	LHMC	A1	LM_SD_1216_1_aligned_fiducials.jpg	LM_SD_1216_1_detected_tissue_image.jpg	LM_SD_1216_1_scalefactors_json.json	LM_SD_1216_1_tissue_hires_image.png	LM_SD_1216_1_tissue_lowres_image.png	LM_SD_1216_1_tissue_positions_list.csv	LM_SD_1216_1_barcodes.tsv.gz	LM_SD_1216_1_features.tsv.gz	LM_SD_1216_1_matrix.mtx.gz	LM_SD_1216_1_S1_L001_R1_001.fastq.gz	LM_SD_1216_1_S1_L001_R2_001.fastq.gz	LM_SD_1216_1_S1_L001_I1_001.fastq.gz	LM_SD_1216_1_S1_L001_I2_001.fastq.gz
LM_SD_1216_1	11255	4099	Unannotated	LM_SD_1216_1_AAACACCAATAACTGC-1	LM_SD_1216_1	11255	4099		LM_SD_1216_1_AAACACCAATAACTGC-1	LM_SD_1216_1	Homo sapiens	lung adenocarcinoma			FFPE	30868	30868_1	1A	SNV10N16-322-A	validation cohort	VI	IB	60-69	M	Former	1	polyA RNA	paired-end	NextSeq 2000	1	TRUE	LHMC	A1	LM_SD_1216_1_aligned_fiducials.jpg	LM_SD_1216_1_detected_tissue_image.jpg	LM_SD_1216_1_scalefactors_json.json	LM_SD_1216_1_tissue_hires_image.png	LM_SD_1216_1_tissue_lowres_image.png	LM_SD_1216_1_tissue_positions_list.csv	LM_SD_1216_1_barcodes.tsv.gz	LM_SD_1216_1_features.tsv.gz	LM_SD_1216_1_matrix.mtx.gz	LM_SD_1216_1_S1_L001_R1_001.fastq.gz	LM_SD_1216_1_S1_L001_R2_001.fastq.gz	LM_SD_1216_1_S1_L001_I1_001.fastq.gz	LM_SD_1216_1_S1_L001_I2_001.fastq.gz
LM_SD_1216_1	4824	2658	Vessel	LM_SD_1216_1_AAACAGAGCGACTCCT-1	LM_SD_1216_1	4824	2658	Normal Vessel	LM_SD_1216_1_AAACAGAGCGACTCCT-1	LM_SD_1216_1	Homo sapiens	lung adenocarcinoma			FFPE	30868	30868_1	1A	SNV10N16-322-A	validation cohort	VI	IB	60-69	M	Former	1	polyA RNA	paired-end	NextSeq 2000	1	TRUE	LHMC	A1	LM_SD_1216_1_aligned_fiducials.jpg	LM_SD_1216_1_detected_tissue_image.jpg	LM_SD_1216_1_scalefactors_json.json	LM_SD_1216_1_tissue_hires_image.png	LM_SD_1216_1_tissue_lowres_image.png	LM_SD_1216_1_tissue_positions_list.csv	LM_SD_1216_1_barcodes.tsv.gz	LM_SD_1216_1_features.tsv.gz	LM_SD_1216_1_matrix.mtx.gz	LM_SD_1216_1_S1_L001_R1_001.fastq.gz	LM_SD_1216_1_S1_L001_R2_001.fastq.gz	LM_SD_1216_1_S1_L001_I1_001.fastq.gz	LM_SD_1216_1_S1_L001_I2_001.fastq.gz
LM_SD_1216_1	1834	1315	Stroma	LM_SD_1216_1_AAACATTTCCCGGATT-1	LM_SD_1216_1	1834	1315	Collapsed Lung	LM_SD_1216_1_AAACATTTCCCGGATT-1	LM_SD_1216_1	Homo sapiens	lung adenocarcinoma			FFPE	30868	30868_1	1A	SNV10N16-322-A	validation cohort	VI	IB	60-69	M	Former	1	polyA RNA	paired-end	NextSeq 2000	1	TRUE	LHMC	A1	LM_SD_1216_1_aligned_fiducials.jpg	LM_SD_1216_1_detected_tissue_image.jpg	LM_SD_1216_1_scalefactors_json.json	LM_SD_1216_1_tissue_hires_image.png	LM_SD_1216_1_tissue_lowres_image.png	LM_SD_1216_1_tissue_positions_list.csv	LM_SD_1216_1_barcodes.tsv.gz	LM_SD_1216_1_features.tsv.gz	LM_SD_1216_1_matrix.mtx.gz	LM_SD_1216_1_S1_L001_R1_001.fastq.gz	LM_SD_1216_1_S1_L001_R2_001.fastq.gz	LM_SD_1216_1_S1_L001_I1_001.fastq.gz	LM_SD_1216_1_S1_L001_I2_001.fastq.gz
LM_SD_1216_1	13505	5369	Unannotated	LM_SD_1216_1_AAACCGGGTAGGTACC-1	LM_SD_1216_1	13505	5369		LM_SD_1216_1_AAACCGGGTAGGTACC-1	LM_SD_1216_1	Homo sapiens	lung adenocarcinoma			FFPE	30868	30868_1	1A	SNV10N16-322-A	validation cohort	VI	IB	60-69	M	Former	1	polyA RNA	paired-end	NextSeq 2000	1	TRUE	LHMC	A1	LM_SD_1216_1_aligned_fiducials.jpg	LM_SD_1216_1_detected_tissue_image.jpg	LM_SD_1216_1_scalefactors_json.json	LM_SD_1216_1_tissue_hires_image.png	LM_SD_1216_1_tissue_lowres_image.png	LM_SD_1216_1_tissue_positions_list.csv	LM_SD_1216_1_barcodes.tsv.gz	LM_SD_1216_1_features.tsv.gz	LM_SD_1216_1_matrix.mtx.gz	LM_SD_1216_1_S1_L001_R1_001.fastq.gz	LM_SD_1216_1_S1_L001_R2_001.fastq.gz	LM_SD_1216_1_S1_L001_I1_001.fastq.gz	LM_SD_1216_1_S1_L001_I2_001.fastq.gz
LM_SD_1216_1	12800	4842	Acinar	LM_SD_1216_1_AAACCGTTCGTCCAGG-1	LM_SD_1216_1	12800	4842	Acinar	LM_SD_1216_1_AAACCGTTCGTCCAGG-1	LM_SD_1216_1	Homo sapiens	lung adenocarcinoma			FFPE	30868	30868_1	1A	SNV10N16-322-A	validation cohort	VI	IB	60-69	M	Former	1	polyA RNA	paired-end	NextSeq 2000	1	TRUE	LHMC	A1	LM_SD_1216_1_aligned_fiducials.jpg	LM_SD_1216_1_detected_tissue_image.jpg	LM_SD_1216_1_scalefactors_json.json	LM_SD_1216_1_tissue_hires_image.png	LM_SD_1216_1_tissue_lowres_image.png	LM_SD_1216_1_tissue_positions_list.csv	LM_SD_1216_1_barcodes.tsv.gz	LM_SD_1216_1_features.tsv.gz	LM_SD_1216_1_matrix.mtx.gz	LM_SD_1216_1_S1_L001_R1_001.fastq.gz	LM_SD_1216_1_S1_L001_R2_001.fastq.gz	LM_SD_1216_1_S1_L001_I1_001.fastq.gz	LM_SD_1216_1_S1_L001_I2_001.fastq.gz
LM_SD_1216_1	720	591	Stroma	LM_SD_1216_1_AAACCTAAGCAGCCGG-1	LM_SD_1216_1	720	591	Collapsed Lung	LM_SD_1216_1_AAACCTAAGCAGCCGG-1	LM_SD_1216_1	Homo sapiens	lung adenocarcinoma			FFPE	30868	30868_1	1A	SNV10N16-322-A	validation cohort	VI	IB	60-69	M	Former	1	polyA RNA	paired-end	NextSeq 2000	1	TRUE	LHMC	A1	LM_SD_1216_1_aligned_fiducials.jpg	LM_SD_1216_1_detected_tissue_image.jpg	LM_SD_1216_1_scalefactors_json.json	LM_SD_1216_1_tissue_hires_image.png	LM_SD_1216_1_tissue_lowres_image.png	LM_SD_1216_1_tissue_positions_list.csv	LM_SD_1216_1_barcodes.tsv.gz	LM_SD_1216_1_features.tsv.gz	LM_SD_1216_1_matrix.mtx.gz	LM_SD_1216_1_S1_L001_R1_001.fastq.gz	LM_SD_1216_1_S1_L001_R2_001.fastq.gz	LM_SD_1216_1_S1_L001_I1_001.fastq.gz	LM_SD_1216_1_S1_L001_I2_001.fastq.gz
LM_SD_1216_1	19287	5937	Unannotated	LM_SD_1216_1_AAACGAGACGGTTGAT-1	LM_SD_1216_1	19287	5937		LM_SD_1216_1_AAACGAGACGGTTGAT-1	LM_SD_1216_1	Homo sapiens	lung adenocarcinoma			FFPE	30868	30868_1	1A	SNV10N16-322-A	validation cohort	VI	IB	60-69	M	Former	1	polyA RNA	paired-end	NextSeq 2000	1	TRUE	LHMC	A1	LM_SD_1216_1_aligned_fiducials.jpg	LM_SD_1216_1_detected_tissue_image.jpg	LM_SD_1216_1_scalefactors_json.json	LM_SD_1216_1_tissue_hires_image.png	LM_SD_1216_1_tissue_lowres_image.png	LM_SD_1216_1_tissue_positions_list.csv	LM_SD_1216_1_barcodes.tsv.gz	LM_SD_1216_1_features.tsv.gz	LM_SD_1216_1_matrix.mtx.gz	LM_SD_1216_1_S1_L001_R1_001.fastq.gz	LM_SD_1216_1_S1_L001_R2_001.fastq.gz	LM_SD_1216_1_S1_L001_I1_001.fastq.gz	LM_SD_1216_1_S1_L001_I2_001.fastq.gz
LM_SD_1216_1	330	289	Stroma	LM_SD_1216_1_AAACGGGCGTACGGGT-1	LM_SD_1216_1	330	289	Collapsed Lung	LM_SD_1216_1_AAACGGGCGTACGGGT-1	LM_SD_1216_1	Homo sapiens	lung adenocarcinoma			FFPE	30868	30868_1	1A	SNV10N16-322-A	validation cohort	VI	IB	60-69	M	Former	1	polyA RNA	paired-end	NextSeq 2000	1	TRUE	LHMC	A1	LM_SD_1216_1_aligned_fiducials.jpg	LM_SD_1216_1_detected_tissue_image.jpg	LM_SD_1216_1_scalefactors_json.json	LM_SD_1216_1_tissue_hires_image.png	LM_SD_1216_1_tissue_lowres_image.png	LM_SD_1216_1_tissue_positions_list.csv	LM_SD_1216_1_barcodes.tsv.gz	LM_SD_1216_1_features.tsv.gz	LM_SD_1216_1_matrix.mtx.gz	LM_SD_1216_1_S1_L001_R1_001.fastq.gz	LM_SD_1216_1_S1_L001_R2_001.fastq.gz	LM_SD_1216_1_S1_L001_I1_001.fastq.gz	LM_SD_1216_1_S1_L001_I2_001.fastq.gz
LM_SD_1216_1	1873	1346	Unannotated	LM_SD_1216_1_AAACGGTTGCGAACTG-1	LM_SD_1216_1	1873	1346		LM_SD_1216_1_AAACGGTTGCGAACTG-1	LM_SD_1216_1	Homo sapiens	lung adenocarcinoma			FFPE	30868	30868_1	1A	SNV10N16-322-A	validation cohort	VI	IB	60-69	M	Former	1	polyA RNA	paired-end	NextSeq 2000	1	TRUE	LHMC	A1	LM_SD_1216_1_aligned_fiducials.jpg	LM_SD_1216_1_detected_tissue_image.jpg	LM_SD_1216_1_scalefactors_json.json	LM_SD_1216_1_tissue_hires_image.png	LM_SD_1216_1_tissue_lowres_image.png	LM_SD_1216_1_tissue_positions_list.csv	LM_SD_1216_1_barcodes.tsv.gz	LM_SD_1216_1_features.tsv.gz	LM_SD_1216_1_matrix.mtx.gz	LM_SD_1216_1_S1_L001_R1_001.fastq.gz	LM_SD_1216_1_S1_L001_R2_001.fastq.gz	LM_SD_1216_1_S1_L001_I1_001.fastq.gz	LM_SD_1216_1_S1_L001_I2_001.fastq.gz
LM_SD_1216_1	1574	1159	Unannotated	LM_SD_1216_1_AAACTCGGTTCGCAAT-1	LM_SD_1216_1	1574	1159		LM_SD_1216_1_AAACTCGGTTCGCAAT-1	LM_SD_1216_1	Homo sapiens	lung adenocarcinoma			FFPE	30868	30868_1	1A	SNV10N16-322-A	validation cohort	VI	IB	60-69	M	Former	1	polyA RNA	paired-end	NextSeq 2000	1	TRUE	LHMC	A1	LM_SD_1216_1_aligned_fiducials.jpg	LM_SD_1216_1_detected_tissue_image.jpg	LM_SD_1216_1_scalefactors_json.json	LM_SD_1216_1_tissue_hires_image.png	LM_SD_1216_1_tissue_lowres_image.png	LM_SD_1216_1_tissue_positions_list.csv	LM_SD_1216_1_barcodes.tsv.gz	LM_SD_1216_1_features.tsv.gz	LM_SD_1216_1_matrix.mtx.gz	LM_SD_1216_1_S1_L001_R1_001.fastq.gz	LM_SD_1216_1_S1_L001_R2_001.fastq.gz	LM_SD_1216_1_S1_L001_I1_001.fastq.gz	LM_SD_1216_1_S1_L001_I2_001.fastq.gz
LM_SD_1216_1	9144	3688	Unannotated	LM_SD_1216_1_AAACTGCTGGCTCCAA-1	LM_SD_1216_1	9144	3688		LM_SD_1216_1_AAACTGCTGGCTCCAA-1	LM_SD_1216_1	Homo sapiens	lung adenocarcinoma			FFPE	30868	30868_1	1A	SNV10N16-322-A	validation cohort	VI	IB	60-69	M	Former	1	polyA RNA	paired-end	NextSeq 2000	1	TRUE	LHMC	A1	LM_SD_1216_1_aligned_fiducials.jpg	LM_SD_1216_1_detected_tissue_image.jpg	LM_SD_1216_1_scalefactors_json.json	LM_SD_1216_1_tissue_hires_image.png	LM_SD_1216_1_tissue_lowres_image.png	LM_SD_1216_1_tissue_positions_list.csv	LM_SD_1216_1_barcodes.tsv.gz	LM_SD_1216_1_features.tsv.gz	LM_SD_1216_1_matrix.mtx.gz	LM_SD_1216_1_S1_L001_R1_001.fastq.gz	LM_SD_1216_1_S1_L001_R2_001.fastq.gz	LM_SD_1216_1_S1_L001_I1_001.fastq.gz	LM_SD_1216_1_S1_L001_I2_001.fastq.gz
LM_SD_1216_1	24897	7279	Unannotated	LM_SD_1216_1_AAACTTGCAAACGTAT-1	LM_SD_1216_1	24897	7279		LM_SD_1216_1_AAACTTGCAAACGTAT-1	LM_SD_1216_1	Homo sapiens	lung adenocarcinoma			FFPE	30868	30868_1	1A	SNV10N16-322-A	validation cohort	VI	IB	60-69	M	Former	1	polyA RNA	paired-end	NextSeq 2000	1	TRUE	LHMC	A1	LM_SD_1216_1_aligned_fiducials.jpg	LM_SD_1216_1_detected_tissue_image.jpg	LM_SD_1216_1_scalefactors_json.json	LM_SD_1216_1_tissue_hires_image.png	LM_SD_1216_1_tissue_lowres_image.png	LM_SD_1216_1_tissue_positions_list.csv	LM_SD_1216_1_barcodes.tsv.gz	LM_SD_1216_1_features.tsv.gz	LM_SD_1216_1_matrix.mtx.gz	LM_SD_1216_1_S1_L001_R1_001.fastq.gz	LM_SD_1216_1_S1_L001_R2_001.fastq.gz	LM_SD_1216_1_S1_L001_I1_001.fastq.gz	LM_SD_1216_1_S1_L001_I2_001.fastq.gz
LM_SD_1216_1	10515	4867	Unannotated	LM_SD_1216_1_AAAGGCCCTATAATAC-1	LM_SD_1216_1	10515	4867		LM_SD_1216_1_AAAGGCCCTATAATAC-1	LM_SD_1216_1	Homo sapiens	lung adenocarcinoma			FFPE	30868	30868_1	1A	SNV10N16-322-A	validation cohort	VI	IB	60-69	M	Former	1	polyA RNA	paired-end	NextSeq 2000	1	TRUE	LHMC	A1	LM_SD_1216_1_aligned_fiducials.jpg	LM_SD_1216_1_detected_tissue_image.jpg	LM_SD_1216_1_scalefactors_json.json	LM_SD_1216_1_tissue_hires_image.png	LM_SD_1216_1_tissue_lowres_image.png	LM_SD_1216_1_tissue_positions_list.csv	LM_SD_1216_1_barcodes.tsv.gz	LM_SD_1216_1_features.tsv.gz	LM_SD_1216_1_matrix.mtx.gz	LM_SD_1216_1_S1_L001_R1_001.fastq.gz	LM_SD_1216_1_S1_L001_R2_001.fastq.gz	LM_SD_1216_1_S1_L001_I1_001.fastq.gz	LM_SD_1216_1_S1_L001_I2_001.fastq.gz
LM_SD_1216_1	14468	5916	Unannotated	LM_SD_1216_1_AAAGGCTACGGACCAT-1	LM_SD_1216_1	14468	5916		LM_SD_1216_1_AAAGGCTACGGACCAT-1	LM_SD_1216_1	Homo sapiens	lung adenocarcinoma			FFPE	30868	30868_1	1A	SNV10N16-322-A	validation cohort	VI	IB	60-69	M	Former	1	polyA RNA	paired-end	NextSeq 2000	1	TRUE	LHMC	A1	LM_SD_1216_1_aligned_fiducials.jpg	LM_SD_1216_1_detected_tissue_image.jpg	LM_SD_1216_1_scalefactors_json.json	LM_SD_1216_1_tissue_hires_image.png	LM_SD_1216_1_tissue_lowres_image.png	LM_SD_1216_1_tissue_positions_list.csv	LM_SD_1216_1_barcodes.tsv.gz	LM_SD_1216_1_features.tsv.gz	LM_SD_1216_1_matrix.mtx.gz	LM_SD_1216_1_S1_L001_R1_001.fastq.gz	LM_SD_1216_1_S1_L001_R2_001.fastq.gz	LM_SD_1216_1_S1_L001_I1_001.fastq.gz	LM_SD_1216_1_S1_L001_I2_001.fastq.gz
LM_SD_1216_1	13537	4812	Unannotated	LM_SD_1216_1_AAAGGCTCTCGCGCCG-1	LM_SD_1216_1	13537	4812		LM_SD_1216_1_AAAGGCTCTCGCGCCG-1	LM_SD_1216_1	Homo sapiens	lung adenocarcinoma			FFPE	30868	30868_1	1A	SNV10N16-322-A	validation cohort	VI	IB	60-69	M	Former	1	polyA RNA	paired-end	NextSeq 2000	1	TRUE	LHMC	A1	LM_SD_1216_1_aligned_fiducials.jpg	LM_SD_1216_1_detected_tissue_image.jpg	LM_SD_1216_1_scalefactors_json.json	LM_SD_1216_1_tissue_hires_image.png	LM_SD_1216_1_tissue_lowres_image.png	LM_SD_1216_1_tissue_positions_list.csv	LM_SD_1216_1_barcodes.tsv.gz	LM_SD_1216_1_features.tsv.gz	LM_SD_1216_1_matrix.mtx.gz	LM_SD_1216_1_S1_L001_R1_001.fastq.gz	LM_SD_1216_1_S1_L001_R2_001.fastq.gz	LM_SD_1216_1_S1_L001_I1_001.fastq.gz	LM_SD_1216_1_S1_L001_I2_001.fastq.gz
LM_SD_1216_1	4632	2623	Papillary	LM_SD_1216_1_AAAGGGATGTAGCAAG-1	LM_SD_1216_1	4632	2623	Papillary	LM_SD_1216_1_AAAGGGATGTAGCAAG-1	LM_SD_1216_1	Homo sapiens	lung adenocarcinoma			FFPE	30868	30868_1	1A	SNV10N16-322-A	validation cohort	VI	IB	60-69	M	Former	1	polyA RNA	paired-end	NextSeq 2000	1	TRUE	LHMC	A1	LM_SD_1216_1_aligned_fiducials.jpg	LM_SD_1216_1_detected_tissue_image.jpg	LM_SD_1216_1_scalefactors_json.json	LM_SD_1216_1_tissue_hires_image.png	LM_SD_1216_1_tissue_lowres_image.png	LM_SD_1216_1_tissue_positions_list.csv	LM_SD_1216_1_barcodes.tsv.gz	LM_SD_1216_1_features.tsv.gz	LM_SD_1216_1_matrix.mtx.gz	LM_SD_1216_1_S1_L001_R1_001.fastq.gz	LM_SD_1216_1_S1_L001_R2_001.fastq.gz	LM_SD_1216_1_S1_L001_I1_001.fastq.gz	LM_SD_1216_1_S1_L001_I2_001.fastq.gz
LM_SD_1216_1	12956	5518	Lepidic	LM_SD_1216_1_AAAGGGCAGCTTGAAT-1	LM_SD_1216_1	12956	5518	Lepidic	LM_SD_1216_1_AAAGGGCAGCTTGAAT-1	LM_SD_1216_1	Homo sapiens	lung adenocarcinoma			FFPE	30868	30868_1	1A	SNV10N16-322-A	validation cohort	VI	IB	60-69	M	Former	1	polyA RNA	paired-end	NextSeq 2000	1	TRUE	LHMC	A1	LM_SD_1216_1_aligned_fiducials.jpg	LM_SD_1216_1_detected_tissue_image.jpg	LM_SD_1216_1_scalefactors_json.json	LM_SD_1216_1_tissue_hires_image.png	LM_SD_1216_1_tissue_lowres_image.png	LM_SD_1216_1_tissue_positions_list.csv	LM_SD_1216_1_barcodes.tsv.gz	LM_SD_1216_1_features.tsv.gz	LM_SD_1216_1_matrix.mtx.gz	LM_SD_1216_1_S1_L001_R1_001.fastq.gz	LM_SD_1216_1_S1_L001_R2_001.fastq.gz	LM_SD_1216_1_S1_L001_I1_001.fastq.gz	LM_SD_1216_1_S1_L001_I2_001.fastq.gz
LM_SD_1216_1	13923	5371	Unannotated	LM_SD_1216_1_AAAGTAGCATTGCTCA-1	LM_SD_1216_1	13923	5371		LM_SD_1216_1_AAAGTAGCATTGCTCA-1	LM_SD_1216_1	Homo sapiens	lung adenocarcinoma			FFPE	30868	30868_1	1A	SNV10N16-322-A	validation cohort	VI	IB	60-69	M	Former	1	polyA RNA	paired-end	NextSeq 2000	1	TRUE	LHMC	A1	LM_SD_1216_1_aligned_fiducials.jpg	LM_SD_1216_1_detected_tissue_image.jpg	LM_SD_1216_1_scalefactors_json.json	LM_SD_1216_1_tissue_hires_image.png	LM_SD_1216_1_tissue_lowres_image.png	LM_SD_1216_1_tissue_positions_list.csv	LM_SD_1216_1_barcodes.tsv.gz	LM_SD_1216_1_features.tsv.gz	LM_SD_1216_1_matrix.mtx.gz	LM_SD_1216_1_S1_L001_R1_001.fastq.gz	LM_SD_1216_1_S1_L001_R2_001.fastq.gz	LM_SD_1216_1_S1_L001_I1_001.fastq.gz	LM_SD_1216_1_S1_L001_I2_001.fastq.gz
LM_SD_1216_1	6807	3289	Stroma	LM_SD_1216_1_AAAGTGTGATTTATCT-1	LM_SD_1216_1	6807	3289	Collapsed Lung	LM_SD_1216_1_AAAGTGTGATTTATCT-1	LM_SD_1216_1	Homo sapiens	lung adenocarcinoma			FFPE	30868	30868_1	1A	SNV10N16-322-A	validation cohort	VI	IB	60-69	M	Former	1	polyA RNA	paired-end	NextSeq 2000	1	TRUE	LHMC	A1	LM_SD_1216_1_aligned_fiducials.jpg	LM_SD_1216_1_detected_tissue_image.jpg	LM_SD_1216_1_scalefactors_json.json	LM_SD_1216_1_tissue_hires_image.png	LM_SD_1216_1_tissue_lowres_image.png	LM_SD_1216_1_tissue_positions_list.csv	LM_SD_1216_1_barcodes.tsv.gz	LM_SD_1216_1_features.tsv.gz	LM_SD_1216_1_matrix.mtx.gz	LM_SD_1216_1_S1_L001_R1_001.fastq.gz	LM_SD_1216_1_S1_L001_R2_001.fastq.gz	LM_SD_1216_1_S1_L001_I1_001.fastq.gz	LM_SD_1216_1_S1_L001_I2_001.fastq.gz
LM_SD_1216_1	7928	3962	Stroma	LM_SD_1216_1_AAAGTTGACTCCCGTA-1	LM_SD_1216_1	7928	3962	Collapsed Lung	LM_SD_1216_1_AAAGTTGACTCCCGTA-1	LM_SD_1216_1	Homo sapiens	lung adenocarcinoma			FFPE	30868	30868_1	1A	SNV10N16-322-A	validation cohort	VI	IB	60-69	M	Former	1	polyA RNA	paired-end	NextSeq 2000	1	TRUE	LHMC	A1	LM_SD_1216_1_aligned_fiducials.jpg	LM_SD_1216_1_detected_tissue_image.jpg	LM_SD_1216_1_scalefactors_json.json	LM_SD_1216_1_tissue_hires_image.png	LM_SD_1216_1_tissue_lowres_image.png	LM_SD_1216_1_tissue_positions_list.csv	LM_SD_1216_1_barcodes.tsv.gz	LM_SD_1216_1_features.tsv.gz	LM_SD_1216_1_matrix.mtx.gz	LM_SD_1216_1_S1_L001_R1_001.fastq.gz	LM_SD_1216_1_S1_L001_R2_001.fastq.gz	LM_SD_1216_1_S1_L001_I1_001.fastq.gz	LM_SD_1216_1_S1_L001_I2_001.fastq.gz
LM_SD_1216_1	3289	2002	Unannotated	LM_SD_1216_1_AAATAACCATACGGGA-1	LM_SD_1216_1	3289	2002		LM_SD_1216_1_AAATAACCATACGGGA-1	LM_SD_1216_1	Homo sapiens	lung adenocarcinoma			FFPE	30868	30868_1	1A	SNV10N16-322-A	validation cohort	VI	IB	60-69	M	Former	1	polyA RNA	paired-end	NextSeq 2000	1	TRUE	LHMC	A1	LM_SD_1216_1_aligned_fiducials.jpg	LM_SD_1216_1_detected_tissue_image.jpg	LM_SD_1216_1_scalefactors_json.json	LM_SD_1216_1_tissue_hires_image.png	LM_SD_1216_1_tissue_lowres_image.png	LM_SD_1216_1_tissue_positions_list.csv	LM_SD_1216_1_barcodes.tsv.gz	LM_SD_1216_1_features.tsv.gz	LM_SD_1216_1_matrix.mtx.gz	LM_SD_1216_1_S1_L001_R1_001.fastq.gz	LM_SD_1216_1_S1_L001_R2_001.fastq.gz	LM_SD_1216_1_S1_L001_I1_001.fastq.gz	LM_SD_1216_1_S1_L001_I2_001.fastq.gz
LM_SD_1216_1	10888	4402	Unannotated	LM_SD_1216_1_AAATACCTATAAGCAT-1	LM_SD_1216_1	10888	4402		LM_SD_1216_1_AAATACCTATAAGCAT-1	LM_SD_1216_1	Homo sapiens	lung adenocarcinoma			FFPE	30868	30868_1	1A	SNV10N16-322-A	validation cohort	VI	IB	60-69	M	Former	1	polyA RNA	paired-end	NextSeq 2000	1	TRUE	LHMC	A1	LM_SD_1216_1_aligned_fiducials.jpg	LM_SD_1216_1_detected_tissue_image.jpg	LM_SD_1216_1_scalefactors_json.json	LM_SD_1216_1_tissue_hires_image.png	LM_SD_1216_1_tissue_lowres_image.png	LM_SD_1216_1_tissue_positions_list.csv	LM_SD_1216_1_barcodes.tsv.gz	LM_SD_1216_1_features.tsv.gz	LM_SD_1216_1_matrix.mtx.gz	LM_SD_1216_1_S1_L001_R1_001.fastq.gz	LM_SD_1216_1_S1_L001_R2_001.fastq.gz	LM_SD_1216_1_S1_L001_I1_001.fastq.gz	LM_SD_1216_1_S1_L001_I2_001.fastq.gz
LM_SD_1216_1	22954	7048	Lepidic	LM_SD_1216_1_AAATAGCTTAGACTTT-1	LM_SD_1216_1	22954	7048	Lepidic	LM_SD_1216_1_AAATAGCTTAGACTTT-1	LM_SD_1216_1	Homo sapiens	lung adenocarcinoma			FFPE	30868	30868_1	1A	SNV10N16-322-A	validation cohort	VI	IB	60-69	M	Former	1	polyA RNA	paired-end	NextSeq 2000	1	TRUE	LHMC	A1	LM_SD_1216_1_aligned_fiducials.jpg	LM_SD_1216_1_detected_tissue_image.jpg	LM_SD_1216_1_scalefactors_json.json	LM_SD_1216_1_tissue_hires_image.png	LM_SD_1216_1_tissue_lowres_image.png	LM_SD_1216_1_tissue_positions_list.csv	LM_SD_1216_1_barcodes.tsv.gz	LM_SD_1216_1_features.tsv.gz	LM_SD_1216_1_matrix.mtx.gz	LM_SD_1216_1_S1_L001_R1_001.fastq.gz	LM_SD_1216_1_S1_L001_R2_001.fastq.gz	LM_SD_1216_1_S1_L001_I1_001.fastq.gz	LM_SD_1216_1_S1_L001_I2_001.fastq.gz
LM_SD_1216_1	3004	2033	Unannotated	LM_SD_1216_1_AAATAGGGTGCTATTG-1	LM_SD_1216_1	3004	2033		LM_SD_1216_1_AAATAGGGTGCTATTG-1	LM_SD_1216_1	Homo sapiens	lung adenocarcinoma			FFPE	30868	30868_1	1A	SNV10N16-322-A	validation cohort	VI	IB	60-69	M	Former	1	polyA RNA	paired-end	NextSeq 2000	1	TRUE	LHMC	A1	LM_SD_1216_1_aligned_fiducials.jpg	LM_SD_1216_1_detected_tissue_image.jpg	LM_SD_1216_1_scalefactors_json.json	LM_SD_1216_1_tissue_hires_image.png	LM_SD_1216_1_tissue_lowres_image.png	LM_SD_1216_1_tissue_positions_list.csv	LM_SD_1216_1_barcodes.tsv.gz	LM_SD_1216_1_features.tsv.gz	LM_SD_1216_1_matrix.mtx.gz	LM_SD_1216_1_S1_L001_R1_001.fastq.gz	LM_SD_1216_1_S1_L001_R2_001.fastq.gz	LM_SD_1216_1_S1_L001_I1_001.fastq.gz	LM_SD_1216_1_S1_L001_I2_001.fastq.gz
LM_SD_1216_1	772	636	Stroma	LM_SD_1216_1_AAATCCGATACACGCC-1	LM_SD_1216_1	772	636	Collapsed Lung	LM_SD_1216_1_AAATCCGATACACGCC-1	LM_SD_1216_1	Homo sapiens	lung adenocarcinoma			FFPE	30868	30868_1	1A	SNV10N16-322-A	validation cohort	VI	IB	60-69	M	Former	1	polyA RNA	paired-end	NextSeq 2000	1	TRUE	LHMC	A1	LM_SD_1216_1_aligned_fiducials.jpg	LM_SD_1216_1_detected_tissue_image.jpg	LM_SD_1216_1_scalefactors_json.json	LM_SD_1216_1_tissue_hires_image.png	LM_SD_1216_1_tissue_lowres_image.png	LM_SD_1216_1_tissue_positions_list.csv	LM_SD_1216_1_barcodes.tsv.gz	LM_SD_1216_1_features.tsv.gz	LM_SD_1216_1_matrix.mtx.gz	LM_SD_1216_1_S1_L001_R1_001.fastq.gz	LM_SD_1216_1_S1_L001_R2_001.fastq.gz	LM_SD_1216_1_S1_L001_I1_001.fastq.gz	LM_SD_1216_1_S1_L001_I2_001.fastq.gz
LM_SD_1216_1	5426	3006	Vessel	LM_SD_1216_1_AAATCGTGTACCACAA-1	LM_SD_1216_1	5426	3006	Normal Vessel	LM_SD_1216_1_AAATCGTGTACCACAA-1	LM_SD_1216_1	Homo sapiens	lung adenocarcinoma			FFPE	30868	30868_1	1A	SNV10N16-322-A	validation cohort	VI	IB	60-69	M	Former	1	polyA RNA	paired-end	NextSeq 2000	1	TRUE	LHMC	A1	LM_SD_1216_1_aligned_fiducials.jpg	LM_SD_1216_1_detected_tissue_image.jpg	LM_SD_1216_1_scalefactors_json.json	LM_SD_1216_1_tissue_hires_image.png	LM_SD_1216_1_tissue_lowres_image.png	LM_SD_1216_1_tissue_positions_list.csv	LM_SD_1216_1_barcodes.tsv.gz	LM_SD_1216_1_features.tsv.gz	LM_SD_1216_1_matrix.mtx.gz	LM_SD_1216_1_S1_L001_R1_001.fastq.gz	LM_SD_1216_1_S1_L001_R2_001.fastq.gz	LM_SD_1216_1_S1_L001_I1_001.fastq.gz	LM_SD_1216_1_S1_L001_I2_001.fastq.gz
LM_SD_1216_1	1680	1144	Stroma	LM_SD_1216_1_AAATCTAGCCCTGCTA-1	LM_SD_1216_1	1680	1144	Collapsed Lung	LM_SD_1216_1_AAATCTAGCCCTGCTA-1	LM_SD_1216_1	Homo sapiens	lung adenocarcinoma			FFPE	30868	30868_1	1A	SNV10N16-322-A	validation cohort	VI	IB	60-69	M	Former	1	polyA RNA	paired-end	NextSeq 2000	1	TRUE	LHMC	A1	LM_SD_1216_1_aligned_fiducials.jpg	LM_SD_1216_1_detected_tissue_image.jpg	LM_SD_1216_1_scalefactors_json.json	LM_SD_1216_1_tissue_hires_image.png	LM_SD_1216_1_tissue_lowres_image.png	LM_SD_1216_1_tissue_positions_list.csv	LM_SD_1216_1_barcodes.tsv.gz	LM_SD_1216_1_features.tsv.gz	LM_SD_1216_1_matrix.mtx.gz	LM_SD_1216_1_S1_L001_R1_001.fastq.gz	LM_SD_1216_1_S1_L001_R2_001.fastq.gz	LM_SD_1216_1_S1_L001_I1_001.fastq.gz	LM_SD_1216_1_S1_L001_I2_001.fastq.gz
LM_SD_1216_1	13823	5668	Lepidic	LM_SD_1216_1_AAATGCTCGTTACGTT-1	LM_SD_1216_1	13823	5668	Lepidic	LM_SD_1216_1_AAATGCTCGTTACGTT-1	LM_SD_1216_1	Homo sapiens	lung adenocarcinoma			FFPE	30868	30868_1	1A	SNV10N16-322-A	validation cohort	VI	IB	60-69	M	Former	1	polyA RNA	paired-end	NextSeq 2000	1	TRUE	LHMC	A1	LM_SD_1216_1_aligned_fiducials.jpg	LM_SD_1216_1_detected_tissue_image.jpg	LM_SD_1216_1_scalefactors_json.json	LM_SD_1216_1_tissue_hires_image.png	LM_SD_1216_1_tissue_lowres_image.png	LM_SD_1216_1_tissue_positions_list.csv	LM_SD_1216_1_barcodes.tsv.gz	LM_SD_1216_1_features.tsv.gz	LM_SD_1216_1_matrix.mtx.gz	LM_SD_1216_1_S1_L001_R1_001.fastq.gz	LM_SD_1216_1_S1_L001_R2_001.fastq.gz	LM_SD_1216_1_S1_L001_I1_001.fastq.gz	LM_SD_1216_1_S1_L001_I2_001.fastq.gz
LM_SD_1216_1	1306	920	Unannotated	LM_SD_1216_1_AAATGGCATGTCTTGT-1	LM_SD_1216_1	1306	920		LM_SD_1216_1_AAATGGCATGTCTTGT-1	LM_SD_1216_1	Homo sapiens	lung adenocarcinoma			FFPE	30868	30868_1	1A	SNV10N16-322-A	validation cohort	VI	IB	60-69	M	Former	1	polyA RNA	paired-end	NextSeq 2000	1	TRUE	LHMC	A1	LM_SD_1216_1_aligned_fiducials.jpg	LM_SD_1216_1_detected_tissue_image.jpg	LM_SD_1216_1_scalefactors_json.json	LM_SD_1216_1_tissue_hires_image.png	LM_SD_1216_1_tissue_lowres_image.png	LM_SD_1216_1_tissue_positions_list.csv	LM_SD_1216_1_barcodes.tsv.gz	LM_SD_1216_1_features.tsv.gz	LM_SD_1216_1_matrix.mtx.gz	LM_SD_1216_1_S1_L001_R1_001.fastq.gz	LM_SD_1216_1_S1_L001_R2_001.fastq.gz	LM_SD_1216_1_S1_L001_I1_001.fastq.gz	LM_SD_1216_1_S1_L001_I2_001.fastq.gz
LM_SD_1216_1	15705	6068	Unannotated	LM_SD_1216_1_AAATGGCCCGTGCCCT-1	LM_SD_1216_1	15705	6068		LM_SD_1216_1_AAATGGCCCGTGCCCT-1	LM_SD_1216_1	Homo sapiens	lung adenocarcinoma			FFPE	30868	30868_1	1A	SNV10N16-322-A	validation cohort	VI	IB	60-69	M	Former	1	polyA RNA	paired-end	NextSeq 2000	1	TRUE	LHMC	A1	LM_SD_1216_1_aligned_fiducials.jpg	LM_SD_1216_1_detected_tissue_image.jpg	LM_SD_1216_1_scalefactors_json.json	LM_SD_1216_1_tissue_hires_image.png	LM_SD_1216_1_tissue_lowres_image.png	LM_SD_1216_1_tissue_positions_list.csv	LM_SD_1216_1_barcodes.tsv.gz	LM_SD_1216_1_features.tsv.gz	LM_SD_1216_1_matrix.mtx.gz	LM_SD_1216_1_S1_L001_R1_001.fastq.gz	LM_SD_1216_1_S1_L001_R2_001.fastq.gz	LM_SD_1216_1_S1_L001_I1_001.fastq.gz	LM_SD_1216_1_S1_L001_I2_001.fastq.gz
LM_SD_1216_1	13242	5360	Micropapillary	LM_SD_1216_1_AAATGGTCAATGTGCC-1	LM_SD_1216_1	13242	5360	Micropapillary	LM_SD_1216_1_AAATGGTCAATGTGCC-1	LM_SD_1216_1	Homo sapiens	lung adenocarcinoma			FFPE	30868	30868_1	1A	SNV10N16-322-A	validation cohort	VI	IB	60-69	M	Former	1	polyA RNA	paired-end	NextSeq 2000	1	TRUE	LHMC	A1	LM_SD_1216_1_aligned_fiducials.jpg	LM_SD_1216_1_detected_tissue_image.jpg	LM_SD_1216_1_scalefactors_json.json	LM_SD_1216_1_tissue_hires_image.png	LM_SD_1216_1_tissue_lowres_image.png	LM_SD_1216_1_tissue_positions_list.csv	LM_SD_1216_1_barcodes.tsv.gz	LM_SD_1216_1_features.tsv.gz	LM_SD_1216_1_matrix.mtx.gz	LM_SD_1216_1_S1_L001_R1_001.fastq.gz	LM_SD_1216_1_S1_L001_R2_001.fastq.gz	LM_SD_1216_1_S1_L001_I1_001.fastq.gz	LM_SD_1216_1_S1_L001_I2_001.fastq.gz
LM_SD_1216_1	14060	5395	Acinar	LM_SD_1216_1_AAATTAACGGGTAGCT-1	LM_SD_1216_1	14060	5395	Acinar	LM_SD_1216_1_AAATTAACGGGTAGCT-1	LM_SD_1216_1	Homo sapiens	lung adenocarcinoma			FFPE	30868	30868_1	1A	SNV10N16-322-A	validation cohort	VI	IB	60-69	M	Former	1	polyA RNA	paired-end	NextSeq 2000	1	TRUE	LHMC	A1	LM_SD_1216_1_aligned_fiducials.jpg	LM_SD_1216_1_detected_tissue_image.jpg	LM_SD_1216_1_scalefactors_json.json	LM_SD_1216_1_tissue_hires_image.png	LM_SD_1216_1_tissue_lowres_image.png	LM_SD_1216_1_tissue_positions_list.csv	LM_SD_1216_1_barcodes.tsv.gz	LM_SD_1216_1_features.tsv.gz	LM_SD_1216_1_matrix.mtx.gz	LM_SD_1216_1_S1_L001_R1_001.fastq.gz	LM_SD_1216_1_S1_L001_R2_001.fastq.gz	LM_SD_1216_1_S1_L001_I1_001.fastq.gz	LM_SD_1216_1_S1_L001_I2_001.fastq.gz
LM_SD_1216_1	4725	2507	Unannotated	LM_SD_1216_1_AAATTACACGACTCTG-1	LM_SD_1216_1	4725	2507		LM_SD_1216_1_AAATTACACGACTCTG-1	LM_SD_1216_1	Homo sapiens	lung adenocarcinoma			FFPE	30868	30868_1	1A	SNV10N16-322-A	validation cohort	VI	IB	60-69	M	Former	1	polyA RNA	paired-end	NextSeq 2000	1	TRUE	LHMC	A1	LM_SD_1216_1_aligned_fiducials.jpg	LM_SD_1216_1_detected_tissue_image.jpg	LM_SD_1216_1_scalefactors_json.json	LM_SD_1216_1_tissue_hires_image.png	LM_SD_1216_1_tissue_lowres_image.png	LM_SD_1216_1_tissue_positions_list.csv	LM_SD_1216_1_barcodes.tsv.gz	LM_SD_1216_1_features.tsv.gz	LM_SD_1216_1_matrix.mtx.gz	LM_SD_1216_1_S1_L001_R1_001.fastq.gz	LM_SD_1216_1_S1_L001_R2_001.fastq.gz	LM_SD_1216_1_S1_L001_I1_001.fastq.gz	LM_SD_1216_1_S1_L001_I2_001.fastq.gz
LM_SD_1216_1	13130	4667	Unannotated	LM_SD_1216_1_AAATTTGCGGGTGTGG-1	LM_SD_1216_1	13130	4667		LM_SD_1216_1_AAATTTGCGGGTGTGG-1	LM_SD_1216_1	Homo sapiens	lung adenocarcinoma			FFPE	30868	30868_1	1A	SNV10N16-322-A	validation cohort	VI	IB	60-69	M	Former	1	polyA RNA	paired-end	NextSeq 2000	1	TRUE	LHMC	A1	LM_SD_1216_1_aligned_fiducials.jpg	LM_SD_1216_1_detected_tissue_image.jpg	LM_SD_1216_1_scalefactors_json.json	LM_SD_1216_1_tissue_hires_image.png	LM_SD_1216_1_tissue_lowres_image.png	LM_SD_1216_1_tissue_positions_list.csv	LM_SD_1216_1_barcodes.tsv.gz	LM_SD_1216_1_features.tsv.gz	LM_SD_1216_1_matrix.mtx.gz	LM_SD_1216_1_S1_L001_R1_001.fastq.gz	LM_SD_1216_1_S1_L001_R2_001.fastq.gz	LM_SD_1216_1_S1_L001_I1_001.fastq.gz	LM_SD_1216_1_S1_L001_I2_001.fastq.gz
LM_SD_1216_1	5188	2857	Vessel	LM_SD_1216_1_AACAACTGGTAGTTGC-1	LM_SD_1216_1	5188	2857	Normal Vessel	LM_SD_1216_1_AACAACTGGTAGTTGC-1	LM_SD_1216_1	Homo sapiens	lung adenocarcinoma			FFPE	30868	30868_1	1A	SNV10N16-322-A	validation cohort	VI	IB	60-69	M	Former	1	polyA RNA	paired-end	NextSeq 2000	1	TRUE	LHMC	A1	LM_SD_1216_1_aligned_fiducials.jpg	LM_SD_1216_1_detected_tissue_image.jpg	LM_SD_1216_1_scalefactors_json.json	LM_SD_1216_1_tissue_hires_image.png	LM_SD_1216_1_tissue_lowres_image.png	LM_SD_1216_1_tissue_positions_list.csv	LM_SD_1216_1_barcodes.tsv.gz	LM_SD_1216_1_features.tsv.gz	LM_SD_1216_1_matrix.mtx.gz	LM_SD_1216_1_S1_L001_R1_001.fastq.gz	LM_SD_1216_1_S1_L001_R2_001.fastq.gz	LM_SD_1216_1_S1_L001_I1_001.fastq.gz	LM_SD_1216_1_S1_L001_I2_001.fastq.gz
LM_SD_1216_1	11645	5135	Lepidic	LM_SD_1216_1_AACAATACATTGTCGA-1	LM_SD_1216_1	11645	5135	Lepidic	LM_SD_1216_1_AACAATACATTGTCGA-1	LM_SD_1216_1	Homo sapiens	lung adenocarcinoma			FFPE	30868	30868_1	1A	SNV10N16-322-A	validation cohort	VI	IB	60-69	M	Former	1	polyA RNA	paired-end	NextSeq 2000	1	TRUE	LHMC	A1	LM_SD_1216_1_aligned_fiducials.jpg	LM_SD_1216_1_detected_tissue_image.jpg	LM_SD_1216_1_scalefactors_json.json	LM_SD_1216_1_tissue_hires_image.png	LM_SD_1216_1_tissue_lowres_image.png	LM_SD_1216_1_tissue_positions_list.csv	LM_SD_1216_1_barcodes.tsv.gz	LM_SD_1216_1_features.tsv.gz	LM_SD_1216_1_matrix.mtx.gz	LM_SD_1216_1_S1_L001_R1_001.fastq.gz	LM_SD_1216_1_S1_L001_R2_001.fastq.gz	LM_SD_1216_1_S1_L001_I1_001.fastq.gz	LM_SD_1216_1_S1_L001_I2_001.fastq.gz
LM_SD_1216_1	29027	7877	Lepidic	LM_SD_1216_1_AACAATTACTCTACGC-1	LM_SD_1216_1	29027	7877	Lepidic	LM_SD_1216_1_AACAATTACTCTACGC-1	LM_SD_1216_1	Homo sapiens	lung adenocarcinoma			FFPE	30868	30868_1	1A	SNV10N16-322-A	validation cohort	VI	IB	60-69	M	Former	1	polyA RNA	paired-end	NextSeq 2000	1	TRUE	LHMC	A1	LM_SD_1216_1_aligned_fiducials.jpg	LM_SD_1216_1_detected_tissue_image.jpg	LM_SD_1216_1_scalefactors_json.json	LM_SD_1216_1_tissue_hires_image.png	LM_SD_1216_1_tissue_lowres_image.png	LM_SD_1216_1_tissue_positions_list.csv	LM_SD_1216_1_barcodes.tsv.gz	LM_SD_1216_1_features.tsv.gz	LM_SD_1216_1_matrix.mtx.gz	LM_SD_1216_1_S1_L001_R1_001.fastq.gz	LM_SD_1216_1_S1_L001_R2_001.fastq.gz	LM_SD_1216_1_S1_L001_I1_001.fastq.gz	LM_SD_1216_1_S1_L001_I2_001.fastq.gz
LM_SD_1216_1	5023	2672	Stroma	LM_SD_1216_1_AACACACGCTCGCCGC-1	LM_SD_1216_1	5023	2672	Collapsed Lung	LM_SD_1216_1_AACACACGCTCGCCGC-1	LM_SD_1216_1	Homo sapiens	lung adenocarcinoma			FFPE	30868	30868_1	1A	SNV10N16-322-A	validation cohort	VI	IB	60-69	M	Former	1	polyA RNA	paired-end	NextSeq 2000	1	TRUE	LHMC	A1	LM_SD_1216_1_aligned_fiducials.jpg	LM_SD_1216_1_detected_tissue_image.jpg	LM_SD_1216_1_scalefactors_json.json	LM_SD_1216_1_tissue_hires_image.png	LM_SD_1216_1_tissue_lowres_image.png	LM_SD_1216_1_tissue_positions_list.csv	LM_SD_1216_1_barcodes.tsv.gz	LM_SD_1216_1_features.tsv.gz	LM_SD_1216_1_matrix.mtx.gz	LM_SD_1216_1_S1_L001_R1_001.fastq.gz	LM_SD_1216_1_S1_L001_R2_001.fastq.gz	LM_SD_1216_1_S1_L001_I1_001.fastq.gz	LM_SD_1216_1_S1_L001_I2_001.fastq.gz
LM_SD_1216_1	4422	2654	Unannotated	LM_SD_1216_1_AACAGCTGTGTGGCAA-1	LM_SD_1216_1	4422	2654		LM_SD_1216_1_AACAGCTGTGTGGCAA-1	LM_SD_1216_1	Homo sapiens	lung adenocarcinoma			FFPE	30868	30868_1	1A	SNV10N16-322-A	validation cohort	VI	IB	60-69	M	Former	1	polyA RNA	paired-end	NextSeq 2000	1	TRUE	LHMC	A1	LM_SD_1216_1_aligned_fiducials.jpg	LM_SD_1216_1_detected_tissue_image.jpg	LM_SD_1216_1_scalefactors_json.json	LM_SD_1216_1_tissue_hires_image.png	LM_SD_1216_1_tissue_lowres_image.png	LM_SD_1216_1_tissue_positions_list.csv	LM_SD_1216_1_barcodes.tsv.gz	LM_SD_1216_1_features.tsv.gz	LM_SD_1216_1_matrix.mtx.gz	LM_SD_1216_1_S1_L001_R1_001.fastq.gz	LM_SD_1216_1_S1_L001_R2_001.fastq.gz	LM_SD_1216_1_S1_L001_I1_001.fastq.gz	LM_SD_1216_1_S1_L001_I2_001.fastq.gz
LM_SD_1216_1	889	709	Unannotated	LM_SD_1216_1_AACAGGAAATCGAATA-1	LM_SD_1216_1	889	709		LM_SD_1216_1_AACAGGAAATCGAATA-1	LM_SD_1216_1	Homo sapiens	lung adenocarcinoma			FFPE	30868	30868_1	1A	SNV10N16-322-A	validation cohort	VI	IB	60-69	M	Former	1	polyA RNA	paired-end	NextSeq 2000	1	TRUE	LHMC	A1	LM_SD_1216_1_aligned_fiducials.jpg	LM_SD_1216_1_detected_tissue_image.jpg	LM_SD_1216_1_scalefactors_json.json	LM_SD_1216_1_tissue_hires_image.png	LM_SD_1216_1_tissue_lowres_image.png	LM_SD_1216_1_tissue_positions_list.csv	LM_SD_1216_1_barcodes.tsv.gz	LM_SD_1216_1_features.tsv.gz	LM_SD_1216_1_matrix.mtx.gz	LM_SD_1216_1_S1_L001_R1_001.fastq.gz	LM_SD_1216_1_S1_L001_R2_001.fastq.gz	LM_SD_1216_1_S1_L001_I1_001.fastq.gz	LM_SD_1216_1_S1_L001_I2_001.fastq.gz
LM_SD_1216_1	16445	6149	Lepidic	LM_SD_1216_1_AACAGGATGGGCCGCG-1	LM_SD_1216_1	16445	6149	Lepidic	LM_SD_1216_1_AACAGGATGGGCCGCG-1	LM_SD_1216_1	Homo sapiens	lung adenocarcinoma			FFPE	30868	30868_1	1A	SNV10N16-322-A	validation cohort	VI	IB	60-69	M	Former	1	polyA RNA	paired-end	NextSeq 2000	1	TRUE	LHMC	A1	LM_SD_1216_1_aligned_fiducials.jpg	LM_SD_1216_1_detected_tissue_image.jpg	LM_SD_1216_1_scalefactors_json.json	LM_SD_1216_1_tissue_hires_image.png	LM_SD_1216_1_tissue_lowres_image.png	LM_SD_1216_1_tissue_positions_list.csv	LM_SD_1216_1_barcodes.tsv.gz	LM_SD_1216_1_features.tsv.gz	LM_SD_1216_1_matrix.mtx.gz	LM_SD_1216_1_S1_L001_R1_001.fastq.gz	LM_SD_1216_1_S1_L001_R2_001.fastq.gz	LM_SD_1216_1_S1_L001_I1_001.fastq.gz	LM_SD_1216_1_S1_L001_I2_001.fastq.gz
LM_SD_1216_1	27163	7906	Unannotated	LM_SD_1216_1_AACATATCAACTGGTG-1	LM_SD_1216_1	27163	7906		LM_SD_1216_1_AACATATCAACTGGTG-1	LM_SD_1216_1	Homo sapiens	lung adenocarcinoma			FFPE	30868	30868_1	1A	SNV10N16-322-A	validation cohort	VI	IB	60-69	M	Former	1	polyA RNA	paired-end	NextSeq 2000	1	TRUE	LHMC	A1	LM_SD_1216_1_aligned_fiducials.jpg	LM_SD_1216_1_detected_tissue_image.jpg	LM_SD_1216_1_scalefactors_json.json	LM_SD_1216_1_tissue_hires_image.png	LM_SD_1216_1_tissue_lowres_image.png	LM_SD_1216_1_tissue_positions_list.csv	LM_SD_1216_1_barcodes.tsv.gz	LM_SD_1216_1_features.tsv.gz	LM_SD_1216_1_matrix.mtx.gz	LM_SD_1216_1_S1_L001_R1_001.fastq.gz	LM_SD_1216_1_S1_L001_R2_001.fastq.gz	LM_SD_1216_1_S1_L001_I1_001.fastq.gz	LM_SD_1216_1_S1_L001_I2_001.fastq.gz
LM_SD_1216_1	5868	3317	Lepidic	LM_SD_1216_1_AACATTGTGACTCGAG-1	LM_SD_1216_1	5868	3317	Lepidic	LM_SD_1216_1_AACATTGTGACTCGAG-1	LM_SD_1216_1	Homo sapiens	lung adenocarcinoma			FFPE	30868	30868_1	1A	SNV10N16-322-A	validation cohort	VI	IB	60-69	M	Former	1	polyA RNA	paired-end	NextSeq 2000	1	TRUE	LHMC	A1	LM_SD_1216_1_aligned_fiducials.jpg	LM_SD_1216_1_detected_tissue_image.jpg	LM_SD_1216_1_scalefactors_json.json	LM_SD_1216_1_tissue_hires_image.png	LM_SD_1216_1_tissue_lowres_image.png	LM_SD_1216_1_tissue_positions_list.csv	LM_SD_1216_1_barcodes.tsv.gz	LM_SD_1216_1_features.tsv.gz	LM_SD_1216_1_matrix.mtx.gz	LM_SD_1216_1_S1_L001_R1_001.fastq.gz	LM_SD_1216_1_S1_L001_R2_001.fastq.gz	LM_SD_1216_1_S1_L001_I1_001.fastq.gz	LM_SD_1216_1_S1_L001_I2_001.fastq.gz
LM_SD_1216_1	4409	2356	Stroma	LM_SD_1216_1_AACCATGGGATCGCTA-1	LM_SD_1216_1	4409	2356	Stroma	LM_SD_1216_1_AACCATGGGATCGCTA-1	LM_SD_1216_1	Homo sapiens	lung adenocarcinoma			FFPE	30868	30868_1	1A	SNV10N16-322-A	validation cohort	VI	IB	60-69	M	Former	1	polyA RNA	paired-end	NextSeq 2000	1	TRUE	LHMC	A1	LM_SD_1216_1_aligned_fiducials.jpg	LM_SD_1216_1_detected_tissue_image.jpg	LM_SD_1216_1_scalefactors_json.json	LM_SD_1216_1_tissue_hires_image.png	LM_SD_1216_1_tissue_lowres_image.png	LM_SD_1216_1_tissue_positions_list.csv	LM_SD_1216_1_barcodes.tsv.gz	LM_SD_1216_1_features.tsv.gz	LM_SD_1216_1_matrix.mtx.gz	LM_SD_1216_1_S1_L001_R1_001.fastq.gz	LM_SD_1216_1_S1_L001_R2_001.fastq.gz	LM_SD_1216_1_S1_L001_I1_001.fastq.gz	LM_SD_1216_1_S1_L001_I2_001.fastq.gz
LM_SD_1216_1	569	474	Stroma	LM_SD_1216_1_AACCCAGAGACGGAGA-1	LM_SD_1216_1	569	474	Stroma	LM_SD_1216_1_AACCCAGAGACGGAGA-1	LM_SD_1216_1	Homo sapiens	lung adenocarcinoma			FFPE	30868	30868_1	1A	SNV10N16-322-A	validation cohort	VI	IB	60-69	M	Former	1	polyA RNA	paired-end	NextSeq 2000	1	TRUE	LHMC	A1	LM_SD_1216_1_aligned_fiducials.jpg	LM_SD_1216_1_detected_tissue_image.jpg	LM_SD_1216_1_scalefactors_json.json	LM_SD_1216_1_tissue_hires_image.png	LM_SD_1216_1_tissue_lowres_image.png	LM_SD_1216_1_tissue_positions_list.csv	LM_SD_1216_1_barcodes.tsv.gz	LM_SD_1216_1_features.tsv.gz	LM_SD_1216_1_matrix.mtx.gz	LM_SD_1216_1_S1_L001_R1_001.fastq.gz	LM_SD_1216_1_S1_L001_R2_001.fastq.gz	LM_SD_1216_1_S1_L001_I1_001.fastq.gz	LM_SD_1216_1_S1_L001_I2_001.fastq.gz
LM_SD_1216_1	2505	1700	Unannotated	LM_SD_1216_1_AACCCGACAACCCGTG-1	LM_SD_1216_1	2505	1700		LM_SD_1216_1_AACCCGACAACCCGTG-1	LM_SD_1216_1	Homo sapiens	lung adenocarcinoma			FFPE	30868	30868_1	1A	SNV10N16-322-A	validation cohort	VI	IB	60-69	M	Former	1	polyA RNA	paired-end	NextSeq 2000	1	TRUE	LHMC	A1	LM_SD_1216_1_aligned_fiducials.jpg	LM_SD_1216_1_detected_tissue_image.jpg	LM_SD_1216_1_scalefactors_json.json	LM_SD_1216_1_tissue_hires_image.png	LM_SD_1216_1_tissue_lowres_image.png	LM_SD_1216_1_tissue_positions_list.csv	LM_SD_1216_1_barcodes.tsv.gz	LM_SD_1216_1_features.tsv.gz	LM_SD_1216_1_matrix.mtx.gz	LM_SD_1216_1_S1_L001_R1_001.fastq.gz	LM_SD_1216_1_S1_L001_R2_001.fastq.gz	LM_SD_1216_1_S1_L001_I1_001.fastq.gz	LM_SD_1216_1_S1_L001_I2_001.fastq.gz
LM_SD_1216_1	6992	3637	Stroma	LM_SD_1216_1_AACCCTACTGTCAATA-1	LM_SD_1216_1	6992	3637	Collapsed Lung	LM_SD_1216_1_AACCCTACTGTCAATA-1	LM_SD_1216_1	Homo sapiens	lung adenocarcinoma			FFPE	30868	30868_1	1A	SNV10N16-322-A	validation cohort	VI	IB	60-69	M	Former	1	polyA RNA	paired-end	NextSeq 2000	1	TRUE	LHMC	A1	LM_SD_1216_1_aligned_fiducials.jpg	LM_SD_1216_1_detected_tissue_image.jpg	LM_SD_1216_1_scalefactors_json.json	LM_SD_1216_1_tissue_hires_image.png	LM_SD_1216_1_tissue_lowres_image.png	LM_SD_1216_1_tissue_positions_list.csv	LM_SD_1216_1_barcodes.tsv.gz	LM_SD_1216_1_features.tsv.gz	LM_SD_1216_1_matrix.mtx.gz	LM_SD_1216_1_S1_L001_R1_001.fastq.gz	LM_SD_1216_1_S1_L001_R2_001.fastq.gz	LM_SD_1216_1_S1_L001_I1_001.fastq.gz	LM_SD_1216_1_S1_L001_I2_001.fastq.gz
LM_SD_1216_1	7445	3730	Unannotated	LM_SD_1216_1_AACCGCTAAGGGATGC-1	LM_SD_1216_1	7445	3730		LM_SD_1216_1_AACCGCTAAGGGATGC-1	LM_SD_1216_1	Homo sapiens	lung adenocarcinoma			FFPE	30868	30868_1	1A	SNV10N16-322-A	validation cohort	VI	IB	60-69	M	Former	1	polyA RNA	paired-end	NextSeq 2000	1	TRUE	LHMC	A1	LM_SD_1216_1_aligned_fiducials.jpg	LM_SD_1216_1_detected_tissue_image.jpg	LM_SD_1216_1_scalefactors_json.json	LM_SD_1216_1_tissue_hires_image.png	LM_SD_1216_1_tissue_lowres_image.png	LM_SD_1216_1_tissue_positions_list.csv	LM_SD_1216_1_barcodes.tsv.gz	LM_SD_1216_1_features.tsv.gz	LM_SD_1216_1_matrix.mtx.gz	LM_SD_1216_1_S1_L001_R1_001.fastq.gz	LM_SD_1216_1_S1_L001_R2_001.fastq.gz	LM_SD_1216_1_S1_L001_I1_001.fastq.gz	LM_SD_1216_1_S1_L001_I2_001.fastq.gz
LM_SD_1216_1	937	716	Unannotated	LM_SD_1216_1_AACCGTTGTGTTTGCT-1	LM_SD_1216_1	937	716		LM_SD_1216_1_AACCGTTGTGTTTGCT-1	LM_SD_1216_1	Homo sapiens	lung adenocarcinoma			FFPE	30868	30868_1	1A	SNV10N16-322-A	validation cohort	VI	IB	60-69	M	Former	1	polyA RNA	paired-end	NextSeq 2000	1	TRUE	LHMC	A1	LM_SD_1216_1_aligned_fiducials.jpg	LM_SD_1216_1_detected_tissue_image.jpg	LM_SD_1216_1_scalefactors_json.json	LM_SD_1216_1_tissue_hires_image.png	LM_SD_1216_1_tissue_lowres_image.png	LM_SD_1216_1_tissue_positions_list.csv	LM_SD_1216_1_barcodes.tsv.gz	LM_SD_1216_1_features.tsv.gz	LM_SD_1216_1_matrix.mtx.gz	LM_SD_1216_1_S1_L001_R1_001.fastq.gz	LM_SD_1216_1_S1_L001_R2_001.fastq.gz	LM_SD_1216_1_S1_L001_I1_001.fastq.gz	LM_SD_1216_1_S1_L001_I2_001.fastq.gz
LM_SD_1216_1	740	602	Stroma	LM_SD_1216_1_AACCTCGCTTTAGCCC-1	LM_SD_1216_1	740	602	Collapsed Lung	LM_SD_1216_1_AACCTCGCTTTAGCCC-1	LM_SD_1216_1	Homo sapiens	lung adenocarcinoma			FFPE	30868	30868_1	1A	SNV10N16-322-A	validation cohort	VI	IB	60-69	M	Former	1	polyA RNA	paired-end	NextSeq 2000	1	TRUE	LHMC	A1	LM_SD_1216_1_aligned_fiducials.jpg	LM_SD_1216_1_detected_tissue_image.jpg	LM_SD_1216_1_scalefactors_json.json	LM_SD_1216_1_tissue_hires_image.png	LM_SD_1216_1_tissue_lowres_image.png	LM_SD_1216_1_tissue_positions_list.csv	LM_SD_1216_1_barcodes.tsv.gz	LM_SD_1216_1_features.tsv.gz	LM_SD_1216_1_matrix.mtx.gz	LM_SD_1216_1_S1_L001_R1_001.fastq.gz	LM_SD_1216_1_S1_L001_R2_001.fastq.gz	LM_SD_1216_1_S1_L001_I1_001.fastq.gz	LM_SD_1216_1_S1_L001_I2_001.fastq.gz
LM_SD_1216_1	12685	4605	Unannotated	LM_SD_1216_1_AACCTTTAAATACGGT-1	LM_SD_1216_1	12685	4605		LM_SD_1216_1_AACCTTTAAATACGGT-1	LM_SD_1216_1	Homo sapiens	lung adenocarcinoma			FFPE	30868	30868_1	1A	SNV10N16-322-A	validation cohort	VI	IB	60-69	M	Former	1	polyA RNA	paired-end	NextSeq 2000	1	TRUE	LHMC	A1	LM_SD_1216_1_aligned_fiducials.jpg	LM_SD_1216_1_detected_tissue_image.jpg	LM_SD_1216_1_scalefactors_json.json	LM_SD_1216_1_tissue_hires_image.png	LM_SD_1216_1_tissue_lowres_image.png	LM_SD_1216_1_tissue_positions_list.csv	LM_SD_1216_1_barcodes.tsv.gz	LM_SD_1216_1_features.tsv.gz	LM_SD_1216_1_matrix.mtx.gz	LM_SD_1216_1_S1_L001_R1_001.fastq.gz	LM_SD_1216_1_S1_L001_R2_001.fastq.gz	LM_SD_1216_1_S1_L001_I1_001.fastq.gz	LM_SD_1216_1_S1_L001_I2_001.fastq.gz
LM_SD_1216_1	9975	4690	Unannotated	LM_SD_1216_1_AACCTTTACGACGTCT-1	LM_SD_1216_1	9975	4690		LM_SD_1216_1_AACCTTTACGACGTCT-1	LM_SD_1216_1	Homo sapiens	lung adenocarcinoma			FFPE	30868	30868_1	1A	SNV10N16-322-A	validation cohort	VI	IB	60-69	M	Former	1	polyA RNA	paired-end	NextSeq 2000	1	TRUE	LHMC	A1	LM_SD_1216_1_aligned_fiducials.jpg	LM_SD_1216_1_detected_tissue_image.jpg	LM_SD_1216_1_scalefactors_json.json	LM_SD_1216_1_tissue_hires_image.png	LM_SD_1216_1_tissue_lowres_image.png	LM_SD_1216_1_tissue_positions_list.csv	LM_SD_1216_1_barcodes.tsv.gz	LM_SD_1216_1_features.tsv.gz	LM_SD_1216_1_matrix.mtx.gz	LM_SD_1216_1_S1_L001_R1_001.fastq.gz	LM_SD_1216_1_S1_L001_R2_001.fastq.gz	LM_SD_1216_1_S1_L001_I1_001.fastq.gz	LM_SD_1216_1_S1_L001_I2_001.fastq.gz
LM_SD_1216_1	12460	5377	Stroma	LM_SD_1216_1_AACGATAATGCCGTAG-1	LM_SD_1216_1	12460	5377	Lymphoid Aggregate	LM_SD_1216_1_AACGATAATGCCGTAG-1	LM_SD_1216_1	Homo sapiens	lung adenocarcinoma			FFPE	30868	30868_1	1A	SNV10N16-322-A	validation cohort	VI	IB	60-69	M	Former	1	polyA RNA	paired-end	NextSeq 2000	1	TRUE	LHMC	A1	LM_SD_1216_1_aligned_fiducials.jpg	LM_SD_1216_1_detected_tissue_image.jpg	LM_SD_1216_1_scalefactors_json.json	LM_SD_1216_1_tissue_hires_image.png	LM_SD_1216_1_tissue_lowres_image.png	LM_SD_1216_1_tissue_positions_list.csv	LM_SD_1216_1_barcodes.tsv.gz	LM_SD_1216_1_features.tsv.gz	LM_SD_1216_1_matrix.mtx.gz	LM_SD_1216_1_S1_L001_R1_001.fastq.gz	LM_SD_1216_1_S1_L001_R2_001.fastq.gz	LM_SD_1216_1_S1_L001_I1_001.fastq.gz	LM_SD_1216_1_S1_L001_I2_001.fastq.gz
LM_SD_1216_1	773	615	Unannotated	LM_SD_1216_1_AACGATAGAAGGGCCG-1	LM_SD_1216_1	773	615		LM_SD_1216_1_AACGATAGAAGGGCCG-1	LM_SD_1216_1	Homo sapiens	lung adenocarcinoma			FFPE	30868	30868_1	1A	SNV10N16-322-A	validation cohort	VI	IB	60-69	M	Former	1	polyA RNA	paired-end	NextSeq 2000	1	TRUE	LHMC	A1	LM_SD_1216_1_aligned_fiducials.jpg	LM_SD_1216_1_detected_tissue_image.jpg	LM_SD_1216_1_scalefactors_json.json	LM_SD_1216_1_tissue_hires_image.png	LM_SD_1216_1_tissue_lowres_image.png	LM_SD_1216_1_tissue_positions_list.csv	LM_SD_1216_1_barcodes.tsv.gz	LM_SD_1216_1_features.tsv.gz	LM_SD_1216_1_matrix.mtx.gz	LM_SD_1216_1_S1_L001_R1_001.fastq.gz	LM_SD_1216_1_S1_L001_R2_001.fastq.gz	LM_SD_1216_1_S1_L001_I1_001.fastq.gz	LM_SD_1216_1_S1_L001_I2_001.fastq.gz
LM_SD_1216_1	3881	2249	Unannotated	LM_SD_1216_1_AACGATATGTCAACTG-1	LM_SD_1216_1	3881	2249		LM_SD_1216_1_AACGATATGTCAACTG-1	LM_SD_1216_1	Homo sapiens	lung adenocarcinoma			FFPE	30868	30868_1	1A	SNV10N16-322-A	validation cohort	VI	IB	60-69	M	Former	1	polyA RNA	paired-end	NextSeq 2000	1	TRUE	LHMC	A1	LM_SD_1216_1_aligned_fiducials.jpg	LM_SD_1216_1_detected_tissue_image.jpg	LM_SD_1216_1_scalefactors_json.json	LM_SD_1216_1_tissue_hires_image.png	LM_SD_1216_1_tissue_lowres_image.png	LM_SD_1216_1_tissue_positions_list.csv	LM_SD_1216_1_barcodes.tsv.gz	LM_SD_1216_1_features.tsv.gz	LM_SD_1216_1_matrix.mtx.gz	LM_SD_1216_1_S1_L001_R1_001.fastq.gz	LM_SD_1216_1_S1_L001_R2_001.fastq.gz	LM_SD_1216_1_S1_L001_I1_001.fastq.gz	LM_SD_1216_1_S1_L001_I2_001.fastq.gz
LM_SD_1216_1	4485	2604	Vessel	LM_SD_1216_1_AACGCATGATCTGGGT-1	LM_SD_1216_1	4485	2604	Normal Vessel	LM_SD_1216_1_AACGCATGATCTGGGT-1	LM_SD_1216_1	Homo sapiens	lung adenocarcinoma			FFPE	30868	30868_1	1A	SNV10N16-322-A	validation cohort	VI	IB	60-69	M	Former	1	polyA RNA	paired-end	NextSeq 2000	1	TRUE	LHMC	A1	LM_SD_1216_1_aligned_fiducials.jpg	LM_SD_1216_1_detected_tissue_image.jpg	LM_SD_1216_1_scalefactors_json.json	LM_SD_1216_1_tissue_hires_image.png	LM_SD_1216_1_tissue_lowres_image.png	LM_SD_1216_1_tissue_positions_list.csv	LM_SD_1216_1_barcodes.tsv.gz	LM_SD_1216_1_features.tsv.gz	LM_SD_1216_1_matrix.mtx.gz	LM_SD_1216_1_S1_L001_R1_001.fastq.gz	LM_SD_1216_1_S1_L001_R2_001.fastq.gz	LM_SD_1216_1_S1_L001_I1_001.fastq.gz	LM_SD_1216_1_S1_L001_I2_001.fastq.gz
LM_SD_1216_1	1584	1179	Unannotated	LM_SD_1216_1_AACGCGACCTTGGGCG-1	LM_SD_1216_1	1584	1179		LM_SD_1216_1_AACGCGACCTTGGGCG-1	LM_SD_1216_1	Homo sapiens	lung adenocarcinoma			FFPE	30868	30868_1	1A	SNV10N16-322-A	validation cohort	VI	IB	60-69	M	Former	1	polyA RNA	paired-end	NextSeq 2000	1	TRUE	LHMC	A1	LM_SD_1216_1_aligned_fiducials.jpg	LM_SD_1216_1_detected_tissue_image.jpg	LM_SD_1216_1_scalefactors_json.json	LM_SD_1216_1_tissue_hires_image.png	LM_SD_1216_1_tissue_lowres_image.png	LM_SD_1216_1_tissue_positions_list.csv	LM_SD_1216_1_barcodes.tsv.gz	LM_SD_1216_1_features.tsv.gz	LM_SD_1216_1_matrix.mtx.gz	LM_SD_1216_1_S1_L001_R1_001.fastq.gz	LM_SD_1216_1_S1_L001_R2_001.fastq.gz	LM_SD_1216_1_S1_L001_I1_001.fastq.gz	LM_SD_1216_1_S1_L001_I2_001.fastq.gz
LM_SD_1216_1	4685	2674	Papillary	LM_SD_1216_1_AACGCGGTCTCCAGCC-1	LM_SD_1216_1	4685	2674	Papillary	LM_SD_1216_1_AACGCGGTCTCCAGCC-1	LM_SD_1216_1	Homo sapiens	lung adenocarcinoma			FFPE	30868	30868_1	1A	SNV10N16-322-A	validation cohort	VI	IB	60-69	M	Former	1	polyA RNA	paired-end	NextSeq 2000	1	TRUE	LHMC	A1	LM_SD_1216_1_aligned_fiducials.jpg	LM_SD_1216_1_detected_tissue_image.jpg	LM_SD_1216_1_scalefactors_json.json	LM_SD_1216_1_tissue_hires_image.png	LM_SD_1216_1_tissue_lowres_image.png	LM_SD_1216_1_tissue_positions_list.csv	LM_SD_1216_1_barcodes.tsv.gz	LM_SD_1216_1_features.tsv.gz	LM_SD_1216_1_matrix.mtx.gz	LM_SD_1216_1_S1_L001_R1_001.fastq.gz	LM_SD_1216_1_S1_L001_R2_001.fastq.gz	LM_SD_1216_1_S1_L001_I1_001.fastq.gz	LM_SD_1216_1_S1_L001_I2_001.fastq.gz
LM_SD_1216_1	4019	2505	Stroma	LM_SD_1216_1_AACGCTGTTGCTGAAA-1	LM_SD_1216_1	4019	2505	Collapsed Lung	LM_SD_1216_1_AACGCTGTTGCTGAAA-1	LM_SD_1216_1	Homo sapiens	lung adenocarcinoma			FFPE	30868	30868_1	1A	SNV10N16-322-A	validation cohort	VI	IB	60-69	M	Former	1	polyA RNA	paired-end	NextSeq 2000	1	TRUE	LHMC	A1	LM_SD_1216_1_aligned_fiducials.jpg	LM_SD_1216_1_detected_tissue_image.jpg	LM_SD_1216_1_scalefactors_json.json	LM_SD_1216_1_tissue_hires_image.png	LM_SD_1216_1_tissue_lowres_image.png	LM_SD_1216_1_tissue_positions_list.csv	LM_SD_1216_1_barcodes.tsv.gz	LM_SD_1216_1_features.tsv.gz	LM_SD_1216_1_matrix.mtx.gz	LM_SD_1216_1_S1_L001_R1_001.fastq.gz	LM_SD_1216_1_S1_L001_R2_001.fastq.gz	LM_SD_1216_1_S1_L001_I1_001.fastq.gz	LM_SD_1216_1_S1_L001_I2_001.fastq.gz
LM_SD_1216_1	2780	1600	Stroma	LM_SD_1216_1_AACGGACGTACGTATA-1	LM_SD_1216_1	2780	1600	Collapsed Lung	LM_SD_1216_1_AACGGACGTACGTATA-1	LM_SD_1216_1	Homo sapiens	lung adenocarcinoma			FFPE	30868	30868_1	1A	SNV10N16-322-A	validation cohort	VI	IB	60-69	M	Former	1	polyA RNA	paired-end	NextSeq 2000	1	TRUE	LHMC	A1	LM_SD_1216_1_aligned_fiducials.jpg	LM_SD_1216_1_detected_tissue_image.jpg	LM_SD_1216_1_scalefactors_json.json	LM_SD_1216_1_tissue_hires_image.png	LM_SD_1216_1_tissue_lowres_image.png	LM_SD_1216_1_tissue_positions_list.csv	LM_SD_1216_1_barcodes.tsv.gz	LM_SD_1216_1_features.tsv.gz	LM_SD_1216_1_matrix.mtx.gz	LM_SD_1216_1_S1_L001_R1_001.fastq.gz	LM_SD_1216_1_S1_L001_R2_001.fastq.gz	LM_SD_1216_1_S1_L001_I1_001.fastq.gz	LM_SD_1216_1_S1_L001_I2_001.fastq.gz
LM_SD_1216_1	22058	6991	Acinar	LM_SD_1216_1_AACGGCCATCTCCGGT-1	LM_SD_1216_1	22058	6991	Acinar	LM_SD_1216_1_AACGGCCATCTCCGGT-1	LM_SD_1216_1	Homo sapiens	lung adenocarcinoma			FFPE	30868	30868_1	1A	SNV10N16-322-A	validation cohort	VI	IB	60-69	M	Former	1	polyA RNA	paired-end	NextSeq 2000	1	TRUE	LHMC	A1	LM_SD_1216_1_aligned_fiducials.jpg	LM_SD_1216_1_detected_tissue_image.jpg	LM_SD_1216_1_scalefactors_json.json	LM_SD_1216_1_tissue_hires_image.png	LM_SD_1216_1_tissue_lowres_image.png	LM_SD_1216_1_tissue_positions_list.csv	LM_SD_1216_1_barcodes.tsv.gz	LM_SD_1216_1_features.tsv.gz	LM_SD_1216_1_matrix.mtx.gz	LM_SD_1216_1_S1_L001_R1_001.fastq.gz	LM_SD_1216_1_S1_L001_R2_001.fastq.gz	LM_SD_1216_1_S1_L001_I1_001.fastq.gz	LM_SD_1216_1_S1_L001_I2_001.fastq.gz
LM_SD_1216_1	18102	5961	Acinar	LM_SD_1216_1_AACGTACTGTGGGTAC-1	LM_SD_1216_1	18102	5961	Acinar	LM_SD_1216_1_AACGTACTGTGGGTAC-1	LM_SD_1216_1	Homo sapiens	lung adenocarcinoma			FFPE	30868	30868_1	1A	SNV10N16-322-A	validation cohort	VI	IB	60-69	M	Former	1	polyA RNA	paired-end	NextSeq 2000	1	TRUE	LHMC	A1	LM_SD_1216_1_aligned_fiducials.jpg	LM_SD_1216_1_detected_tissue_image.jpg	LM_SD_1216_1_scalefactors_json.json	LM_SD_1216_1_tissue_hires_image.png	LM_SD_1216_1_tissue_lowres_image.png	LM_SD_1216_1_tissue_positions_list.csv	LM_SD_1216_1_barcodes.tsv.gz	LM_SD_1216_1_features.tsv.gz	LM_SD_1216_1_matrix.mtx.gz	LM_SD_1216_1_S1_L001_R1_001.fastq.gz	LM_SD_1216_1_S1_L001_R2_001.fastq.gz	LM_SD_1216_1_S1_L001_I1_001.fastq.gz	LM_SD_1216_1_S1_L001_I2_001.fastq.gz
LM_SD_1216_1	2799	1813	Stroma	LM_SD_1216_1_AACGTCAGACTAGTGG-1	LM_SD_1216_1	2799	1813	Stroma	LM_SD_1216_1_AACGTCAGACTAGTGG-1	LM_SD_1216_1	Homo sapiens	lung adenocarcinoma			FFPE	30868	30868_1	1A	SNV10N16-322-A	validation cohort	VI	IB	60-69	M	Former	1	polyA RNA	paired-end	NextSeq 2000	1	TRUE	LHMC	A1	LM_SD_1216_1_aligned_fiducials.jpg	LM_SD_1216_1_detected_tissue_image.jpg	LM_SD_1216_1_scalefactors_json.json	LM_SD_1216_1_tissue_hires_image.png	LM_SD_1216_1_tissue_lowres_image.png	LM_SD_1216_1_tissue_positions_list.csv	LM_SD_1216_1_barcodes.tsv.gz	LM_SD_1216_1_features.tsv.gz	LM_SD_1216_1_matrix.mtx.gz	LM_SD_1216_1_S1_L001_R1_001.fastq.gz	LM_SD_1216_1_S1_L001_R2_001.fastq.gz	LM_SD_1216_1_S1_L001_I1_001.fastq.gz	LM_SD_1216_1_S1_L001_I2_001.fastq.gz
LM_SD_1216_1	25475	6353	Unannotated	LM_SD_1216_1_AACGTGCGAAAGTCTC-1	LM_SD_1216_1	25475	6353		LM_SD_1216_1_AACGTGCGAAAGTCTC-1	LM_SD_1216_1	Homo sapiens	lung adenocarcinoma			FFPE	30868	30868_1	1A	SNV10N16-322-A	validation cohort	VI	IB	60-69	M	Former	1	polyA RNA	paired-end	NextSeq 2000	1	TRUE	LHMC	A1	LM_SD_1216_1_aligned_fiducials.jpg	LM_SD_1216_1_detected_tissue_image.jpg	LM_SD_1216_1_scalefactors_json.json	LM_SD_1216_1_tissue_hires_image.png	LM_SD_1216_1_tissue_lowres_image.png	LM_SD_1216_1_tissue_positions_list.csv	LM_SD_1216_1_barcodes.tsv.gz	LM_SD_1216_1_features.tsv.gz	LM_SD_1216_1_matrix.mtx.gz	LM_SD_1216_1_S1_L001_R1_001.fastq.gz	LM_SD_1216_1_S1_L001_R2_001.fastq.gz	LM_SD_1216_1_S1_L001_I1_001.fastq.gz	LM_SD_1216_1_S1_L001_I2_001.fastq.gz
LM_SD_1216_1	13784	5147	Acinar	LM_SD_1216_1_AACTAGGCTTGGGTGT-1	LM_SD_1216_1	13784	5147	Acinar	LM_SD_1216_1_AACTAGGCTTGGGTGT-1	LM_SD_1216_1	Homo sapiens	lung adenocarcinoma			FFPE	30868	30868_1	1A	SNV10N16-322-A	validation cohort	VI	IB	60-69	M	Former	1	polyA RNA	paired-end	NextSeq 2000	1	TRUE	LHMC	A1	LM_SD_1216_1_aligned_fiducials.jpg	LM_SD_1216_1_detected_tissue_image.jpg	LM_SD_1216_1_scalefactors_json.json	LM_SD_1216_1_tissue_hires_image.png	LM_SD_1216_1_tissue_lowres_image.png	LM_SD_1216_1_tissue_positions_list.csv	LM_SD_1216_1_barcodes.tsv.gz	LM_SD_1216_1_features.tsv.gz	LM_SD_1216_1_matrix.mtx.gz	LM_SD_1216_1_S1_L001_R1_001.fastq.gz	LM_SD_1216_1_S1_L001_R2_001.fastq.gz	LM_SD_1216_1_S1_L001_I1_001.fastq.gz	LM_SD_1216_1_S1_L001_I2_001.fastq.gz
LM_SD_1216_1	15929	5244	Unannotated	LM_SD_1216_1_AACTCAAGTTAATTGC-1	LM_SD_1216_1	15929	5244		LM_SD_1216_1_AACTCAAGTTAATTGC-1	LM_SD_1216_1	Homo sapiens	lung adenocarcinoma			FFPE	30868	30868_1	1A	SNV10N16-322-A	validation cohort	VI	IB	60-69	M	Former	1	polyA RNA	paired-end	NextSeq 2000	1	TRUE	LHMC	A1	LM_SD_1216_1_aligned_fiducials.jpg	LM_SD_1216_1_detected_tissue_image.jpg	LM_SD_1216_1_scalefactors_json.json	LM_SD_1216_1_tissue_hires_image.png	LM_SD_1216_1_tissue_lowres_image.png	LM_SD_1216_1_tissue_positions_list.csv	LM_SD_1216_1_barcodes.tsv.gz	LM_SD_1216_1_features.tsv.gz	LM_SD_1216_1_matrix.mtx.gz	LM_SD_1216_1_S1_L001_R1_001.fastq.gz	LM_SD_1216_1_S1_L001_R2_001.fastq.gz	LM_SD_1216_1_S1_L001_I1_001.fastq.gz	LM_SD_1216_1_S1_L001_I2_001.fastq.gz
LM_SD_1216_1	788	628	Stroma	LM_SD_1216_1_AACTCCAGAGCGTGTT-1	LM_SD_1216_1	788	628	Collapsed Lung	LM_SD_1216_1_AACTCCAGAGCGTGTT-1	LM_SD_1216_1	Homo sapiens	lung adenocarcinoma			FFPE	30868	30868_1	1A	SNV10N16-322-A	validation cohort	VI	IB	60-69	M	Former	1	polyA RNA	paired-end	NextSeq 2000	1	TRUE	LHMC	A1	LM_SD_1216_1_aligned_fiducials.jpg	LM_SD_1216_1_detected_tissue_image.jpg	LM_SD_1216_1_scalefactors_json.json	LM_SD_1216_1_tissue_hires_image.png	LM_SD_1216_1_tissue_lowres_image.png	LM_SD_1216_1_tissue_positions_list.csv	LM_SD_1216_1_barcodes.tsv.gz	LM_SD_1216_1_features.tsv.gz	LM_SD_1216_1_matrix.mtx.gz	LM_SD_1216_1_S1_L001_R1_001.fastq.gz	LM_SD_1216_1_S1_L001_R2_001.fastq.gz	LM_SD_1216_1_S1_L001_I1_001.fastq.gz	LM_SD_1216_1_S1_L001_I2_001.fastq.gz
LM_SD_1216_1	10319	4512	Acinar	LM_SD_1216_1_AACTCTCAGTGTGCTC-1	LM_SD_1216_1	10319	4512	Acinar	LM_SD_1216_1_AACTCTCAGTGTGCTC-1	LM_SD_1216_1	Homo sapiens	lung adenocarcinoma			FFPE	30868	30868_1	1A	SNV10N16-322-A	validation cohort	VI	IB	60-69	M	Former	1	polyA RNA	paired-end	NextSeq 2000	1	TRUE	LHMC	A1	LM_SD_1216_1_aligned_fiducials.jpg	LM_SD_1216_1_detected_tissue_image.jpg	LM_SD_1216_1_scalefactors_json.json	LM_SD_1216_1_tissue_hires_image.png	LM_SD_1216_1_tissue_lowres_image.png	LM_SD_1216_1_tissue_positions_list.csv	LM_SD_1216_1_barcodes.tsv.gz	LM_SD_1216_1_features.tsv.gz	LM_SD_1216_1_matrix.mtx.gz	LM_SD_1216_1_S1_L001_R1_001.fastq.gz	LM_SD_1216_1_S1_L001_R2_001.fastq.gz	LM_SD_1216_1_S1_L001_I1_001.fastq.gz	LM_SD_1216_1_S1_L001_I2_001.fastq.gz
LM_SD_1216_1	4609	2493	Papillary	LM_SD_1216_1_AACTGATATTAGGCCT-1	LM_SD_1216_1	4609	2493	Papillary	LM_SD_1216_1_AACTGATATTAGGCCT-1	LM_SD_1216_1	Homo sapiens	lung adenocarcinoma			FFPE	30868	30868_1	1A	SNV10N16-322-A	validation cohort	VI	IB	60-69	M	Former	1	polyA RNA	paired-end	NextSeq 2000	1	TRUE	LHMC	A1	LM_SD_1216_1_aligned_fiducials.jpg	LM_SD_1216_1_detected_tissue_image.jpg	LM_SD_1216_1_scalefactors_json.json	LM_SD_1216_1_tissue_hires_image.png	LM_SD_1216_1_tissue_lowres_image.png	LM_SD_1216_1_tissue_positions_list.csv	LM_SD_1216_1_barcodes.tsv.gz	LM_SD_1216_1_features.tsv.gz	LM_SD_1216_1_matrix.mtx.gz	LM_SD_1216_1_S1_L001_R1_001.fastq.gz	LM_SD_1216_1_S1_L001_R2_001.fastq.gz	LM_SD_1216_1_S1_L001_I1_001.fastq.gz	LM_SD_1216_1_S1_L001_I2_001.fastq.gz
LM_SD_1216_1	1891	1288	Papillary	LM_SD_1216_1_AACTGGGTCCCGACGT-1	LM_SD_1216_1	1891	1288	Papillary	LM_SD_1216_1_AACTGGGTCCCGACGT-1	LM_SD_1216_1	Homo sapiens	lung adenocarcinoma			FFPE	30868	30868_1	1A	SNV10N16-322-A	validation cohort	VI	IB	60-69	M	Former	1	polyA RNA	paired-end	NextSeq 2000	1	TRUE	LHMC	A1	LM_SD_1216_1_aligned_fiducials.jpg	LM_SD_1216_1_detected_tissue_image.jpg	LM_SD_1216_1_scalefactors_json.json	LM_SD_1216_1_tissue_hires_image.png	LM_SD_1216_1_tissue_lowres_image.png	LM_SD_1216_1_tissue_positions_list.csv	LM_SD_1216_1_barcodes.tsv.gz	LM_SD_1216_1_features.tsv.gz	LM_SD_1216_1_matrix.mtx.gz	LM_SD_1216_1_S1_L001_R1_001.fastq.gz	LM_SD_1216_1_S1_L001_R2_001.fastq.gz	LM_SD_1216_1_S1_L001_I1_001.fastq.gz	LM_SD_1216_1_S1_L001_I2_001.fastq.gz
LM_SD_1216_1	34194	8607	Lepidic	LM_SD_1216_1_AACTTGCCCGTATGCA-1	LM_SD_1216_1	34194	8607	Lepidic	LM_SD_1216_1_AACTTGCCCGTATGCA-1	LM_SD_1216_1	Homo sapiens	lung adenocarcinoma			FFPE	30868	30868_1	1A	SNV10N16-322-A	validation cohort	VI	IB	60-69	M	Former	1	polyA RNA	paired-end	NextSeq 2000	1	TRUE	LHMC	A1	LM_SD_1216_1_aligned_fiducials.jpg	LM_SD_1216_1_detected_tissue_image.jpg	LM_SD_1216_1_scalefactors_json.json	LM_SD_1216_1_tissue_hires_image.png	LM_SD_1216_1_tissue_lowres_image.png	LM_SD_1216_1_tissue_positions_list.csv	LM_SD_1216_1_barcodes.tsv.gz	LM_SD_1216_1_features.tsv.gz	LM_SD_1216_1_matrix.mtx.gz	LM_SD_1216_1_S1_L001_R1_001.fastq.gz	LM_SD_1216_1_S1_L001_R2_001.fastq.gz	LM_SD_1216_1_S1_L001_I1_001.fastq.gz	LM_SD_1216_1_S1_L001_I2_001.fastq.gz
LM_SD_1216_1	7456	3437	Lepidic	LM_SD_1216_1_AAGAAGGATCAGTTAG-1	LM_SD_1216_1	7456	3437	Lepidic	LM_SD_1216_1_AAGAAGGATCAGTTAG-1	LM_SD_1216_1	Homo sapiens	lung adenocarcinoma			FFPE	30868	30868_1	1A	SNV10N16-322-A	validation cohort	VI	IB	60-69	M	Former	1	polyA RNA	paired-end	NextSeq 2000	1	TRUE	LHMC	A1	LM_SD_1216_1_aligned_fiducials.jpg	LM_SD_1216_1_detected_tissue_image.jpg	LM_SD_1216_1_scalefactors_json.json	LM_SD_1216_1_tissue_hires_image.png	LM_SD_1216_1_tissue_lowres_image.png	LM_SD_1216_1_tissue_positions_list.csv	LM_SD_1216_1_barcodes.tsv.gz	LM_SD_1216_1_features.tsv.gz	LM_SD_1216_1_matrix.mtx.gz	LM_SD_1216_1_S1_L001_R1_001.fastq.gz	LM_SD_1216_1_S1_L001_R2_001.fastq.gz	LM_SD_1216_1_S1_L001_I1_001.fastq.gz	LM_SD_1216_1_S1_L001_I2_001.fastq.gz
LM_SD_1216_1	8529	4183	VI Focus	LM_SD_1216_1_AAGACCCAACTGAACA-1	LM_SD_1216_1	8529	4183	VI	LM_SD_1216_1_AAGACCCAACTGAACA-1	LM_SD_1216_1	Homo sapiens	lung adenocarcinoma			FFPE	30868	30868_1	1A	SNV10N16-322-A	validation cohort	VI	IB	60-69	M	Former	1	polyA RNA	paired-end	NextSeq 2000	1	TRUE	LHMC	A1	LM_SD_1216_1_aligned_fiducials.jpg	LM_SD_1216_1_detected_tissue_image.jpg	LM_SD_1216_1_scalefactors_json.json	LM_SD_1216_1_tissue_hires_image.png	LM_SD_1216_1_tissue_lowres_image.png	LM_SD_1216_1_tissue_positions_list.csv	LM_SD_1216_1_barcodes.tsv.gz	LM_SD_1216_1_features.tsv.gz	LM_SD_1216_1_matrix.mtx.gz	LM_SD_1216_1_S1_L001_R1_001.fastq.gz	LM_SD_1216_1_S1_L001_R2_001.fastq.gz	LM_SD_1216_1_S1_L001_I1_001.fastq.gz	LM_SD_1216_1_S1_L001_I2_001.fastq.gz
LM_SD_1216_1	16068	4547	Unannotated	LM_SD_1216_1_AAGACTGCAAGCTACT-1	LM_SD_1216_1	16068	4547		LM_SD_1216_1_AAGACTGCAAGCTACT-1	LM_SD_1216_1	Homo sapiens	lung adenocarcinoma			FFPE	30868	30868_1	1A	SNV10N16-322-A	validation cohort	VI	IB	60-69	M	Former	1	polyA RNA	paired-end	NextSeq 2000	1	TRUE	LHMC	A1	LM_SD_1216_1_aligned_fiducials.jpg	LM_SD_1216_1_detected_tissue_image.jpg	LM_SD_1216_1_scalefactors_json.json	LM_SD_1216_1_tissue_hires_image.png	LM_SD_1216_1_tissue_lowres_image.png	LM_SD_1216_1_tissue_positions_list.csv	LM_SD_1216_1_barcodes.tsv.gz	LM_SD_1216_1_features.tsv.gz	LM_SD_1216_1_matrix.mtx.gz	LM_SD_1216_1_S1_L001_R1_001.fastq.gz	LM_SD_1216_1_S1_L001_R2_001.fastq.gz	LM_SD_1216_1_S1_L001_I1_001.fastq.gz	LM_SD_1216_1_S1_L001_I2_001.fastq.gz
LM_SD_1216_1	17269	5381	Unannotated	LM_SD_1216_1_AAGAGCTCTTTATCGG-1	LM_SD_1216_1	17269	5381		LM_SD_1216_1_AAGAGCTCTTTATCGG-1	LM_SD_1216_1	Homo sapiens	lung adenocarcinoma			FFPE	30868	30868_1	1A	SNV10N16-322-A	validation cohort	VI	IB	60-69	M	Former	1	polyA RNA	paired-end	NextSeq 2000	1	TRUE	LHMC	A1	LM_SD_1216_1_aligned_fiducials.jpg	LM_SD_1216_1_detected_tissue_image.jpg	LM_SD_1216_1_scalefactors_json.json	LM_SD_1216_1_tissue_hires_image.png	LM_SD_1216_1_tissue_lowres_image.png	LM_SD_1216_1_tissue_positions_list.csv	LM_SD_1216_1_barcodes.tsv.gz	LM_SD_1216_1_features.tsv.gz	LM_SD_1216_1_matrix.mtx.gz	LM_SD_1216_1_S1_L001_R1_001.fastq.gz	LM_SD_1216_1_S1_L001_R2_001.fastq.gz	LM_SD_1216_1_S1_L001_I1_001.fastq.gz	LM_SD_1216_1_S1_L001_I2_001.fastq.gz
LM_SD_1216_1	14853	5733	Unannotated	LM_SD_1216_1_AAGAGGATGTACGCGA-1	LM_SD_1216_1	14853	5733		LM_SD_1216_1_AAGAGGATGTACGCGA-1	LM_SD_1216_1	Homo sapiens	lung adenocarcinoma			FFPE	30868	30868_1	1A	SNV10N16-322-A	validation cohort	VI	IB	60-69	M	Former	1	polyA RNA	paired-end	NextSeq 2000	1	TRUE	LHMC	A1	LM_SD_1216_1_aligned_fiducials.jpg	LM_SD_1216_1_detected_tissue_image.jpg	LM_SD_1216_1_scalefactors_json.json	LM_SD_1216_1_tissue_hires_image.png	LM_SD_1216_1_tissue_lowres_image.png	LM_SD_1216_1_tissue_positions_list.csv	LM_SD_1216_1_barcodes.tsv.gz	LM_SD_1216_1_features.tsv.gz	LM_SD_1216_1_matrix.mtx.gz	LM_SD_1216_1_S1_L001_R1_001.fastq.gz	LM_SD_1216_1_S1_L001_R2_001.fastq.gz	LM_SD_1216_1_S1_L001_I1_001.fastq.gz	LM_SD_1216_1_S1_L001_I2_001.fastq.gz
LM_SD_1216_1	33960	7568	Unannotated	LM_SD_1216_1_AAGAGGCATGGATCGC-1	LM_SD_1216_1	33960	7568		LM_SD_1216_1_AAGAGGCATGGATCGC-1	LM_SD_1216_1	Homo sapiens	lung adenocarcinoma			FFPE	30868	30868_1	1A	SNV10N16-322-A	validation cohort	VI	IB	60-69	M	Former	1	polyA RNA	paired-end	NextSeq 2000	1	TRUE	LHMC	A1	LM_SD_1216_1_aligned_fiducials.jpg	LM_SD_1216_1_detected_tissue_image.jpg	LM_SD_1216_1_scalefactors_json.json	LM_SD_1216_1_tissue_hires_image.png	LM_SD_1216_1_tissue_lowres_image.png	LM_SD_1216_1_tissue_positions_list.csv	LM_SD_1216_1_barcodes.tsv.gz	LM_SD_1216_1_features.tsv.gz	LM_SD_1216_1_matrix.mtx.gz	LM_SD_1216_1_S1_L001_R1_001.fastq.gz	LM_SD_1216_1_S1_L001_R2_001.fastq.gz	LM_SD_1216_1_S1_L001_I1_001.fastq.gz	LM_SD_1216_1_S1_L001_I2_001.fastq.gz
LM_SD_1216_1	10430	4516	Unannotated	LM_SD_1216_1_AAGATGGCACCGGACC-1	LM_SD_1216_1	10430	4516		LM_SD_1216_1_AAGATGGCACCGGACC-1	LM_SD_1216_1	Homo sapiens	lung adenocarcinoma			FFPE	30868	30868_1	1A	SNV10N16-322-A	validation cohort	VI	IB	60-69	M	Former	1	polyA RNA	paired-end	NextSeq 2000	1	TRUE	LHMC	A1	LM_SD_1216_1_aligned_fiducials.jpg	LM_SD_1216_1_detected_tissue_image.jpg	LM_SD_1216_1_scalefactors_json.json	LM_SD_1216_1_tissue_hires_image.png	LM_SD_1216_1_tissue_lowres_image.png	LM_SD_1216_1_tissue_positions_list.csv	LM_SD_1216_1_barcodes.tsv.gz	LM_SD_1216_1_features.tsv.gz	LM_SD_1216_1_matrix.mtx.gz	LM_SD_1216_1_S1_L001_R1_001.fastq.gz	LM_SD_1216_1_S1_L001_R2_001.fastq.gz	LM_SD_1216_1_S1_L001_I1_001.fastq.gz	LM_SD_1216_1_S1_L001_I2_001.fastq.gz
LM_SD_1216_1	7137	3327	Desmoplastic Stroma	LM_SD_1216_1_AAGATTGGCGGAACGT-1	LM_SD_1216_1	7137	3327	Desmoplastic Stroma	LM_SD_1216_1_AAGATTGGCGGAACGT-1	LM_SD_1216_1	Homo sapiens	lung adenocarcinoma			FFPE	30868	30868_1	1A	SNV10N16-322-A	validation cohort	VI	IB	60-69	M	Former	1	polyA RNA	paired-end	NextSeq 2000	1	TRUE	LHMC	A1	LM_SD_1216_1_aligned_fiducials.jpg	LM_SD_1216_1_detected_tissue_image.jpg	LM_SD_1216_1_scalefactors_json.json	LM_SD_1216_1_tissue_hires_image.png	LM_SD_1216_1_tissue_lowres_image.png	LM_SD_1216_1_tissue_positions_list.csv	LM_SD_1216_1_barcodes.tsv.gz	LM_SD_1216_1_features.tsv.gz	LM_SD_1216_1_matrix.mtx.gz	LM_SD_1216_1_S1_L001_R1_001.fastq.gz	LM_SD_1216_1_S1_L001_R2_001.fastq.gz	LM_SD_1216_1_S1_L001_I1_001.fastq.gz	LM_SD_1216_1_S1_L001_I2_001.fastq.gz
LM_SD_1216_1	1672	1120	Unannotated	LM_SD_1216_1_AAGCACCCTGCGTATC-1	LM_SD_1216_1	1672	1120		LM_SD_1216_1_AAGCACCCTGCGTATC-1	LM_SD_1216_1	Homo sapiens	lung adenocarcinoma			FFPE	30868	30868_1	1A	SNV10N16-322-A	validation cohort	VI	IB	60-69	M	Former	1	polyA RNA	paired-end	NextSeq 2000	1	TRUE	LHMC	A1	LM_SD_1216_1_aligned_fiducials.jpg	LM_SD_1216_1_detected_tissue_image.jpg	LM_SD_1216_1_scalefactors_json.json	LM_SD_1216_1_tissue_hires_image.png	LM_SD_1216_1_tissue_lowres_image.png	LM_SD_1216_1_tissue_positions_list.csv	LM_SD_1216_1_barcodes.tsv.gz	LM_SD_1216_1_features.tsv.gz	LM_SD_1216_1_matrix.mtx.gz	LM_SD_1216_1_S1_L001_R1_001.fastq.gz	LM_SD_1216_1_S1_L001_R2_001.fastq.gz	LM_SD_1216_1_S1_L001_I1_001.fastq.gz	LM_SD_1216_1_S1_L001_I2_001.fastq.gz
LM_SD_1216_1	13077	5065	Unannotated	LM_SD_1216_1_AAGCATACTCTCCTGA-1	LM_SD_1216_1	13077	5065		LM_SD_1216_1_AAGCATACTCTCCTGA-1	LM_SD_1216_1	Homo sapiens	lung adenocarcinoma			FFPE	30868	30868_1	1A	SNV10N16-322-A	validation cohort	VI	IB	60-69	M	Former	1	polyA RNA	paired-end	NextSeq 2000	1	TRUE	LHMC	A1	LM_SD_1216_1_aligned_fiducials.jpg	LM_SD_1216_1_detected_tissue_image.jpg	LM_SD_1216_1_scalefactors_json.json	LM_SD_1216_1_tissue_hires_image.png	LM_SD_1216_1_tissue_lowres_image.png	LM_SD_1216_1_tissue_positions_list.csv	LM_SD_1216_1_barcodes.tsv.gz	LM_SD_1216_1_features.tsv.gz	LM_SD_1216_1_matrix.mtx.gz	LM_SD_1216_1_S1_L001_R1_001.fastq.gz	LM_SD_1216_1_S1_L001_R2_001.fastq.gz	LM_SD_1216_1_S1_L001_I1_001.fastq.gz	LM_SD_1216_1_S1_L001_I2_001.fastq.gz
LM_SD_1216_1	2281	1384	Stroma	LM_SD_1216_1_AAGCCGAAGCGGTTTA-1	LM_SD_1216_1	2281	1384	Collapsed Lung	LM_SD_1216_1_AAGCCGAAGCGGTTTA-1	LM_SD_1216_1	Homo sapiens	lung adenocarcinoma			FFPE	30868	30868_1	1A	SNV10N16-322-A	validation cohort	VI	IB	60-69	M	Former	1	polyA RNA	paired-end	NextSeq 2000	1	TRUE	LHMC	A1	LM_SD_1216_1_aligned_fiducials.jpg	LM_SD_1216_1_detected_tissue_image.jpg	LM_SD_1216_1_scalefactors_json.json	LM_SD_1216_1_tissue_hires_image.png	LM_SD_1216_1_tissue_lowres_image.png	LM_SD_1216_1_tissue_positions_list.csv	LM_SD_1216_1_barcodes.tsv.gz	LM_SD_1216_1_features.tsv.gz	LM_SD_1216_1_matrix.mtx.gz	LM_SD_1216_1_S1_L001_R1_001.fastq.gz	LM_SD_1216_1_S1_L001_R2_001.fastq.gz	LM_SD_1216_1_S1_L001_I1_001.fastq.gz	LM_SD_1216_1_S1_L001_I2_001.fastq.gz
LM_SD_1216_1	7777	4139	Unannotated	LM_SD_1216_1_AAGCCGCCGTGAAATC-1	LM_SD_1216_1	7777	4139		LM_SD_1216_1_AAGCCGCCGTGAAATC-1	LM_SD_1216_1	Homo sapiens	lung adenocarcinoma			FFPE	30868	30868_1	1A	SNV10N16-322-A	validation cohort	VI	IB	60-69	M	Former	1	polyA RNA	paired-end	NextSeq 2000	1	TRUE	LHMC	A1	LM_SD_1216_1_aligned_fiducials.jpg	LM_SD_1216_1_detected_tissue_image.jpg	LM_SD_1216_1_scalefactors_json.json	LM_SD_1216_1_tissue_hires_image.png	LM_SD_1216_1_tissue_lowres_image.png	LM_SD_1216_1_tissue_positions_list.csv	LM_SD_1216_1_barcodes.tsv.gz	LM_SD_1216_1_features.tsv.gz	LM_SD_1216_1_matrix.mtx.gz	LM_SD_1216_1_S1_L001_R1_001.fastq.gz	LM_SD_1216_1_S1_L001_R2_001.fastq.gz	LM_SD_1216_1_S1_L001_I1_001.fastq.gz	LM_SD_1216_1_S1_L001_I2_001.fastq.gz
LM_SD_1216_1	18697	6535	Lepidic	LM_SD_1216_1_AAGCGTCCCTCATCGA-1	LM_SD_1216_1	18697	6535	Lepidic	LM_SD_1216_1_AAGCGTCCCTCATCGA-1	LM_SD_1216_1	Homo sapiens	lung adenocarcinoma			FFPE	30868	30868_1	1A	SNV10N16-322-A	validation cohort	VI	IB	60-69	M	Former	1	polyA RNA	paired-end	NextSeq 2000	1	TRUE	LHMC	A1	LM_SD_1216_1_aligned_fiducials.jpg	LM_SD_1216_1_detected_tissue_image.jpg	LM_SD_1216_1_scalefactors_json.json	LM_SD_1216_1_tissue_hires_image.png	LM_SD_1216_1_tissue_lowres_image.png	LM_SD_1216_1_tissue_positions_list.csv	LM_SD_1216_1_barcodes.tsv.gz	LM_SD_1216_1_features.tsv.gz	LM_SD_1216_1_matrix.mtx.gz	LM_SD_1216_1_S1_L001_R1_001.fastq.gz	LM_SD_1216_1_S1_L001_R2_001.fastq.gz	LM_SD_1216_1_S1_L001_I1_001.fastq.gz	LM_SD_1216_1_S1_L001_I2_001.fastq.gz
LM_SD_1216_1	25891	6840	Unannotated	LM_SD_1216_1_AAGCTAGATCGAGTAA-1	LM_SD_1216_1	25891	6840		LM_SD_1216_1_AAGCTAGATCGAGTAA-1	LM_SD_1216_1	Homo sapiens	lung adenocarcinoma			FFPE	30868	30868_1	1A	SNV10N16-322-A	validation cohort	VI	IB	60-69	M	Former	1	polyA RNA	paired-end	NextSeq 2000	1	TRUE	LHMC	A1	LM_SD_1216_1_aligned_fiducials.jpg	LM_SD_1216_1_detected_tissue_image.jpg	LM_SD_1216_1_scalefactors_json.json	LM_SD_1216_1_tissue_hires_image.png	LM_SD_1216_1_tissue_lowres_image.png	LM_SD_1216_1_tissue_positions_list.csv	LM_SD_1216_1_barcodes.tsv.gz	LM_SD_1216_1_features.tsv.gz	LM_SD_1216_1_matrix.mtx.gz	LM_SD_1216_1_S1_L001_R1_001.fastq.gz	LM_SD_1216_1_S1_L001_R2_001.fastq.gz	LM_SD_1216_1_S1_L001_I1_001.fastq.gz	LM_SD_1216_1_S1_L001_I2_001.fastq.gz
LM_SD_1216_1	21149	5989	Unannotated	LM_SD_1216_1_AAGCTCGTGCCAAGTC-1	LM_SD_1216_1	21149	5989		LM_SD_1216_1_AAGCTCGTGCCAAGTC-1	LM_SD_1216_1	Homo sapiens	lung adenocarcinoma			FFPE	30868	30868_1	1A	SNV10N16-322-A	validation cohort	VI	IB	60-69	M	Former	1	polyA RNA	paired-end	NextSeq 2000	1	TRUE	LHMC	A1	LM_SD_1216_1_aligned_fiducials.jpg	LM_SD_1216_1_detected_tissue_image.jpg	LM_SD_1216_1_scalefactors_json.json	LM_SD_1216_1_tissue_hires_image.png	LM_SD_1216_1_tissue_lowres_image.png	LM_SD_1216_1_tissue_positions_list.csv	LM_SD_1216_1_barcodes.tsv.gz	LM_SD_1216_1_features.tsv.gz	LM_SD_1216_1_matrix.mtx.gz	LM_SD_1216_1_S1_L001_R1_001.fastq.gz	LM_SD_1216_1_S1_L001_R2_001.fastq.gz	LM_SD_1216_1_S1_L001_I1_001.fastq.gz	LM_SD_1216_1_S1_L001_I2_001.fastq.gz
LM_SD_1216_1	2733	1766	Desmoplastic Stroma	LM_SD_1216_1_AAGCTCTTTCATGGTG-1	LM_SD_1216_1	2733	1766	Desmoplastic Stroma	LM_SD_1216_1_AAGCTCTTTCATGGTG-1	LM_SD_1216_1	Homo sapiens	lung adenocarcinoma			FFPE	30868	30868_1	1A	SNV10N16-322-A	validation cohort	VI	IB	60-69	M	Former	1	polyA RNA	paired-end	NextSeq 2000	1	TRUE	LHMC	A1	LM_SD_1216_1_aligned_fiducials.jpg	LM_SD_1216_1_detected_tissue_image.jpg	LM_SD_1216_1_scalefactors_json.json	LM_SD_1216_1_tissue_hires_image.png	LM_SD_1216_1_tissue_lowres_image.png	LM_SD_1216_1_tissue_positions_list.csv	LM_SD_1216_1_barcodes.tsv.gz	LM_SD_1216_1_features.tsv.gz	LM_SD_1216_1_matrix.mtx.gz	LM_SD_1216_1_S1_L001_R1_001.fastq.gz	LM_SD_1216_1_S1_L001_R2_001.fastq.gz	LM_SD_1216_1_S1_L001_I1_001.fastq.gz	LM_SD_1216_1_S1_L001_I2_001.fastq.gz
LM_SD_1216_1	7964	3980	Stroma	LM_SD_1216_1_AAGGAGCGGTTGGTGC-1	LM_SD_1216_1	7964	3980	Lymphoid Aggregate	LM_SD_1216_1_AAGGAGCGGTTGGTGC-1	LM_SD_1216_1	Homo sapiens	lung adenocarcinoma			FFPE	30868	30868_1	1A	SNV10N16-322-A	validation cohort	VI	IB	60-69	M	Former	1	polyA RNA	paired-end	NextSeq 2000	1	TRUE	LHMC	A1	LM_SD_1216_1_aligned_fiducials.jpg	LM_SD_1216_1_detected_tissue_image.jpg	LM_SD_1216_1_scalefactors_json.json	LM_SD_1216_1_tissue_hires_image.png	LM_SD_1216_1_tissue_lowres_image.png	LM_SD_1216_1_tissue_positions_list.csv	LM_SD_1216_1_barcodes.tsv.gz	LM_SD_1216_1_features.tsv.gz	LM_SD_1216_1_matrix.mtx.gz	LM_SD_1216_1_S1_L001_R1_001.fastq.gz	LM_SD_1216_1_S1_L001_R2_001.fastq.gz	LM_SD_1216_1_S1_L001_I1_001.fastq.gz	LM_SD_1216_1_S1_L001_I2_001.fastq.gz
LM_SD_1216_1	6316	3247	Unannotated	LM_SD_1216_1_AAGGATGAGGGACCTC-1	LM_SD_1216_1	6316	3247		LM_SD_1216_1_AAGGATGAGGGACCTC-1	LM_SD_1216_1	Homo sapiens	lung adenocarcinoma			FFPE	30868	30868_1	1A	SNV10N16-322-A	validation cohort	VI	IB	60-69	M	Former	1	polyA RNA	paired-end	NextSeq 2000	1	TRUE	LHMC	A1	LM_SD_1216_1_aligned_fiducials.jpg	LM_SD_1216_1_detected_tissue_image.jpg	LM_SD_1216_1_scalefactors_json.json	LM_SD_1216_1_tissue_hires_image.png	LM_SD_1216_1_tissue_lowres_image.png	LM_SD_1216_1_tissue_positions_list.csv	LM_SD_1216_1_barcodes.tsv.gz	LM_SD_1216_1_features.tsv.gz	LM_SD_1216_1_matrix.mtx.gz	LM_SD_1216_1_S1_L001_R1_001.fastq.gz	LM_SD_1216_1_S1_L001_R2_001.fastq.gz	LM_SD_1216_1_S1_L001_I1_001.fastq.gz	LM_SD_1216_1_S1_L001_I2_001.fastq.gz
LM_SD_1216_1	4743	2771	Stroma	LM_SD_1216_1_AAGGCGCGTAAAGCTT-1	LM_SD_1216_1	4743	2771	Stroma	LM_SD_1216_1_AAGGCGCGTAAAGCTT-1	LM_SD_1216_1	Homo sapiens	lung adenocarcinoma			FFPE	30868	30868_1	1A	SNV10N16-322-A	validation cohort	VI	IB	60-69	M	Former	1	polyA RNA	paired-end	NextSeq 2000	1	TRUE	LHMC	A1	LM_SD_1216_1_aligned_fiducials.jpg	LM_SD_1216_1_detected_tissue_image.jpg	LM_SD_1216_1_scalefactors_json.json	LM_SD_1216_1_tissue_hires_image.png	LM_SD_1216_1_tissue_lowres_image.png	LM_SD_1216_1_tissue_positions_list.csv	LM_SD_1216_1_barcodes.tsv.gz	LM_SD_1216_1_features.tsv.gz	LM_SD_1216_1_matrix.mtx.gz	LM_SD_1216_1_S1_L001_R1_001.fastq.gz	LM_SD_1216_1_S1_L001_R2_001.fastq.gz	LM_SD_1216_1_S1_L001_I1_001.fastq.gz	LM_SD_1216_1_S1_L001_I2_001.fastq.gz
LM_SD_1216_1	6860	3559	Unannotated	LM_SD_1216_1_AAGGCTGTGCTCATCG-1	LM_SD_1216_1	6860	3559		LM_SD_1216_1_AAGGCTGTGCTCATCG-1	LM_SD_1216_1	Homo sapiens	lung adenocarcinoma			FFPE	30868	30868_1	1A	SNV10N16-322-A	validation cohort	VI	IB	60-69	M	Former	1	polyA RNA	paired-end	NextSeq 2000	1	TRUE	LHMC	A1	LM_SD_1216_1_aligned_fiducials.jpg	LM_SD_1216_1_detected_tissue_image.jpg	LM_SD_1216_1_scalefactors_json.json	LM_SD_1216_1_tissue_hires_image.png	LM_SD_1216_1_tissue_lowres_image.png	LM_SD_1216_1_tissue_positions_list.csv	LM_SD_1216_1_barcodes.tsv.gz	LM_SD_1216_1_features.tsv.gz	LM_SD_1216_1_matrix.mtx.gz	LM_SD_1216_1_S1_L001_R1_001.fastq.gz	LM_SD_1216_1_S1_L001_R2_001.fastq.gz	LM_SD_1216_1_S1_L001_I1_001.fastq.gz	LM_SD_1216_1_S1_L001_I2_001.fastq.gz
LM_SD_1216_1	5426	3113	Unannotated	LM_SD_1216_1_AAGGGAACGACTGGCT-1	LM_SD_1216_1	5426	3113		LM_SD_1216_1_AAGGGAACGACTGGCT-1	LM_SD_1216_1	Homo sapiens	lung adenocarcinoma			FFPE	30868	30868_1	1A	SNV10N16-322-A	validation cohort	VI	IB	60-69	M	Former	1	polyA RNA	paired-end	NextSeq 2000	1	TRUE	LHMC	A1	LM_SD_1216_1_aligned_fiducials.jpg	LM_SD_1216_1_detected_tissue_image.jpg	LM_SD_1216_1_scalefactors_json.json	LM_SD_1216_1_tissue_hires_image.png	LM_SD_1216_1_tissue_lowres_image.png	LM_SD_1216_1_tissue_positions_list.csv	LM_SD_1216_1_barcodes.tsv.gz	LM_SD_1216_1_features.tsv.gz	LM_SD_1216_1_matrix.mtx.gz	LM_SD_1216_1_S1_L001_R1_001.fastq.gz	LM_SD_1216_1_S1_L001_R2_001.fastq.gz	LM_SD_1216_1_S1_L001_I1_001.fastq.gz	LM_SD_1216_1_S1_L001_I2_001.fastq.gz
LM_SD_1216_1	9476	4096	Desmoplastic Stroma	LM_SD_1216_1_AAGGGACAGATTCTGT-1	LM_SD_1216_1	9476	4096	Desmoplastic Stroma	LM_SD_1216_1_AAGGGACAGATTCTGT-1	LM_SD_1216_1	Homo sapiens	lung adenocarcinoma			FFPE	30868	30868_1	1A	SNV10N16-322-A	validation cohort	VI	IB	60-69	M	Former	1	polyA RNA	paired-end	NextSeq 2000	1	TRUE	LHMC	A1	LM_SD_1216_1_aligned_fiducials.jpg	LM_SD_1216_1_detected_tissue_image.jpg	LM_SD_1216_1_scalefactors_json.json	LM_SD_1216_1_tissue_hires_image.png	LM_SD_1216_1_tissue_lowres_image.png	LM_SD_1216_1_tissue_positions_list.csv	LM_SD_1216_1_barcodes.tsv.gz	LM_SD_1216_1_features.tsv.gz	LM_SD_1216_1_matrix.mtx.gz	LM_SD_1216_1_S1_L001_R1_001.fastq.gz	LM_SD_1216_1_S1_L001_R2_001.fastq.gz	LM_SD_1216_1_S1_L001_I1_001.fastq.gz	LM_SD_1216_1_S1_L001_I2_001.fastq.gz
LM_SD_1216_1	30274	7269	Lepidic	LM_SD_1216_1_AAGGGACTATGCATTC-1	LM_SD_1216_1	30274	7269	Lepidic	LM_SD_1216_1_AAGGGACTATGCATTC-1	LM_SD_1216_1	Homo sapiens	lung adenocarcinoma			FFPE	30868	30868_1	1A	SNV10N16-322-A	validation cohort	VI	IB	60-69	M	Former	1	polyA RNA	paired-end	NextSeq 2000	1	TRUE	LHMC	A1	LM_SD_1216_1_aligned_fiducials.jpg	LM_SD_1216_1_detected_tissue_image.jpg	LM_SD_1216_1_scalefactors_json.json	LM_SD_1216_1_tissue_hires_image.png	LM_SD_1216_1_tissue_lowres_image.png	LM_SD_1216_1_tissue_positions_list.csv	LM_SD_1216_1_barcodes.tsv.gz	LM_SD_1216_1_features.tsv.gz	LM_SD_1216_1_matrix.mtx.gz	LM_SD_1216_1_S1_L001_R1_001.fastq.gz	LM_SD_1216_1_S1_L001_R2_001.fastq.gz	LM_SD_1216_1_S1_L001_I1_001.fastq.gz	LM_SD_1216_1_S1_L001_I2_001.fastq.gz
LM_SD_1216_1	4334	2567	Unannotated	LM_SD_1216_1_AAGGTATCCTAATATA-1	LM_SD_1216_1	4334	2567		LM_SD_1216_1_AAGGTATCCTAATATA-1	LM_SD_1216_1	Homo sapiens	lung adenocarcinoma			FFPE	30868	30868_1	1A	SNV10N16-322-A	validation cohort	VI	IB	60-69	M	Former	1	polyA RNA	paired-end	NextSeq 2000	1	TRUE	LHMC	A1	LM_SD_1216_1_aligned_fiducials.jpg	LM_SD_1216_1_detected_tissue_image.jpg	LM_SD_1216_1_scalefactors_json.json	LM_SD_1216_1_tissue_hires_image.png	LM_SD_1216_1_tissue_lowres_image.png	LM_SD_1216_1_tissue_positions_list.csv	LM_SD_1216_1_barcodes.tsv.gz	LM_SD_1216_1_features.tsv.gz	LM_SD_1216_1_matrix.mtx.gz	LM_SD_1216_1_S1_L001_R1_001.fastq.gz	LM_SD_1216_1_S1_L001_R2_001.fastq.gz	LM_SD_1216_1_S1_L001_I1_001.fastq.gz	LM_SD_1216_1_S1_L001_I2_001.fastq.gz
LM_SD_1216_1	797	634	Unannotated	LM_SD_1216_1_AAGTAGAAGACCGGGT-1	LM_SD_1216_1	797	634		LM_SD_1216_1_AAGTAGAAGACCGGGT-1	LM_SD_1216_1	Homo sapiens	lung adenocarcinoma			FFPE	30868	30868_1	1A	SNV10N16-322-A	validation cohort	VI	IB	60-69	M	Former	1	polyA RNA	paired-end	NextSeq 2000	1	TRUE	LHMC	A1	LM_SD_1216_1_aligned_fiducials.jpg	LM_SD_1216_1_detected_tissue_image.jpg	LM_SD_1216_1_scalefactors_json.json	LM_SD_1216_1_tissue_hires_image.png	LM_SD_1216_1_tissue_lowres_image.png	LM_SD_1216_1_tissue_positions_list.csv	LM_SD_1216_1_barcodes.tsv.gz	LM_SD_1216_1_features.tsv.gz	LM_SD_1216_1_matrix.mtx.gz	LM_SD_1216_1_S1_L001_R1_001.fastq.gz	LM_SD_1216_1_S1_L001_R2_001.fastq.gz	LM_SD_1216_1_S1_L001_I1_001.fastq.gz	LM_SD_1216_1_S1_L001_I2_001.fastq.gz
LM_SD_1216_1	12881	5301	Lepidic	LM_SD_1216_1_AAGTAGTGACGCGAGG-1	LM_SD_1216_1	12881	5301	Lepidic	LM_SD_1216_1_AAGTAGTGACGCGAGG-1	LM_SD_1216_1	Homo sapiens	lung adenocarcinoma			FFPE	30868	30868_1	1A	SNV10N16-322-A	validation cohort	VI	IB	60-69	M	Former	1	polyA RNA	paired-end	NextSeq 2000	1	TRUE	LHMC	A1	LM_SD_1216_1_aligned_fiducials.jpg	LM_SD_1216_1_detected_tissue_image.jpg	LM_SD_1216_1_scalefactors_json.json	LM_SD_1216_1_tissue_hires_image.png	LM_SD_1216_1_tissue_lowres_image.png	LM_SD_1216_1_tissue_positions_list.csv	LM_SD_1216_1_barcodes.tsv.gz	LM_SD_1216_1_features.tsv.gz	LM_SD_1216_1_matrix.mtx.gz	LM_SD_1216_1_S1_L001_R1_001.fastq.gz	LM_SD_1216_1_S1_L001_R2_001.fastq.gz	LM_SD_1216_1_S1_L001_I1_001.fastq.gz	LM_SD_1216_1_S1_L001_I2_001.fastq.gz
LM_SD_1216_1	4948	2872	Stroma	LM_SD_1216_1_AAGTCAATTGTCGTCA-1	LM_SD_1216_1	4948	2872	Collapsed Lung	LM_SD_1216_1_AAGTCAATTGTCGTCA-1	LM_SD_1216_1	Homo sapiens	lung adenocarcinoma			FFPE	30868	30868_1	1A	SNV10N16-322-A	validation cohort	VI	IB	60-69	M	Former	1	polyA RNA	paired-end	NextSeq 2000	1	TRUE	LHMC	A1	LM_SD_1216_1_aligned_fiducials.jpg	LM_SD_1216_1_detected_tissue_image.jpg	LM_SD_1216_1_scalefactors_json.json	LM_SD_1216_1_tissue_hires_image.png	LM_SD_1216_1_tissue_lowres_image.png	LM_SD_1216_1_tissue_positions_list.csv	LM_SD_1216_1_barcodes.tsv.gz	LM_SD_1216_1_features.tsv.gz	LM_SD_1216_1_matrix.mtx.gz	LM_SD_1216_1_S1_L001_R1_001.fastq.gz	LM_SD_1216_1_S1_L001_R2_001.fastq.gz	LM_SD_1216_1_S1_L001_I1_001.fastq.gz	LM_SD_1216_1_S1_L001_I2_001.fastq.gz
LM_SD_1216_1	14911	5809	Unannotated	LM_SD_1216_1_AAGTGACGACCGAATT-1	LM_SD_1216_1	14911	5809		LM_SD_1216_1_AAGTGACGACCGAATT-1	LM_SD_1216_1	Homo sapiens	lung adenocarcinoma			FFPE	30868	30868_1	1A	SNV10N16-322-A	validation cohort	VI	IB	60-69	M	Former	1	polyA RNA	paired-end	NextSeq 2000	1	TRUE	LHMC	A1	LM_SD_1216_1_aligned_fiducials.jpg	LM_SD_1216_1_detected_tissue_image.jpg	LM_SD_1216_1_scalefactors_json.json	LM_SD_1216_1_tissue_hires_image.png	LM_SD_1216_1_tissue_lowres_image.png	LM_SD_1216_1_tissue_positions_list.csv	LM_SD_1216_1_barcodes.tsv.gz	LM_SD_1216_1_features.tsv.gz	LM_SD_1216_1_matrix.mtx.gz	LM_SD_1216_1_S1_L001_R1_001.fastq.gz	LM_SD_1216_1_S1_L001_R2_001.fastq.gz	LM_SD_1216_1_S1_L001_I1_001.fastq.gz	LM_SD_1216_1_S1_L001_I2_001.fastq.gz
LM_SD_1216_1	8523	4347	Unannotated	LM_SD_1216_1_AAGTGAGTCGGGTTTA-1	LM_SD_1216_1	8523	4347		LM_SD_1216_1_AAGTGAGTCGGGTTTA-1	LM_SD_1216_1	Homo sapiens	lung adenocarcinoma			FFPE	30868	30868_1	1A	SNV10N16-322-A	validation cohort	VI	IB	60-69	M	Former	1	polyA RNA	paired-end	NextSeq 2000	1	TRUE	LHMC	A1	LM_SD_1216_1_aligned_fiducials.jpg	LM_SD_1216_1_detected_tissue_image.jpg	LM_SD_1216_1_scalefactors_json.json	LM_SD_1216_1_tissue_hires_image.png	LM_SD_1216_1_tissue_lowres_image.png	LM_SD_1216_1_tissue_positions_list.csv	LM_SD_1216_1_barcodes.tsv.gz	LM_SD_1216_1_features.tsv.gz	LM_SD_1216_1_matrix.mtx.gz	LM_SD_1216_1_S1_L001_R1_001.fastq.gz	LM_SD_1216_1_S1_L001_R2_001.fastq.gz	LM_SD_1216_1_S1_L001_I1_001.fastq.gz	LM_SD_1216_1_S1_L001_I2_001.fastq.gz
LM_SD_1216_1	15680	6122	Stroma	LM_SD_1216_1_AAGTGCCTTGACTGTA-1	LM_SD_1216_1	15680	6122	Collapsed Lung	LM_SD_1216_1_AAGTGCCTTGACTGTA-1	LM_SD_1216_1	Homo sapiens	lung adenocarcinoma			FFPE	30868	30868_1	1A	SNV10N16-322-A	validation cohort	VI	IB	60-69	M	Former	1	polyA RNA	paired-end	NextSeq 2000	1	TRUE	LHMC	A1	LM_SD_1216_1_aligned_fiducials.jpg	LM_SD_1216_1_detected_tissue_image.jpg	LM_SD_1216_1_scalefactors_json.json	LM_SD_1216_1_tissue_hires_image.png	LM_SD_1216_1_tissue_lowres_image.png	LM_SD_1216_1_tissue_positions_list.csv	LM_SD_1216_1_barcodes.tsv.gz	LM_SD_1216_1_features.tsv.gz	LM_SD_1216_1_matrix.mtx.gz	LM_SD_1216_1_S1_L001_R1_001.fastq.gz	LM_SD_1216_1_S1_L001_R2_001.fastq.gz	LM_SD_1216_1_S1_L001_I1_001.fastq.gz	LM_SD_1216_1_S1_L001_I2_001.fastq.gz
LM_SD_1216_1	6297	2993	Unannotated	LM_SD_1216_1_AAGTGTTTGGAGACGG-1	LM_SD_1216_1	6297	2993		LM_SD_1216_1_AAGTGTTTGGAGACGG-1	LM_SD_1216_1	Homo sapiens	lung adenocarcinoma			FFPE	30868	30868_1	1A	SNV10N16-322-A	validation cohort	VI	IB	60-69	M	Former	1	polyA RNA	paired-end	NextSeq 2000	1	TRUE	LHMC	A1	LM_SD_1216_1_aligned_fiducials.jpg	LM_SD_1216_1_detected_tissue_image.jpg	LM_SD_1216_1_scalefactors_json.json	LM_SD_1216_1_tissue_hires_image.png	LM_SD_1216_1_tissue_lowres_image.png	LM_SD_1216_1_tissue_positions_list.csv	LM_SD_1216_1_barcodes.tsv.gz	LM_SD_1216_1_features.tsv.gz	LM_SD_1216_1_matrix.mtx.gz	LM_SD_1216_1_S1_L001_R1_001.fastq.gz	LM_SD_1216_1_S1_L001_R2_001.fastq.gz	LM_SD_1216_1_S1_L001_I1_001.fastq.gz	LM_SD_1216_1_S1_L001_I2_001.fastq.gz
LM_SD_1216_1	964	776	Unannotated	LM_SD_1216_1_AAGTTCACTCCAAGCT-1	LM_SD_1216_1	964	776		LM_SD_1216_1_AAGTTCACTCCAAGCT-1	LM_SD_1216_1	Homo sapiens	lung adenocarcinoma			FFPE	30868	30868_1	1A	SNV10N16-322-A	validation cohort	VI	IB	60-69	M	Former	1	polyA RNA	paired-end	NextSeq 2000	1	TRUE	LHMC	A1	LM_SD_1216_1_aligned_fiducials.jpg	LM_SD_1216_1_detected_tissue_image.jpg	LM_SD_1216_1_scalefactors_json.json	LM_SD_1216_1_tissue_hires_image.png	LM_SD_1216_1_tissue_lowres_image.png	LM_SD_1216_1_tissue_positions_list.csv	LM_SD_1216_1_barcodes.tsv.gz	LM_SD_1216_1_features.tsv.gz	LM_SD_1216_1_matrix.mtx.gz	LM_SD_1216_1_S1_L001_R1_001.fastq.gz	LM_SD_1216_1_S1_L001_R2_001.fastq.gz	LM_SD_1216_1_S1_L001_I1_001.fastq.gz	LM_SD_1216_1_S1_L001_I2_001.fastq.gz
LM_SD_1216_1	6866	3273	Vessel	LM_SD_1216_1_AAGTTCAGTCTGCGTA-1	LM_SD_1216_1	6866	3273	Normal Vessel	LM_SD_1216_1_AAGTTCAGTCTGCGTA-1	LM_SD_1216_1	Homo sapiens	lung adenocarcinoma			FFPE	30868	30868_1	1A	SNV10N16-322-A	validation cohort	VI	IB	60-69	M	Former	1	polyA RNA	paired-end	NextSeq 2000	1	TRUE	LHMC	A1	LM_SD_1216_1_aligned_fiducials.jpg	LM_SD_1216_1_detected_tissue_image.jpg	LM_SD_1216_1_scalefactors_json.json	LM_SD_1216_1_tissue_hires_image.png	LM_SD_1216_1_tissue_lowres_image.png	LM_SD_1216_1_tissue_positions_list.csv	LM_SD_1216_1_barcodes.tsv.gz	LM_SD_1216_1_features.tsv.gz	LM_SD_1216_1_matrix.mtx.gz	LM_SD_1216_1_S1_L001_R1_001.fastq.gz	LM_SD_1216_1_S1_L001_R2_001.fastq.gz	LM_SD_1216_1_S1_L001_I1_001.fastq.gz	LM_SD_1216_1_S1_L001_I2_001.fastq.gz
LM_SD_1216_1	20099	6279	Acinar	LM_SD_1216_1_AAGTTCGGCCAACAGG-1	LM_SD_1216_1	20099	6279	Acinar	LM_SD_1216_1_AAGTTCGGCCAACAGG-1	LM_SD_1216_1	Homo sapiens	lung adenocarcinoma			FFPE	30868	30868_1	1A	SNV10N16-322-A	validation cohort	VI	IB	60-69	M	Former	1	polyA RNA	paired-end	NextSeq 2000	1	TRUE	LHMC	A1	LM_SD_1216_1_aligned_fiducials.jpg	LM_SD_1216_1_detected_tissue_image.jpg	LM_SD_1216_1_scalefactors_json.json	LM_SD_1216_1_tissue_hires_image.png	LM_SD_1216_1_tissue_lowres_image.png	LM_SD_1216_1_tissue_positions_list.csv	LM_SD_1216_1_barcodes.tsv.gz	LM_SD_1216_1_features.tsv.gz	LM_SD_1216_1_matrix.mtx.gz	LM_SD_1216_1_S1_L001_R1_001.fastq.gz	LM_SD_1216_1_S1_L001_R2_001.fastq.gz	LM_SD_1216_1_S1_L001_I1_001.fastq.gz	LM_SD_1216_1_S1_L001_I2_001.fastq.gz
LM_SD_1216_1	853	695	Stroma	LM_SD_1216_1_AAGTTGTGATGTTATA-1	LM_SD_1216_1	853	695	Collapsed Lung	LM_SD_1216_1_AAGTTGTGATGTTATA-1	LM_SD_1216_1	Homo sapiens	lung adenocarcinoma			FFPE	30868	30868_1	1A	SNV10N16-322-A	validation cohort	VI	IB	60-69	M	Former	1	polyA RNA	paired-end	NextSeq 2000	1	TRUE	LHMC	A1	LM_SD_1216_1_aligned_fiducials.jpg	LM_SD_1216_1_detected_tissue_image.jpg	LM_SD_1216_1_scalefactors_json.json	LM_SD_1216_1_tissue_hires_image.png	LM_SD_1216_1_tissue_lowres_image.png	LM_SD_1216_1_tissue_positions_list.csv	LM_SD_1216_1_barcodes.tsv.gz	LM_SD_1216_1_features.tsv.gz	LM_SD_1216_1_matrix.mtx.gz	LM_SD_1216_1_S1_L001_R1_001.fastq.gz	LM_SD_1216_1_S1_L001_R2_001.fastq.gz	LM_SD_1216_1_S1_L001_I1_001.fastq.gz	LM_SD_1216_1_S1_L001_I2_001.fastq.gz
LM_SD_1216_1	1417	1054	Unannotated	LM_SD_1216_1_AAGTTTATGGGCCCAA-1	LM_SD_1216_1	1417	1054		LM_SD_1216_1_AAGTTTATGGGCCCAA-1	LM_SD_1216_1	Homo sapiens	lung adenocarcinoma			FFPE	30868	30868_1	1A	SNV10N16-322-A	validation cohort	VI	IB	60-69	M	Former	1	polyA RNA	paired-end	NextSeq 2000	1	TRUE	LHMC	A1	LM_SD_1216_1_aligned_fiducials.jpg	LM_SD_1216_1_detected_tissue_image.jpg	LM_SD_1216_1_scalefactors_json.json	LM_SD_1216_1_tissue_hires_image.png	LM_SD_1216_1_tissue_lowres_image.png	LM_SD_1216_1_tissue_positions_list.csv	LM_SD_1216_1_barcodes.tsv.gz	LM_SD_1216_1_features.tsv.gz	LM_SD_1216_1_matrix.mtx.gz	LM_SD_1216_1_S1_L001_R1_001.fastq.gz	LM_SD_1216_1_S1_L001_R2_001.fastq.gz	LM_SD_1216_1_S1_L001_I1_001.fastq.gz	LM_SD_1216_1_S1_L001_I2_001.fastq.gz
LM_SD_1216_1	16483	5524	Unannotated	LM_SD_1216_1_AATAACAACGCTCGGC-1	LM_SD_1216_1	16483	5524		LM_SD_1216_1_AATAACAACGCTCGGC-1	LM_SD_1216_1	Homo sapiens	lung adenocarcinoma			FFPE	30868	30868_1	1A	SNV10N16-322-A	validation cohort	VI	IB	60-69	M	Former	1	polyA RNA	paired-end	NextSeq 2000	1	TRUE	LHMC	A1	LM_SD_1216_1_aligned_fiducials.jpg	LM_SD_1216_1_detected_tissue_image.jpg	LM_SD_1216_1_scalefactors_json.json	LM_SD_1216_1_tissue_hires_image.png	LM_SD_1216_1_tissue_lowres_image.png	LM_SD_1216_1_tissue_positions_list.csv	LM_SD_1216_1_barcodes.tsv.gz	LM_SD_1216_1_features.tsv.gz	LM_SD_1216_1_matrix.mtx.gz	LM_SD_1216_1_S1_L001_R1_001.fastq.gz	LM_SD_1216_1_S1_L001_R2_001.fastq.gz	LM_SD_1216_1_S1_L001_I1_001.fastq.gz	LM_SD_1216_1_S1_L001_I2_001.fastq.gz
LM_SD_1216_1	21400	6975	Unannotated	LM_SD_1216_1_AATAACACTAGAACAA-1	LM_SD_1216_1	21400	6975		LM_SD_1216_1_AATAACACTAGAACAA-1	LM_SD_1216_1	Homo sapiens	lung adenocarcinoma			FFPE	30868	30868_1	1A	SNV10N16-322-A	validation cohort	VI	IB	60-69	M	Former	1	polyA RNA	paired-end	NextSeq 2000	1	TRUE	LHMC	A1	LM_SD_1216_1_aligned_fiducials.jpg	LM_SD_1216_1_detected_tissue_image.jpg	LM_SD_1216_1_scalefactors_json.json	LM_SD_1216_1_tissue_hires_image.png	LM_SD_1216_1_tissue_lowres_image.png	LM_SD_1216_1_tissue_positions_list.csv	LM_SD_1216_1_barcodes.tsv.gz	LM_SD_1216_1_features.tsv.gz	LM_SD_1216_1_matrix.mtx.gz	LM_SD_1216_1_S1_L001_R1_001.fastq.gz	LM_SD_1216_1_S1_L001_R2_001.fastq.gz	LM_SD_1216_1_S1_L001_I1_001.fastq.gz	LM_SD_1216_1_S1_L001_I2_001.fastq.gz
LM_SD_1216_1	6513	3182	Unannotated	LM_SD_1216_1_AATAGAACAGAGTGGC-1	LM_SD_1216_1	6513	3182		LM_SD_1216_1_AATAGAACAGAGTGGC-1	LM_SD_1216_1	Homo sapiens	lung adenocarcinoma			FFPE	30868	30868_1	1A	SNV10N16-322-A	validation cohort	VI	IB	60-69	M	Former	1	polyA RNA	paired-end	NextSeq 2000	1	TRUE	LHMC	A1	LM_SD_1216_1_aligned_fiducials.jpg	LM_SD_1216_1_detected_tissue_image.jpg	LM_SD_1216_1_scalefactors_json.json	LM_SD_1216_1_tissue_hires_image.png	LM_SD_1216_1_tissue_lowres_image.png	LM_SD_1216_1_tissue_positions_list.csv	LM_SD_1216_1_barcodes.tsv.gz	LM_SD_1216_1_features.tsv.gz	LM_SD_1216_1_matrix.mtx.gz	LM_SD_1216_1_S1_L001_R1_001.fastq.gz	LM_SD_1216_1_S1_L001_R2_001.fastq.gz	LM_SD_1216_1_S1_L001_I1_001.fastq.gz	LM_SD_1216_1_S1_L001_I2_001.fastq.gz
LM_SD_1216_1	12156	4763	Unannotated	LM_SD_1216_1_AATAGAATCTGTTTCA-1	LM_SD_1216_1	12156	4763		LM_SD_1216_1_AATAGAATCTGTTTCA-1	LM_SD_1216_1	Homo sapiens	lung adenocarcinoma			FFPE	30868	30868_1	1A	SNV10N16-322-A	validation cohort	VI	IB	60-69	M	Former	1	polyA RNA	paired-end	NextSeq 2000	1	TRUE	LHMC	A1	LM_SD_1216_1_aligned_fiducials.jpg	LM_SD_1216_1_detected_tissue_image.jpg	LM_SD_1216_1_scalefactors_json.json	LM_SD_1216_1_tissue_hires_image.png	LM_SD_1216_1_tissue_lowres_image.png	LM_SD_1216_1_tissue_positions_list.csv	LM_SD_1216_1_barcodes.tsv.gz	LM_SD_1216_1_features.tsv.gz	LM_SD_1216_1_matrix.mtx.gz	LM_SD_1216_1_S1_L001_R1_001.fastq.gz	LM_SD_1216_1_S1_L001_R2_001.fastq.gz	LM_SD_1216_1_S1_L001_I1_001.fastq.gz	LM_SD_1216_1_S1_L001_I2_001.fastq.gz
LM_SD_1216_1	24616	7024	Unannotated	LM_SD_1216_1_AATAGTCCGTCCCGAC-1	LM_SD_1216_1	24616	7024		LM_SD_1216_1_AATAGTCCGTCCCGAC-1	LM_SD_1216_1	Homo sapiens	lung adenocarcinoma			FFPE	30868	30868_1	1A	SNV10N16-322-A	validation cohort	VI	IB	60-69	M	Former	1	polyA RNA	paired-end	NextSeq 2000	1	TRUE	LHMC	A1	LM_SD_1216_1_aligned_fiducials.jpg	LM_SD_1216_1_detected_tissue_image.jpg	LM_SD_1216_1_scalefactors_json.json	LM_SD_1216_1_tissue_hires_image.png	LM_SD_1216_1_tissue_lowres_image.png	LM_SD_1216_1_tissue_positions_list.csv	LM_SD_1216_1_barcodes.tsv.gz	LM_SD_1216_1_features.tsv.gz	LM_SD_1216_1_matrix.mtx.gz	LM_SD_1216_1_S1_L001_R1_001.fastq.gz	LM_SD_1216_1_S1_L001_R2_001.fastq.gz	LM_SD_1216_1_S1_L001_I1_001.fastq.gz	LM_SD_1216_1_S1_L001_I2_001.fastq.gz
LM_SD_1216_1	22166	7162	Unannotated	LM_SD_1216_1_AATATCGAGGGTTCTC-1	LM_SD_1216_1	22166	7162		LM_SD_1216_1_AATATCGAGGGTTCTC-1	LM_SD_1216_1	Homo sapiens	lung adenocarcinoma			FFPE	30868	30868_1	1A	SNV10N16-322-A	validation cohort	VI	IB	60-69	M	Former	1	polyA RNA	paired-end	NextSeq 2000	1	TRUE	LHMC	A1	LM_SD_1216_1_aligned_fiducials.jpg	LM_SD_1216_1_detected_tissue_image.jpg	LM_SD_1216_1_scalefactors_json.json	LM_SD_1216_1_tissue_hires_image.png	LM_SD_1216_1_tissue_lowres_image.png	LM_SD_1216_1_tissue_positions_list.csv	LM_SD_1216_1_barcodes.tsv.gz	LM_SD_1216_1_features.tsv.gz	LM_SD_1216_1_matrix.mtx.gz	LM_SD_1216_1_S1_L001_R1_001.fastq.gz	LM_SD_1216_1_S1_L001_R2_001.fastq.gz	LM_SD_1216_1_S1_L001_I1_001.fastq.gz	LM_SD_1216_1_S1_L001_I2_001.fastq.gz
LM_SD_1216_1	1461	1095	Stroma	LM_SD_1216_1_AATCATGTAAAGACTC-1	LM_SD_1216_1	1461	1095	Collapsed Lung	LM_SD_1216_1_AATCATGTAAAGACTC-1	LM_SD_1216_1	Homo sapiens	lung adenocarcinoma			FFPE	30868	30868_1	1A	SNV10N16-322-A	validation cohort	VI	IB	60-69	M	Former	1	polyA RNA	paired-end	NextSeq 2000	1	TRUE	LHMC	A1	LM_SD_1216_1_aligned_fiducials.jpg	LM_SD_1216_1_detected_tissue_image.jpg	LM_SD_1216_1_scalefactors_json.json	LM_SD_1216_1_tissue_hires_image.png	LM_SD_1216_1_tissue_lowres_image.png	LM_SD_1216_1_tissue_positions_list.csv	LM_SD_1216_1_barcodes.tsv.gz	LM_SD_1216_1_features.tsv.gz	LM_SD_1216_1_matrix.mtx.gz	LM_SD_1216_1_S1_L001_R1_001.fastq.gz	LM_SD_1216_1_S1_L001_R2_001.fastq.gz	LM_SD_1216_1_S1_L001_I1_001.fastq.gz	LM_SD_1216_1_S1_L001_I2_001.fastq.gz
LM_SD_1216_1	681	533	Stroma	LM_SD_1216_1_AATCCAAGGGCCTGAG-1	LM_SD_1216_1	681	533	Stroma	LM_SD_1216_1_AATCCAAGGGCCTGAG-1	LM_SD_1216_1	Homo sapiens	lung adenocarcinoma			FFPE	30868	30868_1	1A	SNV10N16-322-A	validation cohort	VI	IB	60-69	M	Former	1	polyA RNA	paired-end	NextSeq 2000	1	TRUE	LHMC	A1	LM_SD_1216_1_aligned_fiducials.jpg	LM_SD_1216_1_detected_tissue_image.jpg	LM_SD_1216_1_scalefactors_json.json	LM_SD_1216_1_tissue_hires_image.png	LM_SD_1216_1_tissue_lowres_image.png	LM_SD_1216_1_tissue_positions_list.csv	LM_SD_1216_1_barcodes.tsv.gz	LM_SD_1216_1_features.tsv.gz	LM_SD_1216_1_matrix.mtx.gz	LM_SD_1216_1_S1_L001_R1_001.fastq.gz	LM_SD_1216_1_S1_L001_R2_001.fastq.gz	LM_SD_1216_1_S1_L001_I1_001.fastq.gz	LM_SD_1216_1_S1_L001_I2_001.fastq.gz
LM_SD_1216_1	25932	7039	Unannotated	LM_SD_1216_1_AATCGCCTCAGCGCCA-1	LM_SD_1216_1	25932	7039		LM_SD_1216_1_AATCGCCTCAGCGCCA-1	LM_SD_1216_1	Homo sapiens	lung adenocarcinoma			FFPE	30868	30868_1	1A	SNV10N16-322-A	validation cohort	VI	IB	60-69	M	Former	1	polyA RNA	paired-end	NextSeq 2000	1	TRUE	LHMC	A1	LM_SD_1216_1_aligned_fiducials.jpg	LM_SD_1216_1_detected_tissue_image.jpg	LM_SD_1216_1_scalefactors_json.json	LM_SD_1216_1_tissue_hires_image.png	LM_SD_1216_1_tissue_lowres_image.png	LM_SD_1216_1_tissue_positions_list.csv	LM_SD_1216_1_barcodes.tsv.gz	LM_SD_1216_1_features.tsv.gz	LM_SD_1216_1_matrix.mtx.gz	LM_SD_1216_1_S1_L001_R1_001.fastq.gz	LM_SD_1216_1_S1_L001_R2_001.fastq.gz	LM_SD_1216_1_S1_L001_I1_001.fastq.gz	LM_SD_1216_1_S1_L001_I2_001.fastq.gz
LM_SD_1216_1	557	489	Stroma	LM_SD_1216_1_AATCGTGAGCCGAGCA-1	LM_SD_1216_1	557	489	Collapsed Lung	LM_SD_1216_1_AATCGTGAGCCGAGCA-1	LM_SD_1216_1	Homo sapiens	lung adenocarcinoma			FFPE	30868	30868_1	1A	SNV10N16-322-A	validation cohort	VI	IB	60-69	M	Former	1	polyA RNA	paired-end	NextSeq 2000	1	TRUE	LHMC	A1	LM_SD_1216_1_aligned_fiducials.jpg	LM_SD_1216_1_detected_tissue_image.jpg	LM_SD_1216_1_scalefactors_json.json	LM_SD_1216_1_tissue_hires_image.png	LM_SD_1216_1_tissue_lowres_image.png	LM_SD_1216_1_tissue_positions_list.csv	LM_SD_1216_1_barcodes.tsv.gz	LM_SD_1216_1_features.tsv.gz	LM_SD_1216_1_matrix.mtx.gz	LM_SD_1216_1_S1_L001_R1_001.fastq.gz	LM_SD_1216_1_S1_L001_R2_001.fastq.gz	LM_SD_1216_1_S1_L001_I1_001.fastq.gz	LM_SD_1216_1_S1_L001_I2_001.fastq.gz
LM_SD_1216_1	4495	2648	Vessel	LM_SD_1216_1_AATCTATGCCGGAGCC-1	LM_SD_1216_1	4495	2648	Normal Vessel	LM_SD_1216_1_AATCTATGCCGGAGCC-1	LM_SD_1216_1	Homo sapiens	lung adenocarcinoma			FFPE	30868	30868_1	1A	SNV10N16-322-A	validation cohort	VI	IB	60-69	M	Former	1	polyA RNA	paired-end	NextSeq 2000	1	TRUE	LHMC	A1	LM_SD_1216_1_aligned_fiducials.jpg	LM_SD_1216_1_detected_tissue_image.jpg	LM_SD_1216_1_scalefactors_json.json	LM_SD_1216_1_tissue_hires_image.png	LM_SD_1216_1_tissue_lowres_image.png	LM_SD_1216_1_tissue_positions_list.csv	LM_SD_1216_1_barcodes.tsv.gz	LM_SD_1216_1_features.tsv.gz	LM_SD_1216_1_matrix.mtx.gz	LM_SD_1216_1_S1_L001_R1_001.fastq.gz	LM_SD_1216_1_S1_L001_R2_001.fastq.gz	LM_SD_1216_1_S1_L001_I1_001.fastq.gz	LM_SD_1216_1_S1_L001_I2_001.fastq.gz
LM_SD_1216_1	4221	2614	Vessel	LM_SD_1216_1_AATGACAGCAATGTCT-1	LM_SD_1216_1	4221	2614	Normal Vessel	LM_SD_1216_1_AATGACAGCAATGTCT-1	LM_SD_1216_1	Homo sapiens	lung adenocarcinoma			FFPE	30868	30868_1	1A	SNV10N16-322-A	validation cohort	VI	IB	60-69	M	Former	1	polyA RNA	paired-end	NextSeq 2000	1	TRUE	LHMC	A1	LM_SD_1216_1_aligned_fiducials.jpg	LM_SD_1216_1_detected_tissue_image.jpg	LM_SD_1216_1_scalefactors_json.json	LM_SD_1216_1_tissue_hires_image.png	LM_SD_1216_1_tissue_lowres_image.png	LM_SD_1216_1_tissue_positions_list.csv	LM_SD_1216_1_barcodes.tsv.gz	LM_SD_1216_1_features.tsv.gz	LM_SD_1216_1_matrix.mtx.gz	LM_SD_1216_1_S1_L001_R1_001.fastq.gz	LM_SD_1216_1_S1_L001_R2_001.fastq.gz	LM_SD_1216_1_S1_L001_I1_001.fastq.gz	LM_SD_1216_1_S1_L001_I2_001.fastq.gz
LM_SD_1216_1	22104	6730	Micropapillary	LM_SD_1216_1_AATGACGTAGGATGTC-1	LM_SD_1216_1	22104	6730	Micropapillary	LM_SD_1216_1_AATGACGTAGGATGTC-1	LM_SD_1216_1	Homo sapiens	lung adenocarcinoma			FFPE	30868	30868_1	1A	SNV10N16-322-A	validation cohort	VI	IB	60-69	M	Former	1	polyA RNA	paired-end	NextSeq 2000	1	TRUE	LHMC	A1	LM_SD_1216_1_aligned_fiducials.jpg	LM_SD_1216_1_detected_tissue_image.jpg	LM_SD_1216_1_scalefactors_json.json	LM_SD_1216_1_tissue_hires_image.png	LM_SD_1216_1_tissue_lowres_image.png	LM_SD_1216_1_tissue_positions_list.csv	LM_SD_1216_1_barcodes.tsv.gz	LM_SD_1216_1_features.tsv.gz	LM_SD_1216_1_matrix.mtx.gz	LM_SD_1216_1_S1_L001_R1_001.fastq.gz	LM_SD_1216_1_S1_L001_R2_001.fastq.gz	LM_SD_1216_1_S1_L001_I1_001.fastq.gz	LM_SD_1216_1_S1_L001_I2_001.fastq.gz
LM_SD_1216_1	974	744	Unannotated	LM_SD_1216_1_AATGACTGTCAGCCGG-1	LM_SD_1216_1	974	744		LM_SD_1216_1_AATGACTGTCAGCCGG-1	LM_SD_1216_1	Homo sapiens	lung adenocarcinoma			FFPE	30868	30868_1	1A	SNV10N16-322-A	validation cohort	VI	IB	60-69	M	Former	1	polyA RNA	paired-end	NextSeq 2000	1	TRUE	LHMC	A1	LM_SD_1216_1_aligned_fiducials.jpg	LM_SD_1216_1_detected_tissue_image.jpg	LM_SD_1216_1_scalefactors_json.json	LM_SD_1216_1_tissue_hires_image.png	LM_SD_1216_1_tissue_lowres_image.png	LM_SD_1216_1_tissue_positions_list.csv	LM_SD_1216_1_barcodes.tsv.gz	LM_SD_1216_1_features.tsv.gz	LM_SD_1216_1_matrix.mtx.gz	LM_SD_1216_1_S1_L001_R1_001.fastq.gz	LM_SD_1216_1_S1_L001_R2_001.fastq.gz	LM_SD_1216_1_S1_L001_I1_001.fastq.gz	LM_SD_1216_1_S1_L001_I2_001.fastq.gz
LM_SD_1216_1	3912	2387	Lepidic	LM_SD_1216_1_AATGAGTTCGCATATG-1	LM_SD_1216_1	3912	2387	Lepidic	LM_SD_1216_1_AATGAGTTCGCATATG-1	LM_SD_1216_1	Homo sapiens	lung adenocarcinoma			FFPE	30868	30868_1	1A	SNV10N16-322-A	validation cohort	VI	IB	60-69	M	Former	1	polyA RNA	paired-end	NextSeq 2000	1	TRUE	LHMC	A1	LM_SD_1216_1_aligned_fiducials.jpg	LM_SD_1216_1_detected_tissue_image.jpg	LM_SD_1216_1_scalefactors_json.json	LM_SD_1216_1_tissue_hires_image.png	LM_SD_1216_1_tissue_lowres_image.png	LM_SD_1216_1_tissue_positions_list.csv	LM_SD_1216_1_barcodes.tsv.gz	LM_SD_1216_1_features.tsv.gz	LM_SD_1216_1_matrix.mtx.gz	LM_SD_1216_1_S1_L001_R1_001.fastq.gz	LM_SD_1216_1_S1_L001_R2_001.fastq.gz	LM_SD_1216_1_S1_L001_I1_001.fastq.gz	LM_SD_1216_1_S1_L001_I2_001.fastq.gz
LM_SD_1216_1	14038	5686	Unannotated	LM_SD_1216_1_AATGATGCGACTCCTG-1	LM_SD_1216_1	14038	5686		LM_SD_1216_1_AATGATGCGACTCCTG-1	LM_SD_1216_1	Homo sapiens	lung adenocarcinoma			FFPE	30868	30868_1	1A	SNV10N16-322-A	validation cohort	VI	IB	60-69	M	Former	1	polyA RNA	paired-end	NextSeq 2000	1	TRUE	LHMC	A1	LM_SD_1216_1_aligned_fiducials.jpg	LM_SD_1216_1_detected_tissue_image.jpg	LM_SD_1216_1_scalefactors_json.json	LM_SD_1216_1_tissue_hires_image.png	LM_SD_1216_1_tissue_lowres_image.png	LM_SD_1216_1_tissue_positions_list.csv	LM_SD_1216_1_barcodes.tsv.gz	LM_SD_1216_1_features.tsv.gz	LM_SD_1216_1_matrix.mtx.gz	LM_SD_1216_1_S1_L001_R1_001.fastq.gz	LM_SD_1216_1_S1_L001_R2_001.fastq.gz	LM_SD_1216_1_S1_L001_I1_001.fastq.gz	LM_SD_1216_1_S1_L001_I2_001.fastq.gz
LM_SD_1216_1	2701	1675	Papillary	LM_SD_1216_1_AATGCAACCGGGTACC-1	LM_SD_1216_1	2701	1675	Papillary	LM_SD_1216_1_AATGCAACCGGGTACC-1	LM_SD_1216_1	Homo sapiens	lung adenocarcinoma			FFPE	30868	30868_1	1A	SNV10N16-322-A	validation cohort	VI	IB	60-69	M	Former	1	polyA RNA	paired-end	NextSeq 2000	1	TRUE	LHMC	A1	LM_SD_1216_1_aligned_fiducials.jpg	LM_SD_1216_1_detected_tissue_image.jpg	LM_SD_1216_1_scalefactors_json.json	LM_SD_1216_1_tissue_hires_image.png	LM_SD_1216_1_tissue_lowres_image.png	LM_SD_1216_1_tissue_positions_list.csv	LM_SD_1216_1_barcodes.tsv.gz	LM_SD_1216_1_features.tsv.gz	LM_SD_1216_1_matrix.mtx.gz	LM_SD_1216_1_S1_L001_R1_001.fastq.gz	LM_SD_1216_1_S1_L001_R2_001.fastq.gz	LM_SD_1216_1_S1_L001_I1_001.fastq.gz	LM_SD_1216_1_S1_L001_I2_001.fastq.gz
LM_SD_1216_1	8445	3997	Unannotated	LM_SD_1216_1_AATGCACCAAGCAATG-1	LM_SD_1216_1	8445	3997		LM_SD_1216_1_AATGCACCAAGCAATG-1	LM_SD_1216_1	Homo sapiens	lung adenocarcinoma			FFPE	30868	30868_1	1A	SNV10N16-322-A	validation cohort	VI	IB	60-69	M	Former	1	polyA RNA	paired-end	NextSeq 2000	1	TRUE	LHMC	A1	LM_SD_1216_1_aligned_fiducials.jpg	LM_SD_1216_1_detected_tissue_image.jpg	LM_SD_1216_1_scalefactors_json.json	LM_SD_1216_1_tissue_hires_image.png	LM_SD_1216_1_tissue_lowres_image.png	LM_SD_1216_1_tissue_positions_list.csv	LM_SD_1216_1_barcodes.tsv.gz	LM_SD_1216_1_features.tsv.gz	LM_SD_1216_1_matrix.mtx.gz	LM_SD_1216_1_S1_L001_R1_001.fastq.gz	LM_SD_1216_1_S1_L001_R2_001.fastq.gz	LM_SD_1216_1_S1_L001_I1_001.fastq.gz	LM_SD_1216_1_S1_L001_I2_001.fastq.gz
LM_SD_1216_1	4173	2477	Stroma	LM_SD_1216_1_AATGGTTCTCACAAGC-1	LM_SD_1216_1	4173	2477	Stroma	LM_SD_1216_1_AATGGTTCTCACAAGC-1	LM_SD_1216_1	Homo sapiens	lung adenocarcinoma			FFPE	30868	30868_1	1A	SNV10N16-322-A	validation cohort	VI	IB	60-69	M	Former	1	polyA RNA	paired-end	NextSeq 2000	1	TRUE	LHMC	A1	LM_SD_1216_1_aligned_fiducials.jpg	LM_SD_1216_1_detected_tissue_image.jpg	LM_SD_1216_1_scalefactors_json.json	LM_SD_1216_1_tissue_hires_image.png	LM_SD_1216_1_tissue_lowres_image.png	LM_SD_1216_1_tissue_positions_list.csv	LM_SD_1216_1_barcodes.tsv.gz	LM_SD_1216_1_features.tsv.gz	LM_SD_1216_1_matrix.mtx.gz	LM_SD_1216_1_S1_L001_R1_001.fastq.gz	LM_SD_1216_1_S1_L001_R2_001.fastq.gz	LM_SD_1216_1_S1_L001_I1_001.fastq.gz	LM_SD_1216_1_S1_L001_I2_001.fastq.gz
LM_SD_1216_1	4821	2885	Lepidic	LM_SD_1216_1_AATGTGCCCGAGGTGT-1	LM_SD_1216_1	4821	2885	Lepidic	LM_SD_1216_1_AATGTGCCCGAGGTGT-1	LM_SD_1216_1	Homo sapiens	lung adenocarcinoma			FFPE	30868	30868_1	1A	SNV10N16-322-A	validation cohort	VI	IB	60-69	M	Former	1	polyA RNA	paired-end	NextSeq 2000	1	TRUE	LHMC	A1	LM_SD_1216_1_aligned_fiducials.jpg	LM_SD_1216_1_detected_tissue_image.jpg	LM_SD_1216_1_scalefactors_json.json	LM_SD_1216_1_tissue_hires_image.png	LM_SD_1216_1_tissue_lowres_image.png	LM_SD_1216_1_tissue_positions_list.csv	LM_SD_1216_1_barcodes.tsv.gz	LM_SD_1216_1_features.tsv.gz	LM_SD_1216_1_matrix.mtx.gz	LM_SD_1216_1_S1_L001_R1_001.fastq.gz	LM_SD_1216_1_S1_L001_R2_001.fastq.gz	LM_SD_1216_1_S1_L001_I1_001.fastq.gz	LM_SD_1216_1_S1_L001_I2_001.fastq.gz
LM_SD_1216_1	3864	2368	Unannotated	LM_SD_1216_1_AATGTGCTAATCTGAG-1	LM_SD_1216_1	3864	2368		LM_SD_1216_1_AATGTGCTAATCTGAG-1	LM_SD_1216_1	Homo sapiens	lung adenocarcinoma			FFPE	30868	30868_1	1A	SNV10N16-322-A	validation cohort	VI	IB	60-69	M	Former	1	polyA RNA	paired-end	NextSeq 2000	1	TRUE	LHMC	A1	LM_SD_1216_1_aligned_fiducials.jpg	LM_SD_1216_1_detected_tissue_image.jpg	LM_SD_1216_1_scalefactors_json.json	LM_SD_1216_1_tissue_hires_image.png	LM_SD_1216_1_tissue_lowres_image.png	LM_SD_1216_1_tissue_positions_list.csv	LM_SD_1216_1_barcodes.tsv.gz	LM_SD_1216_1_features.tsv.gz	LM_SD_1216_1_matrix.mtx.gz	LM_SD_1216_1_S1_L001_R1_001.fastq.gz	LM_SD_1216_1_S1_L001_R2_001.fastq.gz	LM_SD_1216_1_S1_L001_I1_001.fastq.gz	LM_SD_1216_1_S1_L001_I2_001.fastq.gz
LM_SD_1216_1	5712	3177	Vessel	LM_SD_1216_1_AATTAAAGGTCGGCGT-1	LM_SD_1216_1	5712	3177	Normal Vessel	LM_SD_1216_1_AATTAAAGGTCGGCGT-1	LM_SD_1216_1	Homo sapiens	lung adenocarcinoma			FFPE	30868	30868_1	1A	SNV10N16-322-A	validation cohort	VI	IB	60-69	M	Former	1	polyA RNA	paired-end	NextSeq 2000	1	TRUE	LHMC	A1	LM_SD_1216_1_aligned_fiducials.jpg	LM_SD_1216_1_detected_tissue_image.jpg	LM_SD_1216_1_scalefactors_json.json	LM_SD_1216_1_tissue_hires_image.png	LM_SD_1216_1_tissue_lowres_image.png	LM_SD_1216_1_tissue_positions_list.csv	LM_SD_1216_1_barcodes.tsv.gz	LM_SD_1216_1_features.tsv.gz	LM_SD_1216_1_matrix.mtx.gz	LM_SD_1216_1_S1_L001_R1_001.fastq.gz	LM_SD_1216_1_S1_L001_R2_001.fastq.gz	LM_SD_1216_1_S1_L001_I1_001.fastq.gz	LM_SD_1216_1_S1_L001_I2_001.fastq.gz
LM_SD_1216_1	9626	4437	Unannotated	LM_SD_1216_1_AATTAACGGATTTCCA-1	LM_SD_1216_1	9626	4437		LM_SD_1216_1_AATTAACGGATTTCCA-1	LM_SD_1216_1	Homo sapiens	lung adenocarcinoma			FFPE	30868	30868_1	1A	SNV10N16-322-A	validation cohort	VI	IB	60-69	M	Former	1	polyA RNA	paired-end	NextSeq 2000	1	TRUE	LHMC	A1	LM_SD_1216_1_aligned_fiducials.jpg	LM_SD_1216_1_detected_tissue_image.jpg	LM_SD_1216_1_scalefactors_json.json	LM_SD_1216_1_tissue_hires_image.png	LM_SD_1216_1_tissue_lowres_image.png	LM_SD_1216_1_tissue_positions_list.csv	LM_SD_1216_1_barcodes.tsv.gz	LM_SD_1216_1_features.tsv.gz	LM_SD_1216_1_matrix.mtx.gz	LM_SD_1216_1_S1_L001_R1_001.fastq.gz	LM_SD_1216_1_S1_L001_R2_001.fastq.gz	LM_SD_1216_1_S1_L001_I1_001.fastq.gz	LM_SD_1216_1_S1_L001_I2_001.fastq.gz
LM_SD_1216_1	4880	2594	Unannotated	LM_SD_1216_1_AATTAGCGCTGCAGCG-1	LM_SD_1216_1	4880	2594		LM_SD_1216_1_AATTAGCGCTGCAGCG-1	LM_SD_1216_1	Homo sapiens	lung adenocarcinoma			FFPE	30868	30868_1	1A	SNV10N16-322-A	validation cohort	VI	IB	60-69	M	Former	1	polyA RNA	paired-end	NextSeq 2000	1	TRUE	LHMC	A1	LM_SD_1216_1_aligned_fiducials.jpg	LM_SD_1216_1_detected_tissue_image.jpg	LM_SD_1216_1_scalefactors_json.json	LM_SD_1216_1_tissue_hires_image.png	LM_SD_1216_1_tissue_lowres_image.png	LM_SD_1216_1_tissue_positions_list.csv	LM_SD_1216_1_barcodes.tsv.gz	LM_SD_1216_1_features.tsv.gz	LM_SD_1216_1_matrix.mtx.gz	LM_SD_1216_1_S1_L001_R1_001.fastq.gz	LM_SD_1216_1_S1_L001_R2_001.fastq.gz	LM_SD_1216_1_S1_L001_I1_001.fastq.gz	LM_SD_1216_1_S1_L001_I2_001.fastq.gz
LM_SD_1216_1	2489	1563	Unannotated	LM_SD_1216_1_AATTCATAAGGGATCT-1	LM_SD_1216_1	2489	1563		LM_SD_1216_1_AATTCATAAGGGATCT-1	LM_SD_1216_1	Homo sapiens	lung adenocarcinoma			FFPE	30868	30868_1	1A	SNV10N16-322-A	validation cohort	VI	IB	60-69	M	Former	1	polyA RNA	paired-end	NextSeq 2000	1	TRUE	LHMC	A1	LM_SD_1216_1_aligned_fiducials.jpg	LM_SD_1216_1_detected_tissue_image.jpg	LM_SD_1216_1_scalefactors_json.json	LM_SD_1216_1_tissue_hires_image.png	LM_SD_1216_1_tissue_lowres_image.png	LM_SD_1216_1_tissue_positions_list.csv	LM_SD_1216_1_barcodes.tsv.gz	LM_SD_1216_1_features.tsv.gz	LM_SD_1216_1_matrix.mtx.gz	LM_SD_1216_1_S1_L001_R1_001.fastq.gz	LM_SD_1216_1_S1_L001_R2_001.fastq.gz	LM_SD_1216_1_S1_L001_I1_001.fastq.gz	LM_SD_1216_1_S1_L001_I2_001.fastq.gz
LM_SD_1216_1	2705	1777	Normal Lung	LM_SD_1216_1_AATTCCAAGCATGTAC-1	LM_SD_1216_1	2705	1777	Pulmonary Macrophage	LM_SD_1216_1_AATTCCAAGCATGTAC-1	LM_SD_1216_1	Homo sapiens	lung adenocarcinoma			FFPE	30868	30868_1	1A	SNV10N16-322-A	validation cohort	VI	IB	60-69	M	Former	1	polyA RNA	paired-end	NextSeq 2000	1	TRUE	LHMC	A1	LM_SD_1216_1_aligned_fiducials.jpg	LM_SD_1216_1_detected_tissue_image.jpg	LM_SD_1216_1_scalefactors_json.json	LM_SD_1216_1_tissue_hires_image.png	LM_SD_1216_1_tissue_lowres_image.png	LM_SD_1216_1_tissue_positions_list.csv	LM_SD_1216_1_barcodes.tsv.gz	LM_SD_1216_1_features.tsv.gz	LM_SD_1216_1_matrix.mtx.gz	LM_SD_1216_1_S1_L001_R1_001.fastq.gz	LM_SD_1216_1_S1_L001_R2_001.fastq.gz	LM_SD_1216_1_S1_L001_I1_001.fastq.gz	LM_SD_1216_1_S1_L001_I2_001.fastq.gz
LM_SD_1216_1	1285	955	Unannotated	LM_SD_1216_1_AATTCGATTCGAGGAT-1	LM_SD_1216_1	1285	955		LM_SD_1216_1_AATTCGATTCGAGGAT-1	LM_SD_1216_1	Homo sapiens	lung adenocarcinoma			FFPE	30868	30868_1	1A	SNV10N16-322-A	validation cohort	VI	IB	60-69	M	Former	1	polyA RNA	paired-end	NextSeq 2000	1	TRUE	LHMC	A1	LM_SD_1216_1_aligned_fiducials.jpg	LM_SD_1216_1_detected_tissue_image.jpg	LM_SD_1216_1_scalefactors_json.json	LM_SD_1216_1_tissue_hires_image.png	LM_SD_1216_1_tissue_lowres_image.png	LM_SD_1216_1_tissue_positions_list.csv	LM_SD_1216_1_barcodes.tsv.gz	LM_SD_1216_1_features.tsv.gz	LM_SD_1216_1_matrix.mtx.gz	LM_SD_1216_1_S1_L001_R1_001.fastq.gz	LM_SD_1216_1_S1_L001_R2_001.fastq.gz	LM_SD_1216_1_S1_L001_I1_001.fastq.gz	LM_SD_1216_1_S1_L001_I2_001.fastq.gz
LM_SD_1216_1	3202	1918	Unannotated	LM_SD_1216_1_AATTCTAGAGTTAGGC-1	LM_SD_1216_1	3202	1918		LM_SD_1216_1_AATTCTAGAGTTAGGC-1	LM_SD_1216_1	Homo sapiens	lung adenocarcinoma			FFPE	30868	30868_1	1A	SNV10N16-322-A	validation cohort	VI	IB	60-69	M	Former	1	polyA RNA	paired-end	NextSeq 2000	1	TRUE	LHMC	A1	LM_SD_1216_1_aligned_fiducials.jpg	LM_SD_1216_1_detected_tissue_image.jpg	LM_SD_1216_1_scalefactors_json.json	LM_SD_1216_1_tissue_hires_image.png	LM_SD_1216_1_tissue_lowres_image.png	LM_SD_1216_1_tissue_positions_list.csv	LM_SD_1216_1_barcodes.tsv.gz	LM_SD_1216_1_features.tsv.gz	LM_SD_1216_1_matrix.mtx.gz	LM_SD_1216_1_S1_L001_R1_001.fastq.gz	LM_SD_1216_1_S1_L001_R2_001.fastq.gz	LM_SD_1216_1_S1_L001_I1_001.fastq.gz	LM_SD_1216_1_S1_L001_I2_001.fastq.gz
LM_SD_1216_1	12568	5167	Unannotated	LM_SD_1216_1_AATTGAACGCTCTGGT-1	LM_SD_1216_1	12568	5167		LM_SD_1216_1_AATTGAACGCTCTGGT-1	LM_SD_1216_1	Homo sapiens	lung adenocarcinoma			FFPE	30868	30868_1	1A	SNV10N16-322-A	validation cohort	VI	IB	60-69	M	Former	1	polyA RNA	paired-end	NextSeq 2000	1	TRUE	LHMC	A1	LM_SD_1216_1_aligned_fiducials.jpg	LM_SD_1216_1_detected_tissue_image.jpg	LM_SD_1216_1_scalefactors_json.json	LM_SD_1216_1_tissue_hires_image.png	LM_SD_1216_1_tissue_lowres_image.png	LM_SD_1216_1_tissue_positions_list.csv	LM_SD_1216_1_barcodes.tsv.gz	LM_SD_1216_1_features.tsv.gz	LM_SD_1216_1_matrix.mtx.gz	LM_SD_1216_1_S1_L001_R1_001.fastq.gz	LM_SD_1216_1_S1_L001_R2_001.fastq.gz	LM_SD_1216_1_S1_L001_I1_001.fastq.gz	LM_SD_1216_1_S1_L001_I2_001.fastq.gz
LM_SD_1216_1	627	525	Stroma	LM_SD_1216_1_AATTGCAGCAATCGAC-1	LM_SD_1216_1	627	525	Collapsed Lung	LM_SD_1216_1_AATTGCAGCAATCGAC-1	LM_SD_1216_1	Homo sapiens	lung adenocarcinoma			FFPE	30868	30868_1	1A	SNV10N16-322-A	validation cohort	VI	IB	60-69	M	Former	1	polyA RNA	paired-end	NextSeq 2000	1	TRUE	LHMC	A1	LM_SD_1216_1_aligned_fiducials.jpg	LM_SD_1216_1_detected_tissue_image.jpg	LM_SD_1216_1_scalefactors_json.json	LM_SD_1216_1_tissue_hires_image.png	LM_SD_1216_1_tissue_lowres_image.png	LM_SD_1216_1_tissue_positions_list.csv	LM_SD_1216_1_barcodes.tsv.gz	LM_SD_1216_1_features.tsv.gz	LM_SD_1216_1_matrix.mtx.gz	LM_SD_1216_1_S1_L001_R1_001.fastq.gz	LM_SD_1216_1_S1_L001_R2_001.fastq.gz	LM_SD_1216_1_S1_L001_I1_001.fastq.gz	LM_SD_1216_1_S1_L001_I2_001.fastq.gz
LM_SD_1216_1	10705	4859	Unannotated	LM_SD_1216_1_ACAAACCATGCGTCCT-1	LM_SD_1216_1	10705	4859		LM_SD_1216_1_ACAAACCATGCGTCCT-1	LM_SD_1216_1	Homo sapiens	lung adenocarcinoma			FFPE	30868	30868_1	1A	SNV10N16-322-A	validation cohort	VI	IB	60-69	M	Former	1	polyA RNA	paired-end	NextSeq 2000	1	TRUE	LHMC	A1	LM_SD_1216_1_aligned_fiducials.jpg	LM_SD_1216_1_detected_tissue_image.jpg	LM_SD_1216_1_scalefactors_json.json	LM_SD_1216_1_tissue_hires_image.png	LM_SD_1216_1_tissue_lowres_image.png	LM_SD_1216_1_tissue_positions_list.csv	LM_SD_1216_1_barcodes.tsv.gz	LM_SD_1216_1_features.tsv.gz	LM_SD_1216_1_matrix.mtx.gz	LM_SD_1216_1_S1_L001_R1_001.fastq.gz	LM_SD_1216_1_S1_L001_R2_001.fastq.gz	LM_SD_1216_1_S1_L001_I1_001.fastq.gz	LM_SD_1216_1_S1_L001_I2_001.fastq.gz
LM_SD_1216_1	2089	1446	Stroma	LM_SD_1216_1_ACAAAGCATGACCTAG-1	LM_SD_1216_1	2089	1446	Collapsed Lung	LM_SD_1216_1_ACAAAGCATGACCTAG-1	LM_SD_1216_1	Homo sapiens	lung adenocarcinoma			FFPE	30868	30868_1	1A	SNV10N16-322-A	validation cohort	VI	IB	60-69	M	Former	1	polyA RNA	paired-end	NextSeq 2000	1	TRUE	LHMC	A1	LM_SD_1216_1_aligned_fiducials.jpg	LM_SD_1216_1_detected_tissue_image.jpg	LM_SD_1216_1_scalefactors_json.json	LM_SD_1216_1_tissue_hires_image.png	LM_SD_1216_1_tissue_lowres_image.png	LM_SD_1216_1_tissue_positions_list.csv	LM_SD_1216_1_barcodes.tsv.gz	LM_SD_1216_1_features.tsv.gz	LM_SD_1216_1_matrix.mtx.gz	LM_SD_1216_1_S1_L001_R1_001.fastq.gz	LM_SD_1216_1_S1_L001_R2_001.fastq.gz	LM_SD_1216_1_S1_L001_I1_001.fastq.gz	LM_SD_1216_1_S1_L001_I2_001.fastq.gz
LM_SD_1216_1	6746	3434	Unannotated	LM_SD_1216_1_ACAAATCGCACCGAAT-1	LM_SD_1216_1	6746	3434		LM_SD_1216_1_ACAAATCGCACCGAAT-1	LM_SD_1216_1	Homo sapiens	lung adenocarcinoma			FFPE	30868	30868_1	1A	SNV10N16-322-A	validation cohort	VI	IB	60-69	M	Former	1	polyA RNA	paired-end	NextSeq 2000	1	TRUE	LHMC	A1	LM_SD_1216_1_aligned_fiducials.jpg	LM_SD_1216_1_detected_tissue_image.jpg	LM_SD_1216_1_scalefactors_json.json	LM_SD_1216_1_tissue_hires_image.png	LM_SD_1216_1_tissue_lowres_image.png	LM_SD_1216_1_tissue_positions_list.csv	LM_SD_1216_1_barcodes.tsv.gz	LM_SD_1216_1_features.tsv.gz	LM_SD_1216_1_matrix.mtx.gz	LM_SD_1216_1_S1_L001_R1_001.fastq.gz	LM_SD_1216_1_S1_L001_R2_001.fastq.gz	LM_SD_1216_1_S1_L001_I1_001.fastq.gz	LM_SD_1216_1_S1_L001_I2_001.fastq.gz
LM_SD_1216_1	14280	5187	Unannotated	LM_SD_1216_1_ACAAATGGTAGTGTTT-1	LM_SD_1216_1	14280	5187		LM_SD_1216_1_ACAAATGGTAGTGTTT-1	LM_SD_1216_1	Homo sapiens	lung adenocarcinoma			FFPE	30868	30868_1	1A	SNV10N16-322-A	validation cohort	VI	IB	60-69	M	Former	1	polyA RNA	paired-end	NextSeq 2000	1	TRUE	LHMC	A1	LM_SD_1216_1_aligned_fiducials.jpg	LM_SD_1216_1_detected_tissue_image.jpg	LM_SD_1216_1_scalefactors_json.json	LM_SD_1216_1_tissue_hires_image.png	LM_SD_1216_1_tissue_lowres_image.png	LM_SD_1216_1_tissue_positions_list.csv	LM_SD_1216_1_barcodes.tsv.gz	LM_SD_1216_1_features.tsv.gz	LM_SD_1216_1_matrix.mtx.gz	LM_SD_1216_1_S1_L001_R1_001.fastq.gz	LM_SD_1216_1_S1_L001_R2_001.fastq.gz	LM_SD_1216_1_S1_L001_I1_001.fastq.gz	LM_SD_1216_1_S1_L001_I2_001.fastq.gz
LM_SD_1216_1	6831	2951	Unannotated	LM_SD_1216_1_ACAACAGCATGAGCTA-1	LM_SD_1216_1	6831	2951		LM_SD_1216_1_ACAACAGCATGAGCTA-1	LM_SD_1216_1	Homo sapiens	lung adenocarcinoma			FFPE	30868	30868_1	1A	SNV10N16-322-A	validation cohort	VI	IB	60-69	M	Former	1	polyA RNA	paired-end	NextSeq 2000	1	TRUE	LHMC	A1	LM_SD_1216_1_aligned_fiducials.jpg	LM_SD_1216_1_detected_tissue_image.jpg	LM_SD_1216_1_scalefactors_json.json	LM_SD_1216_1_tissue_hires_image.png	LM_SD_1216_1_tissue_lowres_image.png	LM_SD_1216_1_tissue_positions_list.csv	LM_SD_1216_1_barcodes.tsv.gz	LM_SD_1216_1_features.tsv.gz	LM_SD_1216_1_matrix.mtx.gz	LM_SD_1216_1_S1_L001_R1_001.fastq.gz	LM_SD_1216_1_S1_L001_R2_001.fastq.gz	LM_SD_1216_1_S1_L001_I1_001.fastq.gz	LM_SD_1216_1_S1_L001_I2_001.fastq.gz
LM_SD_1216_1	12210	5045	Lepidic	LM_SD_1216_1_ACAACGGTCCCTGCGA-1	LM_SD_1216_1	12210	5045	Lepidic	LM_SD_1216_1_ACAACGGTCCCTGCGA-1	LM_SD_1216_1	Homo sapiens	lung adenocarcinoma			FFPE	30868	30868_1	1A	SNV10N16-322-A	validation cohort	VI	IB	60-69	M	Former	1	polyA RNA	paired-end	NextSeq 2000	1	TRUE	LHMC	A1	LM_SD_1216_1_aligned_fiducials.jpg	LM_SD_1216_1_detected_tissue_image.jpg	LM_SD_1216_1_scalefactors_json.json	LM_SD_1216_1_tissue_hires_image.png	LM_SD_1216_1_tissue_lowres_image.png	LM_SD_1216_1_tissue_positions_list.csv	LM_SD_1216_1_barcodes.tsv.gz	LM_SD_1216_1_features.tsv.gz	LM_SD_1216_1_matrix.mtx.gz	LM_SD_1216_1_S1_L001_R1_001.fastq.gz	LM_SD_1216_1_S1_L001_R2_001.fastq.gz	LM_SD_1216_1_S1_L001_I1_001.fastq.gz	LM_SD_1216_1_S1_L001_I2_001.fastq.gz
LM_SD_1216_1	20544	6807	Lepidic	LM_SD_1216_1_ACAAGCAGTGCCTAGC-1	LM_SD_1216_1	20544	6807	Lepidic	LM_SD_1216_1_ACAAGCAGTGCCTAGC-1	LM_SD_1216_1	Homo sapiens	lung adenocarcinoma			FFPE	30868	30868_1	1A	SNV10N16-322-A	validation cohort	VI	IB	60-69	M	Former	1	polyA RNA	paired-end	NextSeq 2000	1	TRUE	LHMC	A1	LM_SD_1216_1_aligned_fiducials.jpg	LM_SD_1216_1_detected_tissue_image.jpg	LM_SD_1216_1_scalefactors_json.json	LM_SD_1216_1_tissue_hires_image.png	LM_SD_1216_1_tissue_lowres_image.png	LM_SD_1216_1_tissue_positions_list.csv	LM_SD_1216_1_barcodes.tsv.gz	LM_SD_1216_1_features.tsv.gz	LM_SD_1216_1_matrix.mtx.gz	LM_SD_1216_1_S1_L001_R1_001.fastq.gz	LM_SD_1216_1_S1_L001_R2_001.fastq.gz	LM_SD_1216_1_S1_L001_I1_001.fastq.gz	LM_SD_1216_1_S1_L001_I2_001.fastq.gz
LM_SD_1216_1	12062	5069	Unannotated	LM_SD_1216_1_ACAAGGAAATCCGCCC-1	LM_SD_1216_1	12062	5069		LM_SD_1216_1_ACAAGGAAATCCGCCC-1	LM_SD_1216_1	Homo sapiens	lung adenocarcinoma			FFPE	30868	30868_1	1A	SNV10N16-322-A	validation cohort	VI	IB	60-69	M	Former	1	polyA RNA	paired-end	NextSeq 2000	1	TRUE	LHMC	A1	LM_SD_1216_1_aligned_fiducials.jpg	LM_SD_1216_1_detected_tissue_image.jpg	LM_SD_1216_1_scalefactors_json.json	LM_SD_1216_1_tissue_hires_image.png	LM_SD_1216_1_tissue_lowres_image.png	LM_SD_1216_1_tissue_positions_list.csv	LM_SD_1216_1_barcodes.tsv.gz	LM_SD_1216_1_features.tsv.gz	LM_SD_1216_1_matrix.mtx.gz	LM_SD_1216_1_S1_L001_R1_001.fastq.gz	LM_SD_1216_1_S1_L001_R2_001.fastq.gz	LM_SD_1216_1_S1_L001_I1_001.fastq.gz	LM_SD_1216_1_S1_L001_I2_001.fastq.gz
LM_SD_1216_1	9101	4329	Vessel	LM_SD_1216_1_ACAAGGACAAGAGGTT-1	LM_SD_1216_1	9101	4329	Normal Vessel	LM_SD_1216_1_ACAAGGACAAGAGGTT-1	LM_SD_1216_1	Homo sapiens	lung adenocarcinoma			FFPE	30868	30868_1	1A	SNV10N16-322-A	validation cohort	VI	IB	60-69	M	Former	1	polyA RNA	paired-end	NextSeq 2000	1	TRUE	LHMC	A1	LM_SD_1216_1_aligned_fiducials.jpg	LM_SD_1216_1_detected_tissue_image.jpg	LM_SD_1216_1_scalefactors_json.json	LM_SD_1216_1_tissue_hires_image.png	LM_SD_1216_1_tissue_lowres_image.png	LM_SD_1216_1_tissue_positions_list.csv	LM_SD_1216_1_barcodes.tsv.gz	LM_SD_1216_1_features.tsv.gz	LM_SD_1216_1_matrix.mtx.gz	LM_SD_1216_1_S1_L001_R1_001.fastq.gz	LM_SD_1216_1_S1_L001_R2_001.fastq.gz	LM_SD_1216_1_S1_L001_I1_001.fastq.gz	LM_SD_1216_1_S1_L001_I2_001.fastq.gz
LM_SD_1216_1	1188	910	Stroma	LM_SD_1216_1_ACAAGGATGCTTTAGG-1	LM_SD_1216_1	1188	910	Collapsed Lung	LM_SD_1216_1_ACAAGGATGCTTTAGG-1	LM_SD_1216_1	Homo sapiens	lung adenocarcinoma			FFPE	30868	30868_1	1A	SNV10N16-322-A	validation cohort	VI	IB	60-69	M	Former	1	polyA RNA	paired-end	NextSeq 2000	1	TRUE	LHMC	A1	LM_SD_1216_1_aligned_fiducials.jpg	LM_SD_1216_1_detected_tissue_image.jpg	LM_SD_1216_1_scalefactors_json.json	LM_SD_1216_1_tissue_hires_image.png	LM_SD_1216_1_tissue_lowres_image.png	LM_SD_1216_1_tissue_positions_list.csv	LM_SD_1216_1_barcodes.tsv.gz	LM_SD_1216_1_features.tsv.gz	LM_SD_1216_1_matrix.mtx.gz	LM_SD_1216_1_S1_L001_R1_001.fastq.gz	LM_SD_1216_1_S1_L001_R2_001.fastq.gz	LM_SD_1216_1_S1_L001_I1_001.fastq.gz	LM_SD_1216_1_S1_L001_I2_001.fastq.gz
LM_SD_1216_1	26222	7499	Micropapillary	LM_SD_1216_1_ACAAGGGCAGGCTCTG-1	LM_SD_1216_1	26222	7499	Micropapillary	LM_SD_1216_1_ACAAGGGCAGGCTCTG-1	LM_SD_1216_1	Homo sapiens	lung adenocarcinoma			FFPE	30868	30868_1	1A	SNV10N16-322-A	validation cohort	VI	IB	60-69	M	Former	1	polyA RNA	paired-end	NextSeq 2000	1	TRUE	LHMC	A1	LM_SD_1216_1_aligned_fiducials.jpg	LM_SD_1216_1_detected_tissue_image.jpg	LM_SD_1216_1_scalefactors_json.json	LM_SD_1216_1_tissue_hires_image.png	LM_SD_1216_1_tissue_lowres_image.png	LM_SD_1216_1_tissue_positions_list.csv	LM_SD_1216_1_barcodes.tsv.gz	LM_SD_1216_1_features.tsv.gz	LM_SD_1216_1_matrix.mtx.gz	LM_SD_1216_1_S1_L001_R1_001.fastq.gz	LM_SD_1216_1_S1_L001_R2_001.fastq.gz	LM_SD_1216_1_S1_L001_I1_001.fastq.gz	LM_SD_1216_1_S1_L001_I2_001.fastq.gz
LM_SD_1216_1	23446	7103	Unannotated	LM_SD_1216_1_ACAATAGTCGTACGTT-1	LM_SD_1216_1	23446	7103		LM_SD_1216_1_ACAATAGTCGTACGTT-1	LM_SD_1216_1	Homo sapiens	lung adenocarcinoma			FFPE	30868	30868_1	1A	SNV10N16-322-A	validation cohort	VI	IB	60-69	M	Former	1	polyA RNA	paired-end	NextSeq 2000	1	TRUE	LHMC	A1	LM_SD_1216_1_aligned_fiducials.jpg	LM_SD_1216_1_detected_tissue_image.jpg	LM_SD_1216_1_scalefactors_json.json	LM_SD_1216_1_tissue_hires_image.png	LM_SD_1216_1_tissue_lowres_image.png	LM_SD_1216_1_tissue_positions_list.csv	LM_SD_1216_1_barcodes.tsv.gz	LM_SD_1216_1_features.tsv.gz	LM_SD_1216_1_matrix.mtx.gz	LM_SD_1216_1_S1_L001_R1_001.fastq.gz	LM_SD_1216_1_S1_L001_R2_001.fastq.gz	LM_SD_1216_1_S1_L001_I1_001.fastq.gz	LM_SD_1216_1_S1_L001_I2_001.fastq.gz
LM_SD_1216_1	15669	5842	Unannotated	LM_SD_1216_1_ACAATCCATTTAAACC-1	LM_SD_1216_1	15669	5842		LM_SD_1216_1_ACAATCCATTTAAACC-1	LM_SD_1216_1	Homo sapiens	lung adenocarcinoma			FFPE	30868	30868_1	1A	SNV10N16-322-A	validation cohort	VI	IB	60-69	M	Former	1	polyA RNA	paired-end	NextSeq 2000	1	TRUE	LHMC	A1	LM_SD_1216_1_aligned_fiducials.jpg	LM_SD_1216_1_detected_tissue_image.jpg	LM_SD_1216_1_scalefactors_json.json	LM_SD_1216_1_tissue_hires_image.png	LM_SD_1216_1_tissue_lowres_image.png	LM_SD_1216_1_tissue_positions_list.csv	LM_SD_1216_1_barcodes.tsv.gz	LM_SD_1216_1_features.tsv.gz	LM_SD_1216_1_matrix.mtx.gz	LM_SD_1216_1_S1_L001_R1_001.fastq.gz	LM_SD_1216_1_S1_L001_R2_001.fastq.gz	LM_SD_1216_1_S1_L001_I1_001.fastq.gz	LM_SD_1216_1_S1_L001_I2_001.fastq.gz
LM_SD_1216_1	3397	2194	Unannotated	LM_SD_1216_1_ACAATGAATACGGAGA-1	LM_SD_1216_1	3397	2194		LM_SD_1216_1_ACAATGAATACGGAGA-1	LM_SD_1216_1	Homo sapiens	lung adenocarcinoma			FFPE	30868	30868_1	1A	SNV10N16-322-A	validation cohort	VI	IB	60-69	M	Former	1	polyA RNA	paired-end	NextSeq 2000	1	TRUE	LHMC	A1	LM_SD_1216_1_aligned_fiducials.jpg	LM_SD_1216_1_detected_tissue_image.jpg	LM_SD_1216_1_scalefactors_json.json	LM_SD_1216_1_tissue_hires_image.png	LM_SD_1216_1_tissue_lowres_image.png	LM_SD_1216_1_tissue_positions_list.csv	LM_SD_1216_1_barcodes.tsv.gz	LM_SD_1216_1_features.tsv.gz	LM_SD_1216_1_matrix.mtx.gz	LM_SD_1216_1_S1_L001_R1_001.fastq.gz	LM_SD_1216_1_S1_L001_R2_001.fastq.gz	LM_SD_1216_1_S1_L001_I1_001.fastq.gz	LM_SD_1216_1_S1_L001_I2_001.fastq.gz
LM_SD_1216_1	1885	1333	Stroma	LM_SD_1216_1_ACAATTGTGTCTCTTT-1	LM_SD_1216_1	1885	1333	Collapsed Lung	LM_SD_1216_1_ACAATTGTGTCTCTTT-1	LM_SD_1216_1	Homo sapiens	lung adenocarcinoma			FFPE	30868	30868_1	1A	SNV10N16-322-A	validation cohort	VI	IB	60-69	M	Former	1	polyA RNA	paired-end	NextSeq 2000	1	TRUE	LHMC	A1	LM_SD_1216_1_aligned_fiducials.jpg	LM_SD_1216_1_detected_tissue_image.jpg	LM_SD_1216_1_scalefactors_json.json	LM_SD_1216_1_tissue_hires_image.png	LM_SD_1216_1_tissue_lowres_image.png	LM_SD_1216_1_tissue_positions_list.csv	LM_SD_1216_1_barcodes.tsv.gz	LM_SD_1216_1_features.tsv.gz	LM_SD_1216_1_matrix.mtx.gz	LM_SD_1216_1_S1_L001_R1_001.fastq.gz	LM_SD_1216_1_S1_L001_R2_001.fastq.gz	LM_SD_1216_1_S1_L001_I1_001.fastq.gz	LM_SD_1216_1_S1_L001_I2_001.fastq.gz
LM_SD_1216_1	2877	1744	Unannotated	LM_SD_1216_1_ACAATTTGAGCAGTGG-1	LM_SD_1216_1	2877	1744		LM_SD_1216_1_ACAATTTGAGCAGTGG-1	LM_SD_1216_1	Homo sapiens	lung adenocarcinoma			FFPE	30868	30868_1	1A	SNV10N16-322-A	validation cohort	VI	IB	60-69	M	Former	1	polyA RNA	paired-end	NextSeq 2000	1	TRUE	LHMC	A1	LM_SD_1216_1_aligned_fiducials.jpg	LM_SD_1216_1_detected_tissue_image.jpg	LM_SD_1216_1_scalefactors_json.json	LM_SD_1216_1_tissue_hires_image.png	LM_SD_1216_1_tissue_lowres_image.png	LM_SD_1216_1_tissue_positions_list.csv	LM_SD_1216_1_barcodes.tsv.gz	LM_SD_1216_1_features.tsv.gz	LM_SD_1216_1_matrix.mtx.gz	LM_SD_1216_1_S1_L001_R1_001.fastq.gz	LM_SD_1216_1_S1_L001_R2_001.fastq.gz	LM_SD_1216_1_S1_L001_I1_001.fastq.gz	LM_SD_1216_1_S1_L001_I2_001.fastq.gz
LM_SD_1216_1	1798	1253	Unannotated	LM_SD_1216_1_ACACAAAGACGGGTGG-1	LM_SD_1216_1	1798	1253		LM_SD_1216_1_ACACAAAGACGGGTGG-1	LM_SD_1216_1	Homo sapiens	lung adenocarcinoma			FFPE	30868	30868_1	1A	SNV10N16-322-A	validation cohort	VI	IB	60-69	M	Former	1	polyA RNA	paired-end	NextSeq 2000	1	TRUE	LHMC	A1	LM_SD_1216_1_aligned_fiducials.jpg	LM_SD_1216_1_detected_tissue_image.jpg	LM_SD_1216_1_scalefactors_json.json	LM_SD_1216_1_tissue_hires_image.png	LM_SD_1216_1_tissue_lowres_image.png	LM_SD_1216_1_tissue_positions_list.csv	LM_SD_1216_1_barcodes.tsv.gz	LM_SD_1216_1_features.tsv.gz	LM_SD_1216_1_matrix.mtx.gz	LM_SD_1216_1_S1_L001_R1_001.fastq.gz	LM_SD_1216_1_S1_L001_R2_001.fastq.gz	LM_SD_1216_1_S1_L001_I1_001.fastq.gz	LM_SD_1216_1_S1_L001_I2_001.fastq.gz
LM_SD_1216_1	887	699	Unannotated	LM_SD_1216_1_ACACACTTTCTACACG-1	LM_SD_1216_1	887	699		LM_SD_1216_1_ACACACTTTCTACACG-1	LM_SD_1216_1	Homo sapiens	lung adenocarcinoma			FFPE	30868	30868_1	1A	SNV10N16-322-A	validation cohort	VI	IB	60-69	M	Former	1	polyA RNA	paired-end	NextSeq 2000	1	TRUE	LHMC	A1	LM_SD_1216_1_aligned_fiducials.jpg	LM_SD_1216_1_detected_tissue_image.jpg	LM_SD_1216_1_scalefactors_json.json	LM_SD_1216_1_tissue_hires_image.png	LM_SD_1216_1_tissue_lowres_image.png	LM_SD_1216_1_tissue_positions_list.csv	LM_SD_1216_1_barcodes.tsv.gz	LM_SD_1216_1_features.tsv.gz	LM_SD_1216_1_matrix.mtx.gz	LM_SD_1216_1_S1_L001_R1_001.fastq.gz	LM_SD_1216_1_S1_L001_R2_001.fastq.gz	LM_SD_1216_1_S1_L001_I1_001.fastq.gz	LM_SD_1216_1_S1_L001_I2_001.fastq.gz
LM_SD_1216_1	3026	1716	Desmoplastic Stroma	LM_SD_1216_1_ACACCCAGCATGCAGC-1	LM_SD_1216_1	3026	1716	Desmoplastic Stroma	LM_SD_1216_1_ACACCCAGCATGCAGC-1	LM_SD_1216_1	Homo sapiens	lung adenocarcinoma			FFPE	30868	30868_1	1A	SNV10N16-322-A	validation cohort	VI	IB	60-69	M	Former	1	polyA RNA	paired-end	NextSeq 2000	1	TRUE	LHMC	A1	LM_SD_1216_1_aligned_fiducials.jpg	LM_SD_1216_1_detected_tissue_image.jpg	LM_SD_1216_1_scalefactors_json.json	LM_SD_1216_1_tissue_hires_image.png	LM_SD_1216_1_tissue_lowres_image.png	LM_SD_1216_1_tissue_positions_list.csv	LM_SD_1216_1_barcodes.tsv.gz	LM_SD_1216_1_features.tsv.gz	LM_SD_1216_1_matrix.mtx.gz	LM_SD_1216_1_S1_L001_R1_001.fastq.gz	LM_SD_1216_1_S1_L001_R2_001.fastq.gz	LM_SD_1216_1_S1_L001_I1_001.fastq.gz	LM_SD_1216_1_S1_L001_I2_001.fastq.gz
LM_SD_1216_1	1348	1010	Stroma	LM_SD_1216_1_ACACCCGAGAAATCCG-1	LM_SD_1216_1	1348	1010	Stroma	LM_SD_1216_1_ACACCCGAGAAATCCG-1	LM_SD_1216_1	Homo sapiens	lung adenocarcinoma			FFPE	30868	30868_1	1A	SNV10N16-322-A	validation cohort	VI	IB	60-69	M	Former	1	polyA RNA	paired-end	NextSeq 2000	1	TRUE	LHMC	A1	LM_SD_1216_1_aligned_fiducials.jpg	LM_SD_1216_1_detected_tissue_image.jpg	LM_SD_1216_1_scalefactors_json.json	LM_SD_1216_1_tissue_hires_image.png	LM_SD_1216_1_tissue_lowres_image.png	LM_SD_1216_1_tissue_positions_list.csv	LM_SD_1216_1_barcodes.tsv.gz	LM_SD_1216_1_features.tsv.gz	LM_SD_1216_1_matrix.mtx.gz	LM_SD_1216_1_S1_L001_R1_001.fastq.gz	LM_SD_1216_1_S1_L001_R2_001.fastq.gz	LM_SD_1216_1_S1_L001_I1_001.fastq.gz	LM_SD_1216_1_S1_L001_I2_001.fastq.gz
LM_SD_1216_1	6387	3475	Vessel	LM_SD_1216_1_ACACCGGTCTGACCGC-1	LM_SD_1216_1	6387	3475	Normal Vessel	LM_SD_1216_1_ACACCGGTCTGACCGC-1	LM_SD_1216_1	Homo sapiens	lung adenocarcinoma			FFPE	30868	30868_1	1A	SNV10N16-322-A	validation cohort	VI	IB	60-69	M	Former	1	polyA RNA	paired-end	NextSeq 2000	1	TRUE	LHMC	A1	LM_SD_1216_1_aligned_fiducials.jpg	LM_SD_1216_1_detected_tissue_image.jpg	LM_SD_1216_1_scalefactors_json.json	LM_SD_1216_1_tissue_hires_image.png	LM_SD_1216_1_tissue_lowres_image.png	LM_SD_1216_1_tissue_positions_list.csv	LM_SD_1216_1_barcodes.tsv.gz	LM_SD_1216_1_features.tsv.gz	LM_SD_1216_1_matrix.mtx.gz	LM_SD_1216_1_S1_L001_R1_001.fastq.gz	LM_SD_1216_1_S1_L001_R2_001.fastq.gz	LM_SD_1216_1_S1_L001_I1_001.fastq.gz	LM_SD_1216_1_S1_L001_I2_001.fastq.gz
LM_SD_1216_1	2789	1830	Stroma	LM_SD_1216_1_ACACCTTAAGTAGGGC-1	LM_SD_1216_1	2789	1830	Stroma	LM_SD_1216_1_ACACCTTAAGTAGGGC-1	LM_SD_1216_1	Homo sapiens	lung adenocarcinoma			FFPE	30868	30868_1	1A	SNV10N16-322-A	validation cohort	VI	IB	60-69	M	Former	1	polyA RNA	paired-end	NextSeq 2000	1	TRUE	LHMC	A1	LM_SD_1216_1_aligned_fiducials.jpg	LM_SD_1216_1_detected_tissue_image.jpg	LM_SD_1216_1_scalefactors_json.json	LM_SD_1216_1_tissue_hires_image.png	LM_SD_1216_1_tissue_lowres_image.png	LM_SD_1216_1_tissue_positions_list.csv	LM_SD_1216_1_barcodes.tsv.gz	LM_SD_1216_1_features.tsv.gz	LM_SD_1216_1_matrix.mtx.gz	LM_SD_1216_1_S1_L001_R1_001.fastq.gz	LM_SD_1216_1_S1_L001_R2_001.fastq.gz	LM_SD_1216_1_S1_L001_I1_001.fastq.gz	LM_SD_1216_1_S1_L001_I2_001.fastq.gz
LM_SD_1216_1	17169	5668	Stroma	LM_SD_1216_1_ACACGAGACTCCTTCT-1	LM_SD_1216_1	17169	5668	Lymphoid Aggregate	LM_SD_1216_1_ACACGAGACTCCTTCT-1	LM_SD_1216_1	Homo sapiens	lung adenocarcinoma			FFPE	30868	30868_1	1A	SNV10N16-322-A	validation cohort	VI	IB	60-69	M	Former	1	polyA RNA	paired-end	NextSeq 2000	1	TRUE	LHMC	A1	LM_SD_1216_1_aligned_fiducials.jpg	LM_SD_1216_1_detected_tissue_image.jpg	LM_SD_1216_1_scalefactors_json.json	LM_SD_1216_1_tissue_hires_image.png	LM_SD_1216_1_tissue_lowres_image.png	LM_SD_1216_1_tissue_positions_list.csv	LM_SD_1216_1_barcodes.tsv.gz	LM_SD_1216_1_features.tsv.gz	LM_SD_1216_1_matrix.mtx.gz	LM_SD_1216_1_S1_L001_R1_001.fastq.gz	LM_SD_1216_1_S1_L001_R2_001.fastq.gz	LM_SD_1216_1_S1_L001_I1_001.fastq.gz	LM_SD_1216_1_S1_L001_I2_001.fastq.gz
LM_SD_1216_1	3188	1772	Unannotated	LM_SD_1216_1_ACACGGGAACTTAGGG-1	LM_SD_1216_1	3188	1772		LM_SD_1216_1_ACACGGGAACTTAGGG-1	LM_SD_1216_1	Homo sapiens	lung adenocarcinoma			FFPE	30868	30868_1	1A	SNV10N16-322-A	validation cohort	VI	IB	60-69	M	Former	1	polyA RNA	paired-end	NextSeq 2000	1	TRUE	LHMC	A1	LM_SD_1216_1_aligned_fiducials.jpg	LM_SD_1216_1_detected_tissue_image.jpg	LM_SD_1216_1_scalefactors_json.json	LM_SD_1216_1_tissue_hires_image.png	LM_SD_1216_1_tissue_lowres_image.png	LM_SD_1216_1_tissue_positions_list.csv	LM_SD_1216_1_barcodes.tsv.gz	LM_SD_1216_1_features.tsv.gz	LM_SD_1216_1_matrix.mtx.gz	LM_SD_1216_1_S1_L001_R1_001.fastq.gz	LM_SD_1216_1_S1_L001_R2_001.fastq.gz	LM_SD_1216_1_S1_L001_I1_001.fastq.gz	LM_SD_1216_1_S1_L001_I2_001.fastq.gz
LM_SD_1216_1	6159	3031	Unannotated	LM_SD_1216_1_ACACTGATCAAGGTGT-1	LM_SD_1216_1	6159	3031		LM_SD_1216_1_ACACTGATCAAGGTGT-1	LM_SD_1216_1	Homo sapiens	lung adenocarcinoma			FFPE	30868	30868_1	1A	SNV10N16-322-A	validation cohort	VI	IB	60-69	M	Former	1	polyA RNA	paired-end	NextSeq 2000	1	TRUE	LHMC	A1	LM_SD_1216_1_aligned_fiducials.jpg	LM_SD_1216_1_detected_tissue_image.jpg	LM_SD_1216_1_scalefactors_json.json	LM_SD_1216_1_tissue_hires_image.png	LM_SD_1216_1_tissue_lowres_image.png	LM_SD_1216_1_tissue_positions_list.csv	LM_SD_1216_1_barcodes.tsv.gz	LM_SD_1216_1_features.tsv.gz	LM_SD_1216_1_matrix.mtx.gz	LM_SD_1216_1_S1_L001_R1_001.fastq.gz	LM_SD_1216_1_S1_L001_R2_001.fastq.gz	LM_SD_1216_1_S1_L001_I1_001.fastq.gz	LM_SD_1216_1_S1_L001_I2_001.fastq.gz
LM_SD_1216_1	10351	4758	Unannotated	LM_SD_1216_1_ACAGAACTGAGAACAA-1	LM_SD_1216_1	10351	4758		LM_SD_1216_1_ACAGAACTGAGAACAA-1	LM_SD_1216_1	Homo sapiens	lung adenocarcinoma			FFPE	30868	30868_1	1A	SNV10N16-322-A	validation cohort	VI	IB	60-69	M	Former	1	polyA RNA	paired-end	NextSeq 2000	1	TRUE	LHMC	A1	LM_SD_1216_1_aligned_fiducials.jpg	LM_SD_1216_1_detected_tissue_image.jpg	LM_SD_1216_1_scalefactors_json.json	LM_SD_1216_1_tissue_hires_image.png	LM_SD_1216_1_tissue_lowres_image.png	LM_SD_1216_1_tissue_positions_list.csv	LM_SD_1216_1_barcodes.tsv.gz	LM_SD_1216_1_features.tsv.gz	LM_SD_1216_1_matrix.mtx.gz	LM_SD_1216_1_S1_L001_R1_001.fastq.gz	LM_SD_1216_1_S1_L001_R2_001.fastq.gz	LM_SD_1216_1_S1_L001_I1_001.fastq.gz	LM_SD_1216_1_S1_L001_I2_001.fastq.gz
LM_SD_1216_1	535	445	Stroma	LM_SD_1216_1_ACAGCGACATTCTCAT-1	LM_SD_1216_1	535	445	Collapsed Lung	LM_SD_1216_1_ACAGCGACATTCTCAT-1	LM_SD_1216_1	Homo sapiens	lung adenocarcinoma			FFPE	30868	30868_1	1A	SNV10N16-322-A	validation cohort	VI	IB	60-69	M	Former	1	polyA RNA	paired-end	NextSeq 2000	1	TRUE	LHMC	A1	LM_SD_1216_1_aligned_fiducials.jpg	LM_SD_1216_1_detected_tissue_image.jpg	LM_SD_1216_1_scalefactors_json.json	LM_SD_1216_1_tissue_hires_image.png	LM_SD_1216_1_tissue_lowres_image.png	LM_SD_1216_1_tissue_positions_list.csv	LM_SD_1216_1_barcodes.tsv.gz	LM_SD_1216_1_features.tsv.gz	LM_SD_1216_1_matrix.mtx.gz	LM_SD_1216_1_S1_L001_R1_001.fastq.gz	LM_SD_1216_1_S1_L001_R2_001.fastq.gz	LM_SD_1216_1_S1_L001_I1_001.fastq.gz	LM_SD_1216_1_S1_L001_I2_001.fastq.gz
LM_SD_1216_1	4359	2518	Stroma	LM_SD_1216_1_ACAGGCTTGCCCGACT-1	LM_SD_1216_1	4359	2518	Collapsed Lung	LM_SD_1216_1_ACAGGCTTGCCCGACT-1	LM_SD_1216_1	Homo sapiens	lung adenocarcinoma			FFPE	30868	30868_1	1A	SNV10N16-322-A	validation cohort	VI	IB	60-69	M	Former	1	polyA RNA	paired-end	NextSeq 2000	1	TRUE	LHMC	A1	LM_SD_1216_1_aligned_fiducials.jpg	LM_SD_1216_1_detected_tissue_image.jpg	LM_SD_1216_1_scalefactors_json.json	LM_SD_1216_1_tissue_hires_image.png	LM_SD_1216_1_tissue_lowres_image.png	LM_SD_1216_1_tissue_positions_list.csv	LM_SD_1216_1_barcodes.tsv.gz	LM_SD_1216_1_features.tsv.gz	LM_SD_1216_1_matrix.mtx.gz	LM_SD_1216_1_S1_L001_R1_001.fastq.gz	LM_SD_1216_1_S1_L001_R2_001.fastq.gz	LM_SD_1216_1_S1_L001_I1_001.fastq.gz	LM_SD_1216_1_S1_L001_I2_001.fastq.gz
LM_SD_1216_1	18597	5625	Unannotated	LM_SD_1216_1_ACAGGTGGAGGTGAGG-1	LM_SD_1216_1	18597	5625		LM_SD_1216_1_ACAGGTGGAGGTGAGG-1	LM_SD_1216_1	Homo sapiens	lung adenocarcinoma			FFPE	30868	30868_1	1A	SNV10N16-322-A	validation cohort	VI	IB	60-69	M	Former	1	polyA RNA	paired-end	NextSeq 2000	1	TRUE	LHMC	A1	LM_SD_1216_1_aligned_fiducials.jpg	LM_SD_1216_1_detected_tissue_image.jpg	LM_SD_1216_1_scalefactors_json.json	LM_SD_1216_1_tissue_hires_image.png	LM_SD_1216_1_tissue_lowres_image.png	LM_SD_1216_1_tissue_positions_list.csv	LM_SD_1216_1_barcodes.tsv.gz	LM_SD_1216_1_features.tsv.gz	LM_SD_1216_1_matrix.mtx.gz	LM_SD_1216_1_S1_L001_R1_001.fastq.gz	LM_SD_1216_1_S1_L001_R2_001.fastq.gz	LM_SD_1216_1_S1_L001_I1_001.fastq.gz	LM_SD_1216_1_S1_L001_I2_001.fastq.gz
LM_SD_1216_1	2813	1837	Papillary	LM_SD_1216_1_ACATAATAAGGCGGTG-1	LM_SD_1216_1	2813	1837	Papillary	LM_SD_1216_1_ACATAATAAGGCGGTG-1	LM_SD_1216_1	Homo sapiens	lung adenocarcinoma			FFPE	30868	30868_1	1A	SNV10N16-322-A	validation cohort	VI	IB	60-69	M	Former	1	polyA RNA	paired-end	NextSeq 2000	1	TRUE	LHMC	A1	LM_SD_1216_1_aligned_fiducials.jpg	LM_SD_1216_1_detected_tissue_image.jpg	LM_SD_1216_1_scalefactors_json.json	LM_SD_1216_1_tissue_hires_image.png	LM_SD_1216_1_tissue_lowres_image.png	LM_SD_1216_1_tissue_positions_list.csv	LM_SD_1216_1_barcodes.tsv.gz	LM_SD_1216_1_features.tsv.gz	LM_SD_1216_1_matrix.mtx.gz	LM_SD_1216_1_S1_L001_R1_001.fastq.gz	LM_SD_1216_1_S1_L001_R2_001.fastq.gz	LM_SD_1216_1_S1_L001_I1_001.fastq.gz	LM_SD_1216_1_S1_L001_I2_001.fastq.gz
LM_SD_1216_1	12129	4754	Unannotated	LM_SD_1216_1_ACATCCCGGCCATACG-1	LM_SD_1216_1	12129	4754		LM_SD_1216_1_ACATCCCGGCCATACG-1	LM_SD_1216_1	Homo sapiens	lung adenocarcinoma			FFPE	30868	30868_1	1A	SNV10N16-322-A	validation cohort	VI	IB	60-69	M	Former	1	polyA RNA	paired-end	NextSeq 2000	1	TRUE	LHMC	A1	LM_SD_1216_1_aligned_fiducials.jpg	LM_SD_1216_1_detected_tissue_image.jpg	LM_SD_1216_1_scalefactors_json.json	LM_SD_1216_1_tissue_hires_image.png	LM_SD_1216_1_tissue_lowres_image.png	LM_SD_1216_1_tissue_positions_list.csv	LM_SD_1216_1_barcodes.tsv.gz	LM_SD_1216_1_features.tsv.gz	LM_SD_1216_1_matrix.mtx.gz	LM_SD_1216_1_S1_L001_R1_001.fastq.gz	LM_SD_1216_1_S1_L001_R2_001.fastq.gz	LM_SD_1216_1_S1_L001_I1_001.fastq.gz	LM_SD_1216_1_S1_L001_I2_001.fastq.gz
LM_SD_1216_1	9573	3898	Stroma	LM_SD_1216_1_ACATCCTGGTAACTGT-1	LM_SD_1216_1	9573	3898	Collapsed Lung	LM_SD_1216_1_ACATCCTGGTAACTGT-1	LM_SD_1216_1	Homo sapiens	lung adenocarcinoma			FFPE	30868	30868_1	1A	SNV10N16-322-A	validation cohort	VI	IB	60-69	M	Former	1	polyA RNA	paired-end	NextSeq 2000	1	TRUE	LHMC	A1	LM_SD_1216_1_aligned_fiducials.jpg	LM_SD_1216_1_detected_tissue_image.jpg	LM_SD_1216_1_scalefactors_json.json	LM_SD_1216_1_tissue_hires_image.png	LM_SD_1216_1_tissue_lowres_image.png	LM_SD_1216_1_tissue_positions_list.csv	LM_SD_1216_1_barcodes.tsv.gz	LM_SD_1216_1_features.tsv.gz	LM_SD_1216_1_matrix.mtx.gz	LM_SD_1216_1_S1_L001_R1_001.fastq.gz	LM_SD_1216_1_S1_L001_R2_001.fastq.gz	LM_SD_1216_1_S1_L001_I1_001.fastq.gz	LM_SD_1216_1_S1_L001_I2_001.fastq.gz
LM_SD_1216_1	9065	3625	Unannotated	LM_SD_1216_1_ACATCGATCGTTTACC-1	LM_SD_1216_1	9065	3625		LM_SD_1216_1_ACATCGATCGTTTACC-1	LM_SD_1216_1	Homo sapiens	lung adenocarcinoma			FFPE	30868	30868_1	1A	SNV10N16-322-A	validation cohort	VI	IB	60-69	M	Former	1	polyA RNA	paired-end	NextSeq 2000	1	TRUE	LHMC	A1	LM_SD_1216_1_aligned_fiducials.jpg	LM_SD_1216_1_detected_tissue_image.jpg	LM_SD_1216_1_scalefactors_json.json	LM_SD_1216_1_tissue_hires_image.png	LM_SD_1216_1_tissue_lowres_image.png	LM_SD_1216_1_tissue_positions_list.csv	LM_SD_1216_1_barcodes.tsv.gz	LM_SD_1216_1_features.tsv.gz	LM_SD_1216_1_matrix.mtx.gz	LM_SD_1216_1_S1_L001_R1_001.fastq.gz	LM_SD_1216_1_S1_L001_R2_001.fastq.gz	LM_SD_1216_1_S1_L001_I1_001.fastq.gz	LM_SD_1216_1_S1_L001_I2_001.fastq.gz
LM_SD_1216_1	22640	7165	Acinar	LM_SD_1216_1_ACATCGGTCAGCCGCG-1	LM_SD_1216_1	22640	7165	Acinar	LM_SD_1216_1_ACATCGGTCAGCCGCG-1	LM_SD_1216_1	Homo sapiens	lung adenocarcinoma			FFPE	30868	30868_1	1A	SNV10N16-322-A	validation cohort	VI	IB	60-69	M	Former	1	polyA RNA	paired-end	NextSeq 2000	1	TRUE	LHMC	A1	LM_SD_1216_1_aligned_fiducials.jpg	LM_SD_1216_1_detected_tissue_image.jpg	LM_SD_1216_1_scalefactors_json.json	LM_SD_1216_1_tissue_hires_image.png	LM_SD_1216_1_tissue_lowres_image.png	LM_SD_1216_1_tissue_positions_list.csv	LM_SD_1216_1_barcodes.tsv.gz	LM_SD_1216_1_features.tsv.gz	LM_SD_1216_1_matrix.mtx.gz	LM_SD_1216_1_S1_L001_R1_001.fastq.gz	LM_SD_1216_1_S1_L001_R2_001.fastq.gz	LM_SD_1216_1_S1_L001_I1_001.fastq.gz	LM_SD_1216_1_S1_L001_I2_001.fastq.gz
LM_SD_1216_1	21114	6519	Unannotated	LM_SD_1216_1_ACATCGTATGCAATGG-1	LM_SD_1216_1	21114	6519		LM_SD_1216_1_ACATCGTATGCAATGG-1	LM_SD_1216_1	Homo sapiens	lung adenocarcinoma			FFPE	30868	30868_1	1A	SNV10N16-322-A	validation cohort	VI	IB	60-69	M	Former	1	polyA RNA	paired-end	NextSeq 2000	1	TRUE	LHMC	A1	LM_SD_1216_1_aligned_fiducials.jpg	LM_SD_1216_1_detected_tissue_image.jpg	LM_SD_1216_1_scalefactors_json.json	LM_SD_1216_1_tissue_hires_image.png	LM_SD_1216_1_tissue_lowres_image.png	LM_SD_1216_1_tissue_positions_list.csv	LM_SD_1216_1_barcodes.tsv.gz	LM_SD_1216_1_features.tsv.gz	LM_SD_1216_1_matrix.mtx.gz	LM_SD_1216_1_S1_L001_R1_001.fastq.gz	LM_SD_1216_1_S1_L001_R2_001.fastq.gz	LM_SD_1216_1_S1_L001_I1_001.fastq.gz	LM_SD_1216_1_S1_L001_I2_001.fastq.gz
LM_SD_1216_1	12199	4495	Stroma	LM_SD_1216_1_ACATGGCGCCAAAGTA-1	LM_SD_1216_1	12199	4495	Collapsed Lung	LM_SD_1216_1_ACATGGCGCCAAAGTA-1	LM_SD_1216_1	Homo sapiens	lung adenocarcinoma			FFPE	30868	30868_1	1A	SNV10N16-322-A	validation cohort	VI	IB	60-69	M	Former	1	polyA RNA	paired-end	NextSeq 2000	1	TRUE	LHMC	A1	LM_SD_1216_1_aligned_fiducials.jpg	LM_SD_1216_1_detected_tissue_image.jpg	LM_SD_1216_1_scalefactors_json.json	LM_SD_1216_1_tissue_hires_image.png	LM_SD_1216_1_tissue_lowres_image.png	LM_SD_1216_1_tissue_positions_list.csv	LM_SD_1216_1_barcodes.tsv.gz	LM_SD_1216_1_features.tsv.gz	LM_SD_1216_1_matrix.mtx.gz	LM_SD_1216_1_S1_L001_R1_001.fastq.gz	LM_SD_1216_1_S1_L001_R2_001.fastq.gz	LM_SD_1216_1_S1_L001_I1_001.fastq.gz	LM_SD_1216_1_S1_L001_I2_001.fastq.gz
LM_SD_1216_1	4577	2388	Unannotated	LM_SD_1216_1_ACATTAGTTTATATCC-1	LM_SD_1216_1	4577	2388		LM_SD_1216_1_ACATTAGTTTATATCC-1	LM_SD_1216_1	Homo sapiens	lung adenocarcinoma			FFPE	30868	30868_1	1A	SNV10N16-322-A	validation cohort	VI	IB	60-69	M	Former	1	polyA RNA	paired-end	NextSeq 2000	1	TRUE	LHMC	A1	LM_SD_1216_1_aligned_fiducials.jpg	LM_SD_1216_1_detected_tissue_image.jpg	LM_SD_1216_1_scalefactors_json.json	LM_SD_1216_1_tissue_hires_image.png	LM_SD_1216_1_tissue_lowres_image.png	LM_SD_1216_1_tissue_positions_list.csv	LM_SD_1216_1_barcodes.tsv.gz	LM_SD_1216_1_features.tsv.gz	LM_SD_1216_1_matrix.mtx.gz	LM_SD_1216_1_S1_L001_R1_001.fastq.gz	LM_SD_1216_1_S1_L001_R2_001.fastq.gz	LM_SD_1216_1_S1_L001_I1_001.fastq.gz	LM_SD_1216_1_S1_L001_I2_001.fastq.gz
LM_SD_1216_1	4673	2466	Vessel	LM_SD_1216_1_ACCAAACACCCAGCGA-1	LM_SD_1216_1	4673	2466	Normal Vessel	LM_SD_1216_1_ACCAAACACCCAGCGA-1	LM_SD_1216_1	Homo sapiens	lung adenocarcinoma			FFPE	30868	30868_1	1A	SNV10N16-322-A	validation cohort	VI	IB	60-69	M	Former	1	polyA RNA	paired-end	NextSeq 2000	1	TRUE	LHMC	A1	LM_SD_1216_1_aligned_fiducials.jpg	LM_SD_1216_1_detected_tissue_image.jpg	LM_SD_1216_1_scalefactors_json.json	LM_SD_1216_1_tissue_hires_image.png	LM_SD_1216_1_tissue_lowres_image.png	LM_SD_1216_1_tissue_positions_list.csv	LM_SD_1216_1_barcodes.tsv.gz	LM_SD_1216_1_features.tsv.gz	LM_SD_1216_1_matrix.mtx.gz	LM_SD_1216_1_S1_L001_R1_001.fastq.gz	LM_SD_1216_1_S1_L001_R2_001.fastq.gz	LM_SD_1216_1_S1_L001_I1_001.fastq.gz	LM_SD_1216_1_S1_L001_I2_001.fastq.gz
LM_SD_1216_1	2556	1693	Stroma	LM_SD_1216_1_ACCAACCGCACTCCAC-1	LM_SD_1216_1	2556	1693	Collapsed Lung	LM_SD_1216_1_ACCAACCGCACTCCAC-1	LM_SD_1216_1	Homo sapiens	lung adenocarcinoma			FFPE	30868	30868_1	1A	SNV10N16-322-A	validation cohort	VI	IB	60-69	M	Former	1	polyA RNA	paired-end	NextSeq 2000	1	TRUE	LHMC	A1	LM_SD_1216_1_aligned_fiducials.jpg	LM_SD_1216_1_detected_tissue_image.jpg	LM_SD_1216_1_scalefactors_json.json	LM_SD_1216_1_tissue_hires_image.png	LM_SD_1216_1_tissue_lowres_image.png	LM_SD_1216_1_tissue_positions_list.csv	LM_SD_1216_1_barcodes.tsv.gz	LM_SD_1216_1_features.tsv.gz	LM_SD_1216_1_matrix.mtx.gz	LM_SD_1216_1_S1_L001_R1_001.fastq.gz	LM_SD_1216_1_S1_L001_R2_001.fastq.gz	LM_SD_1216_1_S1_L001_I1_001.fastq.gz	LM_SD_1216_1_S1_L001_I2_001.fastq.gz
LM_SD_1216_1	12185	5134	Unannotated	LM_SD_1216_1_ACCAACGCTTATTTAT-1	LM_SD_1216_1	12185	5134		LM_SD_1216_1_ACCAACGCTTATTTAT-1	LM_SD_1216_1	Homo sapiens	lung adenocarcinoma			FFPE	30868	30868_1	1A	SNV10N16-322-A	validation cohort	VI	IB	60-69	M	Former	1	polyA RNA	paired-end	NextSeq 2000	1	TRUE	LHMC	A1	LM_SD_1216_1_aligned_fiducials.jpg	LM_SD_1216_1_detected_tissue_image.jpg	LM_SD_1216_1_scalefactors_json.json	LM_SD_1216_1_tissue_hires_image.png	LM_SD_1216_1_tissue_lowres_image.png	LM_SD_1216_1_tissue_positions_list.csv	LM_SD_1216_1_barcodes.tsv.gz	LM_SD_1216_1_features.tsv.gz	LM_SD_1216_1_matrix.mtx.gz	LM_SD_1216_1_S1_L001_R1_001.fastq.gz	LM_SD_1216_1_S1_L001_R2_001.fastq.gz	LM_SD_1216_1_S1_L001_I1_001.fastq.gz	LM_SD_1216_1_S1_L001_I2_001.fastq.gz
LM_SD_1216_1	2641	1595	Stroma	LM_SD_1216_1_ACCAAGAACGCGTGTC-1	LM_SD_1216_1	2641	1595	Lymphoid Aggregate	LM_SD_1216_1_ACCAAGAACGCGTGTC-1	LM_SD_1216_1	Homo sapiens	lung adenocarcinoma			FFPE	30868	30868_1	1A	SNV10N16-322-A	validation cohort	VI	IB	60-69	M	Former	1	polyA RNA	paired-end	NextSeq 2000	1	TRUE	LHMC	A1	LM_SD_1216_1_aligned_fiducials.jpg	LM_SD_1216_1_detected_tissue_image.jpg	LM_SD_1216_1_scalefactors_json.json	LM_SD_1216_1_tissue_hires_image.png	LM_SD_1216_1_tissue_lowres_image.png	LM_SD_1216_1_tissue_positions_list.csv	LM_SD_1216_1_barcodes.tsv.gz	LM_SD_1216_1_features.tsv.gz	LM_SD_1216_1_matrix.mtx.gz	LM_SD_1216_1_S1_L001_R1_001.fastq.gz	LM_SD_1216_1_S1_L001_R2_001.fastq.gz	LM_SD_1216_1_S1_L001_I1_001.fastq.gz	LM_SD_1216_1_S1_L001_I2_001.fastq.gz
LM_SD_1216_1	2456	1637	Desmoplastic Stroma	LM_SD_1216_1_ACCAATATGCAAGTTA-1	LM_SD_1216_1	2456	1637	Desmoplastic Stroma	LM_SD_1216_1_ACCAATATGCAAGTTA-1	LM_SD_1216_1	Homo sapiens	lung adenocarcinoma			FFPE	30868	30868_1	1A	SNV10N16-322-A	validation cohort	VI	IB	60-69	M	Former	1	polyA RNA	paired-end	NextSeq 2000	1	TRUE	LHMC	A1	LM_SD_1216_1_aligned_fiducials.jpg	LM_SD_1216_1_detected_tissue_image.jpg	LM_SD_1216_1_scalefactors_json.json	LM_SD_1216_1_tissue_hires_image.png	LM_SD_1216_1_tissue_lowres_image.png	LM_SD_1216_1_tissue_positions_list.csv	LM_SD_1216_1_barcodes.tsv.gz	LM_SD_1216_1_features.tsv.gz	LM_SD_1216_1_matrix.mtx.gz	LM_SD_1216_1_S1_L001_R1_001.fastq.gz	LM_SD_1216_1_S1_L001_R2_001.fastq.gz	LM_SD_1216_1_S1_L001_I1_001.fastq.gz	LM_SD_1216_1_S1_L001_I2_001.fastq.gz
LM_SD_1216_1	6289	3265	Unannotated	LM_SD_1216_1_ACCACAAGTTTCTATC-1	LM_SD_1216_1	6289	3265		LM_SD_1216_1_ACCACAAGTTTCTATC-1	LM_SD_1216_1	Homo sapiens	lung adenocarcinoma			FFPE	30868	30868_1	1A	SNV10N16-322-A	validation cohort	VI	IB	60-69	M	Former	1	polyA RNA	paired-end	NextSeq 2000	1	TRUE	LHMC	A1	LM_SD_1216_1_aligned_fiducials.jpg	LM_SD_1216_1_detected_tissue_image.jpg	LM_SD_1216_1_scalefactors_json.json	LM_SD_1216_1_tissue_hires_image.png	LM_SD_1216_1_tissue_lowres_image.png	LM_SD_1216_1_tissue_positions_list.csv	LM_SD_1216_1_barcodes.tsv.gz	LM_SD_1216_1_features.tsv.gz	LM_SD_1216_1_matrix.mtx.gz	LM_SD_1216_1_S1_L001_R1_001.fastq.gz	LM_SD_1216_1_S1_L001_R2_001.fastq.gz	LM_SD_1216_1_S1_L001_I1_001.fastq.gz	LM_SD_1216_1_S1_L001_I2_001.fastq.gz
LM_SD_1216_1	13580	5436	Unannotated	LM_SD_1216_1_ACCACGTGCAGCTATA-1	LM_SD_1216_1	13580	5436		LM_SD_1216_1_ACCACGTGCAGCTATA-1	LM_SD_1216_1	Homo sapiens	lung adenocarcinoma			FFPE	30868	30868_1	1A	SNV10N16-322-A	validation cohort	VI	IB	60-69	M	Former	1	polyA RNA	paired-end	NextSeq 2000	1	TRUE	LHMC	A1	LM_SD_1216_1_aligned_fiducials.jpg	LM_SD_1216_1_detected_tissue_image.jpg	LM_SD_1216_1_scalefactors_json.json	LM_SD_1216_1_tissue_hires_image.png	LM_SD_1216_1_tissue_lowres_image.png	LM_SD_1216_1_tissue_positions_list.csv	LM_SD_1216_1_barcodes.tsv.gz	LM_SD_1216_1_features.tsv.gz	LM_SD_1216_1_matrix.mtx.gz	LM_SD_1216_1_S1_L001_R1_001.fastq.gz	LM_SD_1216_1_S1_L001_R2_001.fastq.gz	LM_SD_1216_1_S1_L001_I1_001.fastq.gz	LM_SD_1216_1_S1_L001_I2_001.fastq.gz
LM_SD_1216_1	714	565	Unannotated	LM_SD_1216_1_ACCAGCCCGGTCTTTG-1	LM_SD_1216_1	714	565		LM_SD_1216_1_ACCAGCCCGGTCTTTG-1	LM_SD_1216_1	Homo sapiens	lung adenocarcinoma			FFPE	30868	30868_1	1A	SNV10N16-322-A	validation cohort	VI	IB	60-69	M	Former	1	polyA RNA	paired-end	NextSeq 2000	1	TRUE	LHMC	A1	LM_SD_1216_1_aligned_fiducials.jpg	LM_SD_1216_1_detected_tissue_image.jpg	LM_SD_1216_1_scalefactors_json.json	LM_SD_1216_1_tissue_hires_image.png	LM_SD_1216_1_tissue_lowres_image.png	LM_SD_1216_1_tissue_positions_list.csv	LM_SD_1216_1_barcodes.tsv.gz	LM_SD_1216_1_features.tsv.gz	LM_SD_1216_1_matrix.mtx.gz	LM_SD_1216_1_S1_L001_R1_001.fastq.gz	LM_SD_1216_1_S1_L001_R2_001.fastq.gz	LM_SD_1216_1_S1_L001_I1_001.fastq.gz	LM_SD_1216_1_S1_L001_I2_001.fastq.gz
LM_SD_1216_1	3549	1918	Unannotated	LM_SD_1216_1_ACCAGTGCGGGAGACG-1	LM_SD_1216_1	3549	1918		LM_SD_1216_1_ACCAGTGCGGGAGACG-1	LM_SD_1216_1	Homo sapiens	lung adenocarcinoma			FFPE	30868	30868_1	1A	SNV10N16-322-A	validation cohort	VI	IB	60-69	M	Former	1	polyA RNA	paired-end	NextSeq 2000	1	TRUE	LHMC	A1	LM_SD_1216_1_aligned_fiducials.jpg	LM_SD_1216_1_detected_tissue_image.jpg	LM_SD_1216_1_scalefactors_json.json	LM_SD_1216_1_tissue_hires_image.png	LM_SD_1216_1_tissue_lowres_image.png	LM_SD_1216_1_tissue_positions_list.csv	LM_SD_1216_1_barcodes.tsv.gz	LM_SD_1216_1_features.tsv.gz	LM_SD_1216_1_matrix.mtx.gz	LM_SD_1216_1_S1_L001_R1_001.fastq.gz	LM_SD_1216_1_S1_L001_R2_001.fastq.gz	LM_SD_1216_1_S1_L001_I1_001.fastq.gz	LM_SD_1216_1_S1_L001_I2_001.fastq.gz
LM_SD_1216_1	5893	2803	Unannotated	LM_SD_1216_1_ACCATATCCGCAATAA-1	LM_SD_1216_1	5893	2803		LM_SD_1216_1_ACCATATCCGCAATAA-1	LM_SD_1216_1	Homo sapiens	lung adenocarcinoma			FFPE	30868	30868_1	1A	SNV10N16-322-A	validation cohort	VI	IB	60-69	M	Former	1	polyA RNA	paired-end	NextSeq 2000	1	TRUE	LHMC	A1	LM_SD_1216_1_aligned_fiducials.jpg	LM_SD_1216_1_detected_tissue_image.jpg	LM_SD_1216_1_scalefactors_json.json	LM_SD_1216_1_tissue_hires_image.png	LM_SD_1216_1_tissue_lowres_image.png	LM_SD_1216_1_tissue_positions_list.csv	LM_SD_1216_1_barcodes.tsv.gz	LM_SD_1216_1_features.tsv.gz	LM_SD_1216_1_matrix.mtx.gz	LM_SD_1216_1_S1_L001_R1_001.fastq.gz	LM_SD_1216_1_S1_L001_R2_001.fastq.gz	LM_SD_1216_1_S1_L001_I1_001.fastq.gz	LM_SD_1216_1_S1_L001_I2_001.fastq.gz
LM_SD_1216_1	11569	4441	Unannotated	LM_SD_1216_1_ACCATCGTATATGGTA-1	LM_SD_1216_1	11569	4441		LM_SD_1216_1_ACCATCGTATATGGTA-1	LM_SD_1216_1	Homo sapiens	lung adenocarcinoma			FFPE	30868	30868_1	1A	SNV10N16-322-A	validation cohort	VI	IB	60-69	M	Former	1	polyA RNA	paired-end	NextSeq 2000	1	TRUE	LHMC	A1	LM_SD_1216_1_aligned_fiducials.jpg	LM_SD_1216_1_detected_tissue_image.jpg	LM_SD_1216_1_scalefactors_json.json	LM_SD_1216_1_tissue_hires_image.png	LM_SD_1216_1_tissue_lowres_image.png	LM_SD_1216_1_tissue_positions_list.csv	LM_SD_1216_1_barcodes.tsv.gz	LM_SD_1216_1_features.tsv.gz	LM_SD_1216_1_matrix.mtx.gz	LM_SD_1216_1_S1_L001_R1_001.fastq.gz	LM_SD_1216_1_S1_L001_R2_001.fastq.gz	LM_SD_1216_1_S1_L001_I1_001.fastq.gz	LM_SD_1216_1_S1_L001_I2_001.fastq.gz
LM_SD_1216_1	10240	4446	Unannotated	LM_SD_1216_1_ACCCAACGCCCGTGGC-1	LM_SD_1216_1	10240	4446		LM_SD_1216_1_ACCCAACGCCCGTGGC-1	LM_SD_1216_1	Homo sapiens	lung adenocarcinoma			FFPE	30868	30868_1	1A	SNV10N16-322-A	validation cohort	VI	IB	60-69	M	Former	1	polyA RNA	paired-end	NextSeq 2000	1	TRUE	LHMC	A1	LM_SD_1216_1_aligned_fiducials.jpg	LM_SD_1216_1_detected_tissue_image.jpg	LM_SD_1216_1_scalefactors_json.json	LM_SD_1216_1_tissue_hires_image.png	LM_SD_1216_1_tissue_lowres_image.png	LM_SD_1216_1_tissue_positions_list.csv	LM_SD_1216_1_barcodes.tsv.gz	LM_SD_1216_1_features.tsv.gz	LM_SD_1216_1_matrix.mtx.gz	LM_SD_1216_1_S1_L001_R1_001.fastq.gz	LM_SD_1216_1_S1_L001_R2_001.fastq.gz	LM_SD_1216_1_S1_L001_I1_001.fastq.gz	LM_SD_1216_1_S1_L001_I2_001.fastq.gz
LM_SD_1216_1	19535	6718	Lepidic	LM_SD_1216_1_ACCCATCTTGAGGGTA-1	LM_SD_1216_1	19535	6718	Lepidic	LM_SD_1216_1_ACCCATCTTGAGGGTA-1	LM_SD_1216_1	Homo sapiens	lung adenocarcinoma			FFPE	30868	30868_1	1A	SNV10N16-322-A	validation cohort	VI	IB	60-69	M	Former	1	polyA RNA	paired-end	NextSeq 2000	1	TRUE	LHMC	A1	LM_SD_1216_1_aligned_fiducials.jpg	LM_SD_1216_1_detected_tissue_image.jpg	LM_SD_1216_1_scalefactors_json.json	LM_SD_1216_1_tissue_hires_image.png	LM_SD_1216_1_tissue_lowres_image.png	LM_SD_1216_1_tissue_positions_list.csv	LM_SD_1216_1_barcodes.tsv.gz	LM_SD_1216_1_features.tsv.gz	LM_SD_1216_1_matrix.mtx.gz	LM_SD_1216_1_S1_L001_R1_001.fastq.gz	LM_SD_1216_1_S1_L001_R2_001.fastq.gz	LM_SD_1216_1_S1_L001_I1_001.fastq.gz	LM_SD_1216_1_S1_L001_I2_001.fastq.gz
LM_SD_1216_1	414	372	Stroma	LM_SD_1216_1_ACCCATTTGTCCCTCT-1	LM_SD_1216_1	414	372	Collapsed Lung	LM_SD_1216_1_ACCCATTTGTCCCTCT-1	LM_SD_1216_1	Homo sapiens	lung adenocarcinoma			FFPE	30868	30868_1	1A	SNV10N16-322-A	validation cohort	VI	IB	60-69	M	Former	1	polyA RNA	paired-end	NextSeq 2000	1	TRUE	LHMC	A1	LM_SD_1216_1_aligned_fiducials.jpg	LM_SD_1216_1_detected_tissue_image.jpg	LM_SD_1216_1_scalefactors_json.json	LM_SD_1216_1_tissue_hires_image.png	LM_SD_1216_1_tissue_lowres_image.png	LM_SD_1216_1_tissue_positions_list.csv	LM_SD_1216_1_barcodes.tsv.gz	LM_SD_1216_1_features.tsv.gz	LM_SD_1216_1_matrix.mtx.gz	LM_SD_1216_1_S1_L001_R1_001.fastq.gz	LM_SD_1216_1_S1_L001_R2_001.fastq.gz	LM_SD_1216_1_S1_L001_I1_001.fastq.gz	LM_SD_1216_1_S1_L001_I2_001.fastq.gz
LM_SD_1216_1	11513	4906	Unannotated	LM_SD_1216_1_ACCCGAGCGAAATTAC-1	LM_SD_1216_1	11513	4906		LM_SD_1216_1_ACCCGAGCGAAATTAC-1	LM_SD_1216_1	Homo sapiens	lung adenocarcinoma			FFPE	30868	30868_1	1A	SNV10N16-322-A	validation cohort	VI	IB	60-69	M	Former	1	polyA RNA	paired-end	NextSeq 2000	1	TRUE	LHMC	A1	LM_SD_1216_1_aligned_fiducials.jpg	LM_SD_1216_1_detected_tissue_image.jpg	LM_SD_1216_1_scalefactors_json.json	LM_SD_1216_1_tissue_hires_image.png	LM_SD_1216_1_tissue_lowres_image.png	LM_SD_1216_1_tissue_positions_list.csv	LM_SD_1216_1_barcodes.tsv.gz	LM_SD_1216_1_features.tsv.gz	LM_SD_1216_1_matrix.mtx.gz	LM_SD_1216_1_S1_L001_R1_001.fastq.gz	LM_SD_1216_1_S1_L001_R2_001.fastq.gz	LM_SD_1216_1_S1_L001_I1_001.fastq.gz	LM_SD_1216_1_S1_L001_I2_001.fastq.gz
LM_SD_1216_1	11809	4797	Unannotated	LM_SD_1216_1_ACCCGGAAACTCCCAG-1	LM_SD_1216_1	11809	4797		LM_SD_1216_1_ACCCGGAAACTCCCAG-1	LM_SD_1216_1	Homo sapiens	lung adenocarcinoma			FFPE	30868	30868_1	1A	SNV10N16-322-A	validation cohort	VI	IB	60-69	M	Former	1	polyA RNA	paired-end	NextSeq 2000	1	TRUE	LHMC	A1	LM_SD_1216_1_aligned_fiducials.jpg	LM_SD_1216_1_detected_tissue_image.jpg	LM_SD_1216_1_scalefactors_json.json	LM_SD_1216_1_tissue_hires_image.png	LM_SD_1216_1_tissue_lowres_image.png	LM_SD_1216_1_tissue_positions_list.csv	LM_SD_1216_1_barcodes.tsv.gz	LM_SD_1216_1_features.tsv.gz	LM_SD_1216_1_matrix.mtx.gz	LM_SD_1216_1_S1_L001_R1_001.fastq.gz	LM_SD_1216_1_S1_L001_R2_001.fastq.gz	LM_SD_1216_1_S1_L001_I1_001.fastq.gz	LM_SD_1216_1_S1_L001_I2_001.fastq.gz
LM_SD_1216_1	13869	5452	Stroma	LM_SD_1216_1_ACCCGGATGACGCATC-1	LM_SD_1216_1	13869	5452	Collapsed Lung	LM_SD_1216_1_ACCCGGATGACGCATC-1	LM_SD_1216_1	Homo sapiens	lung adenocarcinoma			FFPE	30868	30868_1	1A	SNV10N16-322-A	validation cohort	VI	IB	60-69	M	Former	1	polyA RNA	paired-end	NextSeq 2000	1	TRUE	LHMC	A1	LM_SD_1216_1_aligned_fiducials.jpg	LM_SD_1216_1_detected_tissue_image.jpg	LM_SD_1216_1_scalefactors_json.json	LM_SD_1216_1_tissue_hires_image.png	LM_SD_1216_1_tissue_lowres_image.png	LM_SD_1216_1_tissue_positions_list.csv	LM_SD_1216_1_barcodes.tsv.gz	LM_SD_1216_1_features.tsv.gz	LM_SD_1216_1_matrix.mtx.gz	LM_SD_1216_1_S1_L001_R1_001.fastq.gz	LM_SD_1216_1_S1_L001_R2_001.fastq.gz	LM_SD_1216_1_S1_L001_I1_001.fastq.gz	LM_SD_1216_1_S1_L001_I2_001.fastq.gz
LM_SD_1216_1	8657	4011	Unannotated	LM_SD_1216_1_ACCCGGTTACACTTCC-1	LM_SD_1216_1	8657	4011		LM_SD_1216_1_ACCCGGTTACACTTCC-1	LM_SD_1216_1	Homo sapiens	lung adenocarcinoma			FFPE	30868	30868_1	1A	SNV10N16-322-A	validation cohort	VI	IB	60-69	M	Former	1	polyA RNA	paired-end	NextSeq 2000	1	TRUE	LHMC	A1	LM_SD_1216_1_aligned_fiducials.jpg	LM_SD_1216_1_detected_tissue_image.jpg	LM_SD_1216_1_scalefactors_json.json	LM_SD_1216_1_tissue_hires_image.png	LM_SD_1216_1_tissue_lowres_image.png	LM_SD_1216_1_tissue_positions_list.csv	LM_SD_1216_1_barcodes.tsv.gz	LM_SD_1216_1_features.tsv.gz	LM_SD_1216_1_matrix.mtx.gz	LM_SD_1216_1_S1_L001_R1_001.fastq.gz	LM_SD_1216_1_S1_L001_R2_001.fastq.gz	LM_SD_1216_1_S1_L001_I1_001.fastq.gz	LM_SD_1216_1_S1_L001_I2_001.fastq.gz
LM_SD_1216_1	11774	4912	VI Focus	LM_SD_1216_1_ACCCGTGTCATCAGTA-1	LM_SD_1216_1	11774	4912	VI	LM_SD_1216_1_ACCCGTGTCATCAGTA-1	LM_SD_1216_1	Homo sapiens	lung adenocarcinoma			FFPE	30868	30868_1	1A	SNV10N16-322-A	validation cohort	VI	IB	60-69	M	Former	1	polyA RNA	paired-end	NextSeq 2000	1	TRUE	LHMC	A1	LM_SD_1216_1_aligned_fiducials.jpg	LM_SD_1216_1_detected_tissue_image.jpg	LM_SD_1216_1_scalefactors_json.json	LM_SD_1216_1_tissue_hires_image.png	LM_SD_1216_1_tissue_lowres_image.png	LM_SD_1216_1_tissue_positions_list.csv	LM_SD_1216_1_barcodes.tsv.gz	LM_SD_1216_1_features.tsv.gz	LM_SD_1216_1_matrix.mtx.gz	LM_SD_1216_1_S1_L001_R1_001.fastq.gz	LM_SD_1216_1_S1_L001_R2_001.fastq.gz	LM_SD_1216_1_S1_L001_I1_001.fastq.gz	LM_SD_1216_1_S1_L001_I2_001.fastq.gz
LM_SD_1216_1	15612	5392	Unannotated	LM_SD_1216_1_ACCCTATGCCATATCG-1	LM_SD_1216_1	15612	5392		LM_SD_1216_1_ACCCTATGCCATATCG-1	LM_SD_1216_1	Homo sapiens	lung adenocarcinoma			FFPE	30868	30868_1	1A	SNV10N16-322-A	validation cohort	VI	IB	60-69	M	Former	1	polyA RNA	paired-end	NextSeq 2000	1	TRUE	LHMC	A1	LM_SD_1216_1_aligned_fiducials.jpg	LM_SD_1216_1_detected_tissue_image.jpg	LM_SD_1216_1_scalefactors_json.json	LM_SD_1216_1_tissue_hires_image.png	LM_SD_1216_1_tissue_lowres_image.png	LM_SD_1216_1_tissue_positions_list.csv	LM_SD_1216_1_barcodes.tsv.gz	LM_SD_1216_1_features.tsv.gz	LM_SD_1216_1_matrix.mtx.gz	LM_SD_1216_1_S1_L001_R1_001.fastq.gz	LM_SD_1216_1_S1_L001_R2_001.fastq.gz	LM_SD_1216_1_S1_L001_I1_001.fastq.gz	LM_SD_1216_1_S1_L001_I2_001.fastq.gz
LM_SD_1216_1	8670	3784	Unannotated	LM_SD_1216_1_ACCCTCCCTTGCTATT-1	LM_SD_1216_1	8670	3784		LM_SD_1216_1_ACCCTCCCTTGCTATT-1	LM_SD_1216_1	Homo sapiens	lung adenocarcinoma			FFPE	30868	30868_1	1A	SNV10N16-322-A	validation cohort	VI	IB	60-69	M	Former	1	polyA RNA	paired-end	NextSeq 2000	1	TRUE	LHMC	A1	LM_SD_1216_1_aligned_fiducials.jpg	LM_SD_1216_1_detected_tissue_image.jpg	LM_SD_1216_1_scalefactors_json.json	LM_SD_1216_1_tissue_hires_image.png	LM_SD_1216_1_tissue_lowres_image.png	LM_SD_1216_1_tissue_positions_list.csv	LM_SD_1216_1_barcodes.tsv.gz	LM_SD_1216_1_features.tsv.gz	LM_SD_1216_1_matrix.mtx.gz	LM_SD_1216_1_S1_L001_R1_001.fastq.gz	LM_SD_1216_1_S1_L001_R2_001.fastq.gz	LM_SD_1216_1_S1_L001_I1_001.fastq.gz	LM_SD_1216_1_S1_L001_I2_001.fastq.gz
LM_SD_1216_1	746	601	Unannotated	LM_SD_1216_1_ACCCTTCATCTGCGAA-1	LM_SD_1216_1	746	601		LM_SD_1216_1_ACCCTTCATCTGCGAA-1	LM_SD_1216_1	Homo sapiens	lung adenocarcinoma			FFPE	30868	30868_1	1A	SNV10N16-322-A	validation cohort	VI	IB	60-69	M	Former	1	polyA RNA	paired-end	NextSeq 2000	1	TRUE	LHMC	A1	LM_SD_1216_1_aligned_fiducials.jpg	LM_SD_1216_1_detected_tissue_image.jpg	LM_SD_1216_1_scalefactors_json.json	LM_SD_1216_1_tissue_hires_image.png	LM_SD_1216_1_tissue_lowres_image.png	LM_SD_1216_1_tissue_positions_list.csv	LM_SD_1216_1_barcodes.tsv.gz	LM_SD_1216_1_features.tsv.gz	LM_SD_1216_1_matrix.mtx.gz	LM_SD_1216_1_S1_L001_R1_001.fastq.gz	LM_SD_1216_1_S1_L001_R2_001.fastq.gz	LM_SD_1216_1_S1_L001_I1_001.fastq.gz	LM_SD_1216_1_S1_L001_I2_001.fastq.gz
LM_SD_1216_1	5590	3290	Unannotated	LM_SD_1216_1_ACCGACACATCTCCCA-1	LM_SD_1216_1	5590	3290		LM_SD_1216_1_ACCGACACATCTCCCA-1	LM_SD_1216_1	Homo sapiens	lung adenocarcinoma			FFPE	30868	30868_1	1A	SNV10N16-322-A	validation cohort	VI	IB	60-69	M	Former	1	polyA RNA	paired-end	NextSeq 2000	1	TRUE	LHMC	A1	LM_SD_1216_1_aligned_fiducials.jpg	LM_SD_1216_1_detected_tissue_image.jpg	LM_SD_1216_1_scalefactors_json.json	LM_SD_1216_1_tissue_hires_image.png	LM_SD_1216_1_tissue_lowres_image.png	LM_SD_1216_1_tissue_positions_list.csv	LM_SD_1216_1_barcodes.tsv.gz	LM_SD_1216_1_features.tsv.gz	LM_SD_1216_1_matrix.mtx.gz	LM_SD_1216_1_S1_L001_R1_001.fastq.gz	LM_SD_1216_1_S1_L001_R2_001.fastq.gz	LM_SD_1216_1_S1_L001_I1_001.fastq.gz	LM_SD_1216_1_S1_L001_I2_001.fastq.gz
LM_SD_1216_1	3547	2143	Unannotated	LM_SD_1216_1_ACCGACTGAGTCCCAC-1	LM_SD_1216_1	3547	2143		LM_SD_1216_1_ACCGACTGAGTCCCAC-1	LM_SD_1216_1	Homo sapiens	lung adenocarcinoma			FFPE	30868	30868_1	1A	SNV10N16-322-A	validation cohort	VI	IB	60-69	M	Former	1	polyA RNA	paired-end	NextSeq 2000	1	TRUE	LHMC	A1	LM_SD_1216_1_aligned_fiducials.jpg	LM_SD_1216_1_detected_tissue_image.jpg	LM_SD_1216_1_scalefactors_json.json	LM_SD_1216_1_tissue_hires_image.png	LM_SD_1216_1_tissue_lowres_image.png	LM_SD_1216_1_tissue_positions_list.csv	LM_SD_1216_1_barcodes.tsv.gz	LM_SD_1216_1_features.tsv.gz	LM_SD_1216_1_matrix.mtx.gz	LM_SD_1216_1_S1_L001_R1_001.fastq.gz	LM_SD_1216_1_S1_L001_R2_001.fastq.gz	LM_SD_1216_1_S1_L001_I1_001.fastq.gz	LM_SD_1216_1_S1_L001_I2_001.fastq.gz
LM_SD_1216_1	9763	4182	Unannotated	LM_SD_1216_1_ACCGCAATAACTGCCT-1	LM_SD_1216_1	9763	4182		LM_SD_1216_1_ACCGCAATAACTGCCT-1	LM_SD_1216_1	Homo sapiens	lung adenocarcinoma			FFPE	30868	30868_1	1A	SNV10N16-322-A	validation cohort	VI	IB	60-69	M	Former	1	polyA RNA	paired-end	NextSeq 2000	1	TRUE	LHMC	A1	LM_SD_1216_1_aligned_fiducials.jpg	LM_SD_1216_1_detected_tissue_image.jpg	LM_SD_1216_1_scalefactors_json.json	LM_SD_1216_1_tissue_hires_image.png	LM_SD_1216_1_tissue_lowres_image.png	LM_SD_1216_1_tissue_positions_list.csv	LM_SD_1216_1_barcodes.tsv.gz	LM_SD_1216_1_features.tsv.gz	LM_SD_1216_1_matrix.mtx.gz	LM_SD_1216_1_S1_L001_R1_001.fastq.gz	LM_SD_1216_1_S1_L001_R2_001.fastq.gz	LM_SD_1216_1_S1_L001_I1_001.fastq.gz	LM_SD_1216_1_S1_L001_I2_001.fastq.gz
LM_SD_1216_1	17576	6414	Stroma	LM_SD_1216_1_ACCGCGGTGGAAGTCG-1	LM_SD_1216_1	17576	6414	Collapsed Lung	LM_SD_1216_1_ACCGCGGTGGAAGTCG-1	LM_SD_1216_1	Homo sapiens	lung adenocarcinoma			FFPE	30868	30868_1	1A	SNV10N16-322-A	validation cohort	VI	IB	60-69	M	Former	1	polyA RNA	paired-end	NextSeq 2000	1	TRUE	LHMC	A1	LM_SD_1216_1_aligned_fiducials.jpg	LM_SD_1216_1_detected_tissue_image.jpg	LM_SD_1216_1_scalefactors_json.json	LM_SD_1216_1_tissue_hires_image.png	LM_SD_1216_1_tissue_lowres_image.png	LM_SD_1216_1_tissue_positions_list.csv	LM_SD_1216_1_barcodes.tsv.gz	LM_SD_1216_1_features.tsv.gz	LM_SD_1216_1_matrix.mtx.gz	LM_SD_1216_1_S1_L001_R1_001.fastq.gz	LM_SD_1216_1_S1_L001_R2_001.fastq.gz	LM_SD_1216_1_S1_L001_I1_001.fastq.gz	LM_SD_1216_1_S1_L001_I2_001.fastq.gz
LM_SD_1216_1	4415	2613	Stroma	LM_SD_1216_1_ACCGGGCCTTTGTTGA-1	LM_SD_1216_1	4415	2613	Collapsed Lung	LM_SD_1216_1_ACCGGGCCTTTGTTGA-1	LM_SD_1216_1	Homo sapiens	lung adenocarcinoma			FFPE	30868	30868_1	1A	SNV10N16-322-A	validation cohort	VI	IB	60-69	M	Former	1	polyA RNA	paired-end	NextSeq 2000	1	TRUE	LHMC	A1	LM_SD_1216_1_aligned_fiducials.jpg	LM_SD_1216_1_detected_tissue_image.jpg	LM_SD_1216_1_scalefactors_json.json	LM_SD_1216_1_tissue_hires_image.png	LM_SD_1216_1_tissue_lowres_image.png	LM_SD_1216_1_tissue_positions_list.csv	LM_SD_1216_1_barcodes.tsv.gz	LM_SD_1216_1_features.tsv.gz	LM_SD_1216_1_matrix.mtx.gz	LM_SD_1216_1_S1_L001_R1_001.fastq.gz	LM_SD_1216_1_S1_L001_R2_001.fastq.gz	LM_SD_1216_1_S1_L001_I1_001.fastq.gz	LM_SD_1216_1_S1_L001_I2_001.fastq.gz
LM_SD_1216_1	6982	3421	Unannotated	LM_SD_1216_1_ACCGTGACCACGTGGG-1	LM_SD_1216_1	6982	3421		LM_SD_1216_1_ACCGTGACCACGTGGG-1	LM_SD_1216_1	Homo sapiens	lung adenocarcinoma			FFPE	30868	30868_1	1A	SNV10N16-322-A	validation cohort	VI	IB	60-69	M	Former	1	polyA RNA	paired-end	NextSeq 2000	1	TRUE	LHMC	A1	LM_SD_1216_1_aligned_fiducials.jpg	LM_SD_1216_1_detected_tissue_image.jpg	LM_SD_1216_1_scalefactors_json.json	LM_SD_1216_1_tissue_hires_image.png	LM_SD_1216_1_tissue_lowres_image.png	LM_SD_1216_1_tissue_positions_list.csv	LM_SD_1216_1_barcodes.tsv.gz	LM_SD_1216_1_features.tsv.gz	LM_SD_1216_1_matrix.mtx.gz	LM_SD_1216_1_S1_L001_R1_001.fastq.gz	LM_SD_1216_1_S1_L001_R2_001.fastq.gz	LM_SD_1216_1_S1_L001_I1_001.fastq.gz	LM_SD_1216_1_S1_L001_I2_001.fastq.gz
LM_SD_1216_1	3869	2215	Unannotated	LM_SD_1216_1_ACCTAAGTACCTTTCA-1	LM_SD_1216_1	3869	2215		LM_SD_1216_1_ACCTAAGTACCTTTCA-1	LM_SD_1216_1	Homo sapiens	lung adenocarcinoma			FFPE	30868	30868_1	1A	SNV10N16-322-A	validation cohort	VI	IB	60-69	M	Former	1	polyA RNA	paired-end	NextSeq 2000	1	TRUE	LHMC	A1	LM_SD_1216_1_aligned_fiducials.jpg	LM_SD_1216_1_detected_tissue_image.jpg	LM_SD_1216_1_scalefactors_json.json	LM_SD_1216_1_tissue_hires_image.png	LM_SD_1216_1_tissue_lowres_image.png	LM_SD_1216_1_tissue_positions_list.csv	LM_SD_1216_1_barcodes.tsv.gz	LM_SD_1216_1_features.tsv.gz	LM_SD_1216_1_matrix.mtx.gz	LM_SD_1216_1_S1_L001_R1_001.fastq.gz	LM_SD_1216_1_S1_L001_R2_001.fastq.gz	LM_SD_1216_1_S1_L001_I1_001.fastq.gz	LM_SD_1216_1_S1_L001_I2_001.fastq.gz
LM_SD_1216_1	24100	6894	Lepidic	LM_SD_1216_1_ACCTAATCGACTTCCT-1	LM_SD_1216_1	24100	6894	Lepidic	LM_SD_1216_1_ACCTAATCGACTTCCT-1	LM_SD_1216_1	Homo sapiens	lung adenocarcinoma			FFPE	30868	30868_1	1A	SNV10N16-322-A	validation cohort	VI	IB	60-69	M	Former	1	polyA RNA	paired-end	NextSeq 2000	1	TRUE	LHMC	A1	LM_SD_1216_1_aligned_fiducials.jpg	LM_SD_1216_1_detected_tissue_image.jpg	LM_SD_1216_1_scalefactors_json.json	LM_SD_1216_1_tissue_hires_image.png	LM_SD_1216_1_tissue_lowres_image.png	LM_SD_1216_1_tissue_positions_list.csv	LM_SD_1216_1_barcodes.tsv.gz	LM_SD_1216_1_features.tsv.gz	LM_SD_1216_1_matrix.mtx.gz	LM_SD_1216_1_S1_L001_R1_001.fastq.gz	LM_SD_1216_1_S1_L001_R2_001.fastq.gz	LM_SD_1216_1_S1_L001_I1_001.fastq.gz	LM_SD_1216_1_S1_L001_I2_001.fastq.gz
LM_SD_1216_1	2904	1949	Unannotated	LM_SD_1216_1_ACCTACTATAAATCTA-1	LM_SD_1216_1	2904	1949		LM_SD_1216_1_ACCTACTATAAATCTA-1	LM_SD_1216_1	Homo sapiens	lung adenocarcinoma			FFPE	30868	30868_1	1A	SNV10N16-322-A	validation cohort	VI	IB	60-69	M	Former	1	polyA RNA	paired-end	NextSeq 2000	1	TRUE	LHMC	A1	LM_SD_1216_1_aligned_fiducials.jpg	LM_SD_1216_1_detected_tissue_image.jpg	LM_SD_1216_1_scalefactors_json.json	LM_SD_1216_1_tissue_hires_image.png	LM_SD_1216_1_tissue_lowres_image.png	LM_SD_1216_1_tissue_positions_list.csv	LM_SD_1216_1_barcodes.tsv.gz	LM_SD_1216_1_features.tsv.gz	LM_SD_1216_1_matrix.mtx.gz	LM_SD_1216_1_S1_L001_R1_001.fastq.gz	LM_SD_1216_1_S1_L001_R2_001.fastq.gz	LM_SD_1216_1_S1_L001_I1_001.fastq.gz	LM_SD_1216_1_S1_L001_I2_001.fastq.gz
LM_SD_1216_1	1603	1138	Stroma	LM_SD_1216_1_ACCTCCGCCCTCGCTG-1	LM_SD_1216_1	1603	1138	Collapsed Lung	LM_SD_1216_1_ACCTCCGCCCTCGCTG-1	LM_SD_1216_1	Homo sapiens	lung adenocarcinoma			FFPE	30868	30868_1	1A	SNV10N16-322-A	validation cohort	VI	IB	60-69	M	Former	1	polyA RNA	paired-end	NextSeq 2000	1	TRUE	LHMC	A1	LM_SD_1216_1_aligned_fiducials.jpg	LM_SD_1216_1_detected_tissue_image.jpg	LM_SD_1216_1_scalefactors_json.json	LM_SD_1216_1_tissue_hires_image.png	LM_SD_1216_1_tissue_lowres_image.png	LM_SD_1216_1_tissue_positions_list.csv	LM_SD_1216_1_barcodes.tsv.gz	LM_SD_1216_1_features.tsv.gz	LM_SD_1216_1_matrix.mtx.gz	LM_SD_1216_1_S1_L001_R1_001.fastq.gz	LM_SD_1216_1_S1_L001_R2_001.fastq.gz	LM_SD_1216_1_S1_L001_I1_001.fastq.gz	LM_SD_1216_1_S1_L001_I2_001.fastq.gz
LM_SD_1216_1	6972	3705	Vessel	LM_SD_1216_1_ACCTCGAACTTATGCT-1	LM_SD_1216_1	6972	3705	Normal Vessel	LM_SD_1216_1_ACCTCGAACTTATGCT-1	LM_SD_1216_1	Homo sapiens	lung adenocarcinoma			FFPE	30868	30868_1	1A	SNV10N16-322-A	validation cohort	VI	IB	60-69	M	Former	1	polyA RNA	paired-end	NextSeq 2000	1	TRUE	LHMC	A1	LM_SD_1216_1_aligned_fiducials.jpg	LM_SD_1216_1_detected_tissue_image.jpg	LM_SD_1216_1_scalefactors_json.json	LM_SD_1216_1_tissue_hires_image.png	LM_SD_1216_1_tissue_lowres_image.png	LM_SD_1216_1_tissue_positions_list.csv	LM_SD_1216_1_barcodes.tsv.gz	LM_SD_1216_1_features.tsv.gz	LM_SD_1216_1_matrix.mtx.gz	LM_SD_1216_1_S1_L001_R1_001.fastq.gz	LM_SD_1216_1_S1_L001_R2_001.fastq.gz	LM_SD_1216_1_S1_L001_I1_001.fastq.gz	LM_SD_1216_1_S1_L001_I2_001.fastq.gz
LM_SD_1216_1	12510	5104	Unannotated	LM_SD_1216_1_ACCTGCGTGTCATGTT-1	LM_SD_1216_1	12510	5104		LM_SD_1216_1_ACCTGCGTGTCATGTT-1	LM_SD_1216_1	Homo sapiens	lung adenocarcinoma			FFPE	30868	30868_1	1A	SNV10N16-322-A	validation cohort	VI	IB	60-69	M	Former	1	polyA RNA	paired-end	NextSeq 2000	1	TRUE	LHMC	A1	LM_SD_1216_1_aligned_fiducials.jpg	LM_SD_1216_1_detected_tissue_image.jpg	LM_SD_1216_1_scalefactors_json.json	LM_SD_1216_1_tissue_hires_image.png	LM_SD_1216_1_tissue_lowres_image.png	LM_SD_1216_1_tissue_positions_list.csv	LM_SD_1216_1_barcodes.tsv.gz	LM_SD_1216_1_features.tsv.gz	LM_SD_1216_1_matrix.mtx.gz	LM_SD_1216_1_S1_L001_R1_001.fastq.gz	LM_SD_1216_1_S1_L001_R2_001.fastq.gz	LM_SD_1216_1_S1_L001_I1_001.fastq.gz	LM_SD_1216_1_S1_L001_I2_001.fastq.gz
LM_SD_1216_1	8086	3881	Unannotated	LM_SD_1216_1_ACGACTGGTCATACTC-1	LM_SD_1216_1	8086	3881		LM_SD_1216_1_ACGACTGGTCATACTC-1	LM_SD_1216_1	Homo sapiens	lung adenocarcinoma			FFPE	30868	30868_1	1A	SNV10N16-322-A	validation cohort	VI	IB	60-69	M	Former	1	polyA RNA	paired-end	NextSeq 2000	1	TRUE	LHMC	A1	LM_SD_1216_1_aligned_fiducials.jpg	LM_SD_1216_1_detected_tissue_image.jpg	LM_SD_1216_1_scalefactors_json.json	LM_SD_1216_1_tissue_hires_image.png	LM_SD_1216_1_tissue_lowres_image.png	LM_SD_1216_1_tissue_positions_list.csv	LM_SD_1216_1_barcodes.tsv.gz	LM_SD_1216_1_features.tsv.gz	LM_SD_1216_1_matrix.mtx.gz	LM_SD_1216_1_S1_L001_R1_001.fastq.gz	LM_SD_1216_1_S1_L001_R2_001.fastq.gz	LM_SD_1216_1_S1_L001_I1_001.fastq.gz	LM_SD_1216_1_S1_L001_I2_001.fastq.gz
LM_SD_1216_1	9693	4521	Unannotated	LM_SD_1216_1_ACGAGGATACCACTCT-1	LM_SD_1216_1	9693	4521		LM_SD_1216_1_ACGAGGATACCACTCT-1	LM_SD_1216_1	Homo sapiens	lung adenocarcinoma			FFPE	30868	30868_1	1A	SNV10N16-322-A	validation cohort	VI	IB	60-69	M	Former	1	polyA RNA	paired-end	NextSeq 2000	1	TRUE	LHMC	A1	LM_SD_1216_1_aligned_fiducials.jpg	LM_SD_1216_1_detected_tissue_image.jpg	LM_SD_1216_1_scalefactors_json.json	LM_SD_1216_1_tissue_hires_image.png	LM_SD_1216_1_tissue_lowres_image.png	LM_SD_1216_1_tissue_positions_list.csv	LM_SD_1216_1_barcodes.tsv.gz	LM_SD_1216_1_features.tsv.gz	LM_SD_1216_1_matrix.mtx.gz	LM_SD_1216_1_S1_L001_R1_001.fastq.gz	LM_SD_1216_1_S1_L001_R2_001.fastq.gz	LM_SD_1216_1_S1_L001_I1_001.fastq.gz	LM_SD_1216_1_S1_L001_I2_001.fastq.gz
LM_SD_1216_1	27526	7256	Unannotated	LM_SD_1216_1_ACGAGTACGGATGCCC-1	LM_SD_1216_1	27526	7256		LM_SD_1216_1_ACGAGTACGGATGCCC-1	LM_SD_1216_1	Homo sapiens	lung adenocarcinoma			FFPE	30868	30868_1	1A	SNV10N16-322-A	validation cohort	VI	IB	60-69	M	Former	1	polyA RNA	paired-end	NextSeq 2000	1	TRUE	LHMC	A1	LM_SD_1216_1_aligned_fiducials.jpg	LM_SD_1216_1_detected_tissue_image.jpg	LM_SD_1216_1_scalefactors_json.json	LM_SD_1216_1_tissue_hires_image.png	LM_SD_1216_1_tissue_lowres_image.png	LM_SD_1216_1_tissue_positions_list.csv	LM_SD_1216_1_barcodes.tsv.gz	LM_SD_1216_1_features.tsv.gz	LM_SD_1216_1_matrix.mtx.gz	LM_SD_1216_1_S1_L001_R1_001.fastq.gz	LM_SD_1216_1_S1_L001_R2_001.fastq.gz	LM_SD_1216_1_S1_L001_I1_001.fastq.gz	LM_SD_1216_1_S1_L001_I2_001.fastq.gz
LM_SD_1216_1	3780	2225	Unannotated	LM_SD_1216_1_ACGATACATAGAACTA-1	LM_SD_1216_1	3780	2225		LM_SD_1216_1_ACGATACATAGAACTA-1	LM_SD_1216_1	Homo sapiens	lung adenocarcinoma			FFPE	30868	30868_1	1A	SNV10N16-322-A	validation cohort	VI	IB	60-69	M	Former	1	polyA RNA	paired-end	NextSeq 2000	1	TRUE	LHMC	A1	LM_SD_1216_1_aligned_fiducials.jpg	LM_SD_1216_1_detected_tissue_image.jpg	LM_SD_1216_1_scalefactors_json.json	LM_SD_1216_1_tissue_hires_image.png	LM_SD_1216_1_tissue_lowres_image.png	LM_SD_1216_1_tissue_positions_list.csv	LM_SD_1216_1_barcodes.tsv.gz	LM_SD_1216_1_features.tsv.gz	LM_SD_1216_1_matrix.mtx.gz	LM_SD_1216_1_S1_L001_R1_001.fastq.gz	LM_SD_1216_1_S1_L001_R2_001.fastq.gz	LM_SD_1216_1_S1_L001_I1_001.fastq.gz	LM_SD_1216_1_S1_L001_I2_001.fastq.gz
LM_SD_1216_1	3738	2292	Papillary	LM_SD_1216_1_ACGATCATACATAGAG-1	LM_SD_1216_1	3738	2292	Papillary	LM_SD_1216_1_ACGATCATACATAGAG-1	LM_SD_1216_1	Homo sapiens	lung adenocarcinoma			FFPE	30868	30868_1	1A	SNV10N16-322-A	validation cohort	VI	IB	60-69	M	Former	1	polyA RNA	paired-end	NextSeq 2000	1	TRUE	LHMC	A1	LM_SD_1216_1_aligned_fiducials.jpg	LM_SD_1216_1_detected_tissue_image.jpg	LM_SD_1216_1_scalefactors_json.json	LM_SD_1216_1_tissue_hires_image.png	LM_SD_1216_1_tissue_lowres_image.png	LM_SD_1216_1_tissue_positions_list.csv	LM_SD_1216_1_barcodes.tsv.gz	LM_SD_1216_1_features.tsv.gz	LM_SD_1216_1_matrix.mtx.gz	LM_SD_1216_1_S1_L001_R1_001.fastq.gz	LM_SD_1216_1_S1_L001_R2_001.fastq.gz	LM_SD_1216_1_S1_L001_I1_001.fastq.gz	LM_SD_1216_1_S1_L001_I2_001.fastq.gz
LM_SD_1216_1	24864	7230	Lepidic	LM_SD_1216_1_ACGATCATCTTGTAAA-1	LM_SD_1216_1	24864	7230	Lepidic	LM_SD_1216_1_ACGATCATCTTGTAAA-1	LM_SD_1216_1	Homo sapiens	lung adenocarcinoma			FFPE	30868	30868_1	1A	SNV10N16-322-A	validation cohort	VI	IB	60-69	M	Former	1	polyA RNA	paired-end	NextSeq 2000	1	TRUE	LHMC	A1	LM_SD_1216_1_aligned_fiducials.jpg	LM_SD_1216_1_detected_tissue_image.jpg	LM_SD_1216_1_scalefactors_json.json	LM_SD_1216_1_tissue_hires_image.png	LM_SD_1216_1_tissue_lowres_image.png	LM_SD_1216_1_tissue_positions_list.csv	LM_SD_1216_1_barcodes.tsv.gz	LM_SD_1216_1_features.tsv.gz	LM_SD_1216_1_matrix.mtx.gz	LM_SD_1216_1_S1_L001_R1_001.fastq.gz	LM_SD_1216_1_S1_L001_R2_001.fastq.gz	LM_SD_1216_1_S1_L001_I1_001.fastq.gz	LM_SD_1216_1_S1_L001_I2_001.fastq.gz
LM_SD_1216_1	22034	6514	Unannotated	LM_SD_1216_1_ACGATGCATATGTTAT-1	LM_SD_1216_1	22034	6514		LM_SD_1216_1_ACGATGCATATGTTAT-1	LM_SD_1216_1	Homo sapiens	lung adenocarcinoma			FFPE	30868	30868_1	1A	SNV10N16-322-A	validation cohort	VI	IB	60-69	M	Former	1	polyA RNA	paired-end	NextSeq 2000	1	TRUE	LHMC	A1	LM_SD_1216_1_aligned_fiducials.jpg	LM_SD_1216_1_detected_tissue_image.jpg	LM_SD_1216_1_scalefactors_json.json	LM_SD_1216_1_tissue_hires_image.png	LM_SD_1216_1_tissue_lowres_image.png	LM_SD_1216_1_tissue_positions_list.csv	LM_SD_1216_1_barcodes.tsv.gz	LM_SD_1216_1_features.tsv.gz	LM_SD_1216_1_matrix.mtx.gz	LM_SD_1216_1_S1_L001_R1_001.fastq.gz	LM_SD_1216_1_S1_L001_R2_001.fastq.gz	LM_SD_1216_1_S1_L001_I1_001.fastq.gz	LM_SD_1216_1_S1_L001_I2_001.fastq.gz
LM_SD_1216_1	8461	4292	Unannotated	LM_SD_1216_1_ACGCAAACTAATAGAT-1	LM_SD_1216_1	8461	4292		LM_SD_1216_1_ACGCAAACTAATAGAT-1	LM_SD_1216_1	Homo sapiens	lung adenocarcinoma			FFPE	30868	30868_1	1A	SNV10N16-322-A	validation cohort	VI	IB	60-69	M	Former	1	polyA RNA	paired-end	NextSeq 2000	1	TRUE	LHMC	A1	LM_SD_1216_1_aligned_fiducials.jpg	LM_SD_1216_1_detected_tissue_image.jpg	LM_SD_1216_1_scalefactors_json.json	LM_SD_1216_1_tissue_hires_image.png	LM_SD_1216_1_tissue_lowres_image.png	LM_SD_1216_1_tissue_positions_list.csv	LM_SD_1216_1_barcodes.tsv.gz	LM_SD_1216_1_features.tsv.gz	LM_SD_1216_1_matrix.mtx.gz	LM_SD_1216_1_S1_L001_R1_001.fastq.gz	LM_SD_1216_1_S1_L001_R2_001.fastq.gz	LM_SD_1216_1_S1_L001_I1_001.fastq.gz	LM_SD_1216_1_S1_L001_I2_001.fastq.gz
LM_SD_1216_1	7876	3797	Vessel	LM_SD_1216_1_ACGCAATCACTACAGC-1	LM_SD_1216_1	7876	3797	Normal Vessel	LM_SD_1216_1_ACGCAATCACTACAGC-1	LM_SD_1216_1	Homo sapiens	lung adenocarcinoma			FFPE	30868	30868_1	1A	SNV10N16-322-A	validation cohort	VI	IB	60-69	M	Former	1	polyA RNA	paired-end	NextSeq 2000	1	TRUE	LHMC	A1	LM_SD_1216_1_aligned_fiducials.jpg	LM_SD_1216_1_detected_tissue_image.jpg	LM_SD_1216_1_scalefactors_json.json	LM_SD_1216_1_tissue_hires_image.png	LM_SD_1216_1_tissue_lowres_image.png	LM_SD_1216_1_tissue_positions_list.csv	LM_SD_1216_1_barcodes.tsv.gz	LM_SD_1216_1_features.tsv.gz	LM_SD_1216_1_matrix.mtx.gz	LM_SD_1216_1_S1_L001_R1_001.fastq.gz	LM_SD_1216_1_S1_L001_R2_001.fastq.gz	LM_SD_1216_1_S1_L001_I1_001.fastq.gz	LM_SD_1216_1_S1_L001_I2_001.fastq.gz
LM_SD_1216_1	1514	1138	Stroma	LM_SD_1216_1_ACGCATACGTTTACTA-1	LM_SD_1216_1	1514	1138	Collapsed Lung	LM_SD_1216_1_ACGCATACGTTTACTA-1	LM_SD_1216_1	Homo sapiens	lung adenocarcinoma			FFPE	30868	30868_1	1A	SNV10N16-322-A	validation cohort	VI	IB	60-69	M	Former	1	polyA RNA	paired-end	NextSeq 2000	1	TRUE	LHMC	A1	LM_SD_1216_1_aligned_fiducials.jpg	LM_SD_1216_1_detected_tissue_image.jpg	LM_SD_1216_1_scalefactors_json.json	LM_SD_1216_1_tissue_hires_image.png	LM_SD_1216_1_tissue_lowres_image.png	LM_SD_1216_1_tissue_positions_list.csv	LM_SD_1216_1_barcodes.tsv.gz	LM_SD_1216_1_features.tsv.gz	LM_SD_1216_1_matrix.mtx.gz	LM_SD_1216_1_S1_L001_R1_001.fastq.gz	LM_SD_1216_1_S1_L001_R2_001.fastq.gz	LM_SD_1216_1_S1_L001_I1_001.fastq.gz	LM_SD_1216_1_S1_L001_I2_001.fastq.gz
LM_SD_1216_1	13071	4684	Unannotated	LM_SD_1216_1_ACGCATTCGTGAGTAC-1	LM_SD_1216_1	13071	4684		LM_SD_1216_1_ACGCATTCGTGAGTAC-1	LM_SD_1216_1	Homo sapiens	lung adenocarcinoma			FFPE	30868	30868_1	1A	SNV10N16-322-A	validation cohort	VI	IB	60-69	M	Former	1	polyA RNA	paired-end	NextSeq 2000	1	TRUE	LHMC	A1	LM_SD_1216_1_aligned_fiducials.jpg	LM_SD_1216_1_detected_tissue_image.jpg	LM_SD_1216_1_scalefactors_json.json	LM_SD_1216_1_tissue_hires_image.png	LM_SD_1216_1_tissue_lowres_image.png	LM_SD_1216_1_tissue_positions_list.csv	LM_SD_1216_1_barcodes.tsv.gz	LM_SD_1216_1_features.tsv.gz	LM_SD_1216_1_matrix.mtx.gz	LM_SD_1216_1_S1_L001_R1_001.fastq.gz	LM_SD_1216_1_S1_L001_R2_001.fastq.gz	LM_SD_1216_1_S1_L001_I1_001.fastq.gz	LM_SD_1216_1_S1_L001_I2_001.fastq.gz
LM_SD_1216_1	2430	1585	Unannotated	LM_SD_1216_1_ACGCCAGATGATTTCT-1	LM_SD_1216_1	2430	1585		LM_SD_1216_1_ACGCCAGATGATTTCT-1	LM_SD_1216_1	Homo sapiens	lung adenocarcinoma			FFPE	30868	30868_1	1A	SNV10N16-322-A	validation cohort	VI	IB	60-69	M	Former	1	polyA RNA	paired-end	NextSeq 2000	1	TRUE	LHMC	A1	LM_SD_1216_1_aligned_fiducials.jpg	LM_SD_1216_1_detected_tissue_image.jpg	LM_SD_1216_1_scalefactors_json.json	LM_SD_1216_1_tissue_hires_image.png	LM_SD_1216_1_tissue_lowres_image.png	LM_SD_1216_1_tissue_positions_list.csv	LM_SD_1216_1_barcodes.tsv.gz	LM_SD_1216_1_features.tsv.gz	LM_SD_1216_1_matrix.mtx.gz	LM_SD_1216_1_S1_L001_R1_001.fastq.gz	LM_SD_1216_1_S1_L001_R2_001.fastq.gz	LM_SD_1216_1_S1_L001_I1_001.fastq.gz	LM_SD_1216_1_S1_L001_I2_001.fastq.gz
LM_SD_1216_1	17278	5766	Unannotated	LM_SD_1216_1_ACGCCGCTAGACGACC-1	LM_SD_1216_1	17278	5766		LM_SD_1216_1_ACGCCGCTAGACGACC-1	LM_SD_1216_1	Homo sapiens	lung adenocarcinoma			FFPE	30868	30868_1	1A	SNV10N16-322-A	validation cohort	VI	IB	60-69	M	Former	1	polyA RNA	paired-end	NextSeq 2000	1	TRUE	LHMC	A1	LM_SD_1216_1_aligned_fiducials.jpg	LM_SD_1216_1_detected_tissue_image.jpg	LM_SD_1216_1_scalefactors_json.json	LM_SD_1216_1_tissue_hires_image.png	LM_SD_1216_1_tissue_lowres_image.png	LM_SD_1216_1_tissue_positions_list.csv	LM_SD_1216_1_barcodes.tsv.gz	LM_SD_1216_1_features.tsv.gz	LM_SD_1216_1_matrix.mtx.gz	LM_SD_1216_1_S1_L001_R1_001.fastq.gz	LM_SD_1216_1_S1_L001_R2_001.fastq.gz	LM_SD_1216_1_S1_L001_I1_001.fastq.gz	LM_SD_1216_1_S1_L001_I2_001.fastq.gz
LM_SD_1216_1	6230	2844	Unannotated	LM_SD_1216_1_ACGCGAAGTCAGACGA-1	LM_SD_1216_1	6230	2844		LM_SD_1216_1_ACGCGAAGTCAGACGA-1	LM_SD_1216_1	Homo sapiens	lung adenocarcinoma			FFPE	30868	30868_1	1A	SNV10N16-322-A	validation cohort	VI	IB	60-69	M	Former	1	polyA RNA	paired-end	NextSeq 2000	1	TRUE	LHMC	A1	LM_SD_1216_1_aligned_fiducials.jpg	LM_SD_1216_1_detected_tissue_image.jpg	LM_SD_1216_1_scalefactors_json.json	LM_SD_1216_1_tissue_hires_image.png	LM_SD_1216_1_tissue_lowres_image.png	LM_SD_1216_1_tissue_positions_list.csv	LM_SD_1216_1_barcodes.tsv.gz	LM_SD_1216_1_features.tsv.gz	LM_SD_1216_1_matrix.mtx.gz	LM_SD_1216_1_S1_L001_R1_001.fastq.gz	LM_SD_1216_1_S1_L001_R2_001.fastq.gz	LM_SD_1216_1_S1_L001_I1_001.fastq.gz	LM_SD_1216_1_S1_L001_I2_001.fastq.gz
LM_SD_1216_1	11743	5133	Unannotated	LM_SD_1216_1_ACGCGCTACACAGGGT-1	LM_SD_1216_1	11743	5133		LM_SD_1216_1_ACGCGCTACACAGGGT-1	LM_SD_1216_1	Homo sapiens	lung adenocarcinoma			FFPE	30868	30868_1	1A	SNV10N16-322-A	validation cohort	VI	IB	60-69	M	Former	1	polyA RNA	paired-end	NextSeq 2000	1	TRUE	LHMC	A1	LM_SD_1216_1_aligned_fiducials.jpg	LM_SD_1216_1_detected_tissue_image.jpg	LM_SD_1216_1_scalefactors_json.json	LM_SD_1216_1_tissue_hires_image.png	LM_SD_1216_1_tissue_lowres_image.png	LM_SD_1216_1_tissue_positions_list.csv	LM_SD_1216_1_barcodes.tsv.gz	LM_SD_1216_1_features.tsv.gz	LM_SD_1216_1_matrix.mtx.gz	LM_SD_1216_1_S1_L001_R1_001.fastq.gz	LM_SD_1216_1_S1_L001_R2_001.fastq.gz	LM_SD_1216_1_S1_L001_I1_001.fastq.gz	LM_SD_1216_1_S1_L001_I2_001.fastq.gz
LM_SD_1216_1	19938	6284	Unannotated	LM_SD_1216_1_ACGCGGGCCAAGGACA-1	LM_SD_1216_1	19938	6284		LM_SD_1216_1_ACGCGGGCCAAGGACA-1	LM_SD_1216_1	Homo sapiens	lung adenocarcinoma			FFPE	30868	30868_1	1A	SNV10N16-322-A	validation cohort	VI	IB	60-69	M	Former	1	polyA RNA	paired-end	NextSeq 2000	1	TRUE	LHMC	A1	LM_SD_1216_1_aligned_fiducials.jpg	LM_SD_1216_1_detected_tissue_image.jpg	LM_SD_1216_1_scalefactors_json.json	LM_SD_1216_1_tissue_hires_image.png	LM_SD_1216_1_tissue_lowres_image.png	LM_SD_1216_1_tissue_positions_list.csv	LM_SD_1216_1_barcodes.tsv.gz	LM_SD_1216_1_features.tsv.gz	LM_SD_1216_1_matrix.mtx.gz	LM_SD_1216_1_S1_L001_R1_001.fastq.gz	LM_SD_1216_1_S1_L001_R2_001.fastq.gz	LM_SD_1216_1_S1_L001_I1_001.fastq.gz	LM_SD_1216_1_S1_L001_I2_001.fastq.gz
LM_SD_1216_1	25313	7062	Unannotated	LM_SD_1216_1_ACGCTAGTGATACACT-1	LM_SD_1216_1	25313	7062		LM_SD_1216_1_ACGCTAGTGATACACT-1	LM_SD_1216_1	Homo sapiens	lung adenocarcinoma			FFPE	30868	30868_1	1A	SNV10N16-322-A	validation cohort	VI	IB	60-69	M	Former	1	polyA RNA	paired-end	NextSeq 2000	1	TRUE	LHMC	A1	LM_SD_1216_1_aligned_fiducials.jpg	LM_SD_1216_1_detected_tissue_image.jpg	LM_SD_1216_1_scalefactors_json.json	LM_SD_1216_1_tissue_hires_image.png	LM_SD_1216_1_tissue_lowres_image.png	LM_SD_1216_1_tissue_positions_list.csv	LM_SD_1216_1_barcodes.tsv.gz	LM_SD_1216_1_features.tsv.gz	LM_SD_1216_1_matrix.mtx.gz	LM_SD_1216_1_S1_L001_R1_001.fastq.gz	LM_SD_1216_1_S1_L001_R2_001.fastq.gz	LM_SD_1216_1_S1_L001_I1_001.fastq.gz	LM_SD_1216_1_S1_L001_I2_001.fastq.gz
LM_SD_1216_1	7854	3553	Stroma	LM_SD_1216_1_ACGGAATTTAGCAAAT-1	LM_SD_1216_1	7854	3553	Stroma	LM_SD_1216_1_ACGGAATTTAGCAAAT-1	LM_SD_1216_1	Homo sapiens	lung adenocarcinoma			FFPE	30868	30868_1	1A	SNV10N16-322-A	validation cohort	VI	IB	60-69	M	Former	1	polyA RNA	paired-end	NextSeq 2000	1	TRUE	LHMC	A1	LM_SD_1216_1_aligned_fiducials.jpg	LM_SD_1216_1_detected_tissue_image.jpg	LM_SD_1216_1_scalefactors_json.json	LM_SD_1216_1_tissue_hires_image.png	LM_SD_1216_1_tissue_lowres_image.png	LM_SD_1216_1_tissue_positions_list.csv	LM_SD_1216_1_barcodes.tsv.gz	LM_SD_1216_1_features.tsv.gz	LM_SD_1216_1_matrix.mtx.gz	LM_SD_1216_1_S1_L001_R1_001.fastq.gz	LM_SD_1216_1_S1_L001_R2_001.fastq.gz	LM_SD_1216_1_S1_L001_I1_001.fastq.gz	LM_SD_1216_1_S1_L001_I2_001.fastq.gz
LM_SD_1216_1	417	373	Unannotated	LM_SD_1216_1_ACGGACTCTCAAAGCG-1	LM_SD_1216_1	417	373		LM_SD_1216_1_ACGGACTCTCAAAGCG-1	LM_SD_1216_1	Homo sapiens	lung adenocarcinoma			FFPE	30868	30868_1	1A	SNV10N16-322-A	validation cohort	VI	IB	60-69	M	Former	1	polyA RNA	paired-end	NextSeq 2000	1	TRUE	LHMC	A1	LM_SD_1216_1_aligned_fiducials.jpg	LM_SD_1216_1_detected_tissue_image.jpg	LM_SD_1216_1_scalefactors_json.json	LM_SD_1216_1_tissue_hires_image.png	LM_SD_1216_1_tissue_lowres_image.png	LM_SD_1216_1_tissue_positions_list.csv	LM_SD_1216_1_barcodes.tsv.gz	LM_SD_1216_1_features.tsv.gz	LM_SD_1216_1_matrix.mtx.gz	LM_SD_1216_1_S1_L001_R1_001.fastq.gz	LM_SD_1216_1_S1_L001_R2_001.fastq.gz	LM_SD_1216_1_S1_L001_I1_001.fastq.gz	LM_SD_1216_1_S1_L001_I2_001.fastq.gz
LM_SD_1216_1	2130	1312	Desmoplastic Stroma	LM_SD_1216_1_ACGGATGGTGCGGATA-1	LM_SD_1216_1	2130	1312	Desmoplastic Stroma	LM_SD_1216_1_ACGGATGGTGCGGATA-1	LM_SD_1216_1	Homo sapiens	lung adenocarcinoma			FFPE	30868	30868_1	1A	SNV10N16-322-A	validation cohort	VI	IB	60-69	M	Former	1	polyA RNA	paired-end	NextSeq 2000	1	TRUE	LHMC	A1	LM_SD_1216_1_aligned_fiducials.jpg	LM_SD_1216_1_detected_tissue_image.jpg	LM_SD_1216_1_scalefactors_json.json	LM_SD_1216_1_tissue_hires_image.png	LM_SD_1216_1_tissue_lowres_image.png	LM_SD_1216_1_tissue_positions_list.csv	LM_SD_1216_1_barcodes.tsv.gz	LM_SD_1216_1_features.tsv.gz	LM_SD_1216_1_matrix.mtx.gz	LM_SD_1216_1_S1_L001_R1_001.fastq.gz	LM_SD_1216_1_S1_L001_R2_001.fastq.gz	LM_SD_1216_1_S1_L001_I1_001.fastq.gz	LM_SD_1216_1_S1_L001_I2_001.fastq.gz
LM_SD_1216_1	7445	2980	Unannotated	LM_SD_1216_1_ACGGCACTTGCTTGGG-1	LM_SD_1216_1	7445	2980		LM_SD_1216_1_ACGGCACTTGCTTGGG-1	LM_SD_1216_1	Homo sapiens	lung adenocarcinoma			FFPE	30868	30868_1	1A	SNV10N16-322-A	validation cohort	VI	IB	60-69	M	Former	1	polyA RNA	paired-end	NextSeq 2000	1	TRUE	LHMC	A1	LM_SD_1216_1_aligned_fiducials.jpg	LM_SD_1216_1_detected_tissue_image.jpg	LM_SD_1216_1_scalefactors_json.json	LM_SD_1216_1_tissue_hires_image.png	LM_SD_1216_1_tissue_lowres_image.png	LM_SD_1216_1_tissue_positions_list.csv	LM_SD_1216_1_barcodes.tsv.gz	LM_SD_1216_1_features.tsv.gz	LM_SD_1216_1_matrix.mtx.gz	LM_SD_1216_1_S1_L001_R1_001.fastq.gz	LM_SD_1216_1_S1_L001_R2_001.fastq.gz	LM_SD_1216_1_S1_L001_I1_001.fastq.gz	LM_SD_1216_1_S1_L001_I2_001.fastq.gz
LM_SD_1216_1	12926	4361	Unannotated	LM_SD_1216_1_ACGGCCAACATGGACT-1	LM_SD_1216_1	12926	4361		LM_SD_1216_1_ACGGCCAACATGGACT-1	LM_SD_1216_1	Homo sapiens	lung adenocarcinoma			FFPE	30868	30868_1	1A	SNV10N16-322-A	validation cohort	VI	IB	60-69	M	Former	1	polyA RNA	paired-end	NextSeq 2000	1	TRUE	LHMC	A1	LM_SD_1216_1_aligned_fiducials.jpg	LM_SD_1216_1_detected_tissue_image.jpg	LM_SD_1216_1_scalefactors_json.json	LM_SD_1216_1_tissue_hires_image.png	LM_SD_1216_1_tissue_lowres_image.png	LM_SD_1216_1_tissue_positions_list.csv	LM_SD_1216_1_barcodes.tsv.gz	LM_SD_1216_1_features.tsv.gz	LM_SD_1216_1_matrix.mtx.gz	LM_SD_1216_1_S1_L001_R1_001.fastq.gz	LM_SD_1216_1_S1_L001_R2_001.fastq.gz	LM_SD_1216_1_S1_L001_I1_001.fastq.gz	LM_SD_1216_1_S1_L001_I2_001.fastq.gz
LM_SD_1216_1	8714	4134	Unannotated	LM_SD_1216_1_ACGGCGACGATGGGAA-1	LM_SD_1216_1	8714	4134		LM_SD_1216_1_ACGGCGACGATGGGAA-1	LM_SD_1216_1	Homo sapiens	lung adenocarcinoma			FFPE	30868	30868_1	1A	SNV10N16-322-A	validation cohort	VI	IB	60-69	M	Former	1	polyA RNA	paired-end	NextSeq 2000	1	TRUE	LHMC	A1	LM_SD_1216_1_aligned_fiducials.jpg	LM_SD_1216_1_detected_tissue_image.jpg	LM_SD_1216_1_scalefactors_json.json	LM_SD_1216_1_tissue_hires_image.png	LM_SD_1216_1_tissue_lowres_image.png	LM_SD_1216_1_tissue_positions_list.csv	LM_SD_1216_1_barcodes.tsv.gz	LM_SD_1216_1_features.tsv.gz	LM_SD_1216_1_matrix.mtx.gz	LM_SD_1216_1_S1_L001_R1_001.fastq.gz	LM_SD_1216_1_S1_L001_R2_001.fastq.gz	LM_SD_1216_1_S1_L001_I1_001.fastq.gz	LM_SD_1216_1_S1_L001_I2_001.fastq.gz
LM_SD_1216_1	19090	6562	Lepidic	LM_SD_1216_1_ACGGGAGTGTCGGCCC-1	LM_SD_1216_1	19090	6562	Lepidic	LM_SD_1216_1_ACGGGAGTGTCGGCCC-1	LM_SD_1216_1	Homo sapiens	lung adenocarcinoma			FFPE	30868	30868_1	1A	SNV10N16-322-A	validation cohort	VI	IB	60-69	M	Former	1	polyA RNA	paired-end	NextSeq 2000	1	TRUE	LHMC	A1	LM_SD_1216_1_aligned_fiducials.jpg	LM_SD_1216_1_detected_tissue_image.jpg	LM_SD_1216_1_scalefactors_json.json	LM_SD_1216_1_tissue_hires_image.png	LM_SD_1216_1_tissue_lowres_image.png	LM_SD_1216_1_tissue_positions_list.csv	LM_SD_1216_1_barcodes.tsv.gz	LM_SD_1216_1_features.tsv.gz	LM_SD_1216_1_matrix.mtx.gz	LM_SD_1216_1_S1_L001_R1_001.fastq.gz	LM_SD_1216_1_S1_L001_R2_001.fastq.gz	LM_SD_1216_1_S1_L001_I1_001.fastq.gz	LM_SD_1216_1_S1_L001_I2_001.fastq.gz
LM_SD_1216_1	7634	3333	Unannotated	LM_SD_1216_1_ACGTAGATTGCTGATG-1	LM_SD_1216_1	7634	3333		LM_SD_1216_1_ACGTAGATTGCTGATG-1	LM_SD_1216_1	Homo sapiens	lung adenocarcinoma			FFPE	30868	30868_1	1A	SNV10N16-322-A	validation cohort	VI	IB	60-69	M	Former	1	polyA RNA	paired-end	NextSeq 2000	1	TRUE	LHMC	A1	LM_SD_1216_1_aligned_fiducials.jpg	LM_SD_1216_1_detected_tissue_image.jpg	LM_SD_1216_1_scalefactors_json.json	LM_SD_1216_1_tissue_hires_image.png	LM_SD_1216_1_tissue_lowres_image.png	LM_SD_1216_1_tissue_positions_list.csv	LM_SD_1216_1_barcodes.tsv.gz	LM_SD_1216_1_features.tsv.gz	LM_SD_1216_1_matrix.mtx.gz	LM_SD_1216_1_S1_L001_R1_001.fastq.gz	LM_SD_1216_1_S1_L001_R2_001.fastq.gz	LM_SD_1216_1_S1_L001_I1_001.fastq.gz	LM_SD_1216_1_S1_L001_I2_001.fastq.gz
LM_SD_1216_1	6903	3584	Stroma	LM_SD_1216_1_ACGTATTACTCCGATC-1	LM_SD_1216_1	6903	3584	Collapsed Lung	LM_SD_1216_1_ACGTATTACTCCGATC-1	LM_SD_1216_1	Homo sapiens	lung adenocarcinoma			FFPE	30868	30868_1	1A	SNV10N16-322-A	validation cohort	VI	IB	60-69	M	Former	1	polyA RNA	paired-end	NextSeq 2000	1	TRUE	LHMC	A1	LM_SD_1216_1_aligned_fiducials.jpg	LM_SD_1216_1_detected_tissue_image.jpg	LM_SD_1216_1_scalefactors_json.json	LM_SD_1216_1_tissue_hires_image.png	LM_SD_1216_1_tissue_lowres_image.png	LM_SD_1216_1_tissue_positions_list.csv	LM_SD_1216_1_barcodes.tsv.gz	LM_SD_1216_1_features.tsv.gz	LM_SD_1216_1_matrix.mtx.gz	LM_SD_1216_1_S1_L001_R1_001.fastq.gz	LM_SD_1216_1_S1_L001_R2_001.fastq.gz	LM_SD_1216_1_S1_L001_I1_001.fastq.gz	LM_SD_1216_1_S1_L001_I2_001.fastq.gz
LM_SD_1216_1	3342	2095	Papillary	LM_SD_1216_1_ACGTGCGCCTCGTGCA-1	LM_SD_1216_1	3342	2095	Papillary	LM_SD_1216_1_ACGTGCGCCTCGTGCA-1	LM_SD_1216_1	Homo sapiens	lung adenocarcinoma			FFPE	30868	30868_1	1A	SNV10N16-322-A	validation cohort	VI	IB	60-69	M	Former	1	polyA RNA	paired-end	NextSeq 2000	1	TRUE	LHMC	A1	LM_SD_1216_1_aligned_fiducials.jpg	LM_SD_1216_1_detected_tissue_image.jpg	LM_SD_1216_1_scalefactors_json.json	LM_SD_1216_1_tissue_hires_image.png	LM_SD_1216_1_tissue_lowres_image.png	LM_SD_1216_1_tissue_positions_list.csv	LM_SD_1216_1_barcodes.tsv.gz	LM_SD_1216_1_features.tsv.gz	LM_SD_1216_1_matrix.mtx.gz	LM_SD_1216_1_S1_L001_R1_001.fastq.gz	LM_SD_1216_1_S1_L001_R2_001.fastq.gz	LM_SD_1216_1_S1_L001_I1_001.fastq.gz	LM_SD_1216_1_S1_L001_I2_001.fastq.gz
LM_SD_1216_1	12372	4599	Unannotated	LM_SD_1216_1_ACGTTAATGTCGAAGA-1	LM_SD_1216_1	12372	4599		LM_SD_1216_1_ACGTTAATGTCGAAGA-1	LM_SD_1216_1	Homo sapiens	lung adenocarcinoma			FFPE	30868	30868_1	1A	SNV10N16-322-A	validation cohort	VI	IB	60-69	M	Former	1	polyA RNA	paired-end	NextSeq 2000	1	TRUE	LHMC	A1	LM_SD_1216_1_aligned_fiducials.jpg	LM_SD_1216_1_detected_tissue_image.jpg	LM_SD_1216_1_scalefactors_json.json	LM_SD_1216_1_tissue_hires_image.png	LM_SD_1216_1_tissue_lowres_image.png	LM_SD_1216_1_tissue_positions_list.csv	LM_SD_1216_1_barcodes.tsv.gz	LM_SD_1216_1_features.tsv.gz	LM_SD_1216_1_matrix.mtx.gz	LM_SD_1216_1_S1_L001_R1_001.fastq.gz	LM_SD_1216_1_S1_L001_R2_001.fastq.gz	LM_SD_1216_1_S1_L001_I1_001.fastq.gz	LM_SD_1216_1_S1_L001_I2_001.fastq.gz
LM_SD_1216_1	24653	7358	Lepidic	LM_SD_1216_1_ACGTTAGATTTGCCCG-1	LM_SD_1216_1	24653	7358	Lepidic	LM_SD_1216_1_ACGTTAGATTTGCCCG-1	LM_SD_1216_1	Homo sapiens	lung adenocarcinoma			FFPE	30868	30868_1	1A	SNV10N16-322-A	validation cohort	VI	IB	60-69	M	Former	1	polyA RNA	paired-end	NextSeq 2000	1	TRUE	LHMC	A1	LM_SD_1216_1_aligned_fiducials.jpg	LM_SD_1216_1_detected_tissue_image.jpg	LM_SD_1216_1_scalefactors_json.json	LM_SD_1216_1_tissue_hires_image.png	LM_SD_1216_1_tissue_lowres_image.png	LM_SD_1216_1_tissue_positions_list.csv	LM_SD_1216_1_barcodes.tsv.gz	LM_SD_1216_1_features.tsv.gz	LM_SD_1216_1_matrix.mtx.gz	LM_SD_1216_1_S1_L001_R1_001.fastq.gz	LM_SD_1216_1_S1_L001_R2_001.fastq.gz	LM_SD_1216_1_S1_L001_I1_001.fastq.gz	LM_SD_1216_1_S1_L001_I2_001.fastq.gz
LM_SD_1216_1	3936	2315	Unannotated	LM_SD_1216_1_ACGTTCGTTCAGGAAA-1	LM_SD_1216_1	3936	2315		LM_SD_1216_1_ACGTTCGTTCAGGAAA-1	LM_SD_1216_1	Homo sapiens	lung adenocarcinoma			FFPE	30868	30868_1	1A	SNV10N16-322-A	validation cohort	VI	IB	60-69	M	Former	1	polyA RNA	paired-end	NextSeq 2000	1	TRUE	LHMC	A1	LM_SD_1216_1_aligned_fiducials.jpg	LM_SD_1216_1_detected_tissue_image.jpg	LM_SD_1216_1_scalefactors_json.json	LM_SD_1216_1_tissue_hires_image.png	LM_SD_1216_1_tissue_lowres_image.png	LM_SD_1216_1_tissue_positions_list.csv	LM_SD_1216_1_barcodes.tsv.gz	LM_SD_1216_1_features.tsv.gz	LM_SD_1216_1_matrix.mtx.gz	LM_SD_1216_1_S1_L001_R1_001.fastq.gz	LM_SD_1216_1_S1_L001_R2_001.fastq.gz	LM_SD_1216_1_S1_L001_I1_001.fastq.gz	LM_SD_1216_1_S1_L001_I2_001.fastq.gz
LM_SD_1216_1	928	742	Stroma	LM_SD_1216_1_ACGTTCTGTACAAGTC-1	LM_SD_1216_1	928	742	Collapsed Lung	LM_SD_1216_1_ACGTTCTGTACAAGTC-1	LM_SD_1216_1	Homo sapiens	lung adenocarcinoma			FFPE	30868	30868_1	1A	SNV10N16-322-A	validation cohort	VI	IB	60-69	M	Former	1	polyA RNA	paired-end	NextSeq 2000	1	TRUE	LHMC	A1	LM_SD_1216_1_aligned_fiducials.jpg	LM_SD_1216_1_detected_tissue_image.jpg	LM_SD_1216_1_scalefactors_json.json	LM_SD_1216_1_tissue_hires_image.png	LM_SD_1216_1_tissue_lowres_image.png	LM_SD_1216_1_tissue_positions_list.csv	LM_SD_1216_1_barcodes.tsv.gz	LM_SD_1216_1_features.tsv.gz	LM_SD_1216_1_matrix.mtx.gz	LM_SD_1216_1_S1_L001_R1_001.fastq.gz	LM_SD_1216_1_S1_L001_R2_001.fastq.gz	LM_SD_1216_1_S1_L001_I1_001.fastq.gz	LM_SD_1216_1_S1_L001_I2_001.fastq.gz
LM_SD_1216_1	803	647	Unannotated	LM_SD_1216_1_ACGTTTAGTTGTGATC-1	LM_SD_1216_1	803	647		LM_SD_1216_1_ACGTTTAGTTGTGATC-1	LM_SD_1216_1	Homo sapiens	lung adenocarcinoma			FFPE	30868	30868_1	1A	SNV10N16-322-A	validation cohort	VI	IB	60-69	M	Former	1	polyA RNA	paired-end	NextSeq 2000	1	TRUE	LHMC	A1	LM_SD_1216_1_aligned_fiducials.jpg	LM_SD_1216_1_detected_tissue_image.jpg	LM_SD_1216_1_scalefactors_json.json	LM_SD_1216_1_tissue_hires_image.png	LM_SD_1216_1_tissue_lowres_image.png	LM_SD_1216_1_tissue_positions_list.csv	LM_SD_1216_1_barcodes.tsv.gz	LM_SD_1216_1_features.tsv.gz	LM_SD_1216_1_matrix.mtx.gz	LM_SD_1216_1_S1_L001_R1_001.fastq.gz	LM_SD_1216_1_S1_L001_R2_001.fastq.gz	LM_SD_1216_1_S1_L001_I1_001.fastq.gz	LM_SD_1216_1_S1_L001_I2_001.fastq.gz
LM_SD_1216_1	4470	2665	Unannotated	LM_SD_1216_1_ACTACAAAGAGAGGTG-1	LM_SD_1216_1	4470	2665		LM_SD_1216_1_ACTACAAAGAGAGGTG-1	LM_SD_1216_1	Homo sapiens	lung adenocarcinoma			FFPE	30868	30868_1	1A	SNV10N16-322-A	validation cohort	VI	IB	60-69	M	Former	1	polyA RNA	paired-end	NextSeq 2000	1	TRUE	LHMC	A1	LM_SD_1216_1_aligned_fiducials.jpg	LM_SD_1216_1_detected_tissue_image.jpg	LM_SD_1216_1_scalefactors_json.json	LM_SD_1216_1_tissue_hires_image.png	LM_SD_1216_1_tissue_lowres_image.png	LM_SD_1216_1_tissue_positions_list.csv	LM_SD_1216_1_barcodes.tsv.gz	LM_SD_1216_1_features.tsv.gz	LM_SD_1216_1_matrix.mtx.gz	LM_SD_1216_1_S1_L001_R1_001.fastq.gz	LM_SD_1216_1_S1_L001_R2_001.fastq.gz	LM_SD_1216_1_S1_L001_I1_001.fastq.gz	LM_SD_1216_1_S1_L001_I2_001.fastq.gz
LM_SD_1216_1	9516	4594	Unannotated	LM_SD_1216_1_ACTACATCCCGACAAG-1	LM_SD_1216_1	9516	4594		LM_SD_1216_1_ACTACATCCCGACAAG-1	LM_SD_1216_1	Homo sapiens	lung adenocarcinoma			FFPE	30868	30868_1	1A	SNV10N16-322-A	validation cohort	VI	IB	60-69	M	Former	1	polyA RNA	paired-end	NextSeq 2000	1	TRUE	LHMC	A1	LM_SD_1216_1_aligned_fiducials.jpg	LM_SD_1216_1_detected_tissue_image.jpg	LM_SD_1216_1_scalefactors_json.json	LM_SD_1216_1_tissue_hires_image.png	LM_SD_1216_1_tissue_lowres_image.png	LM_SD_1216_1_tissue_positions_list.csv	LM_SD_1216_1_barcodes.tsv.gz	LM_SD_1216_1_features.tsv.gz	LM_SD_1216_1_matrix.mtx.gz	LM_SD_1216_1_S1_L001_R1_001.fastq.gz	LM_SD_1216_1_S1_L001_R2_001.fastq.gz	LM_SD_1216_1_S1_L001_I1_001.fastq.gz	LM_SD_1216_1_S1_L001_I2_001.fastq.gz
LM_SD_1216_1	3914	2390	Stroma	LM_SD_1216_1_ACTACCAGCTCTCTGG-1	LM_SD_1216_1	3914	2390	Stroma	LM_SD_1216_1_ACTACCAGCTCTCTGG-1	LM_SD_1216_1	Homo sapiens	lung adenocarcinoma			FFPE	30868	30868_1	1A	SNV10N16-322-A	validation cohort	VI	IB	60-69	M	Former	1	polyA RNA	paired-end	NextSeq 2000	1	TRUE	LHMC	A1	LM_SD_1216_1_aligned_fiducials.jpg	LM_SD_1216_1_detected_tissue_image.jpg	LM_SD_1216_1_scalefactors_json.json	LM_SD_1216_1_tissue_hires_image.png	LM_SD_1216_1_tissue_lowres_image.png	LM_SD_1216_1_tissue_positions_list.csv	LM_SD_1216_1_barcodes.tsv.gz	LM_SD_1216_1_features.tsv.gz	LM_SD_1216_1_matrix.mtx.gz	LM_SD_1216_1_S1_L001_R1_001.fastq.gz	LM_SD_1216_1_S1_L001_R2_001.fastq.gz	LM_SD_1216_1_S1_L001_I1_001.fastq.gz	LM_SD_1216_1_S1_L001_I2_001.fastq.gz
LM_SD_1216_1	6314	3448	VI Focus	LM_SD_1216_1_ACTACGCGTTAGAATT-1	LM_SD_1216_1	6314	3448	VI	LM_SD_1216_1_ACTACGCGTTAGAATT-1	LM_SD_1216_1	Homo sapiens	lung adenocarcinoma			FFPE	30868	30868_1	1A	SNV10N16-322-A	validation cohort	VI	IB	60-69	M	Former	1	polyA RNA	paired-end	NextSeq 2000	1	TRUE	LHMC	A1	LM_SD_1216_1_aligned_fiducials.jpg	LM_SD_1216_1_detected_tissue_image.jpg	LM_SD_1216_1_scalefactors_json.json	LM_SD_1216_1_tissue_hires_image.png	LM_SD_1216_1_tissue_lowres_image.png	LM_SD_1216_1_tissue_positions_list.csv	LM_SD_1216_1_barcodes.tsv.gz	LM_SD_1216_1_features.tsv.gz	LM_SD_1216_1_matrix.mtx.gz	LM_SD_1216_1_S1_L001_R1_001.fastq.gz	LM_SD_1216_1_S1_L001_R2_001.fastq.gz	LM_SD_1216_1_S1_L001_I1_001.fastq.gz	LM_SD_1216_1_S1_L001_I2_001.fastq.gz
LM_SD_1216_1	3151	2032	Stroma	LM_SD_1216_1_ACTAGTTGCGATCGTC-1	LM_SD_1216_1	3151	2032	Collapsed Lung	LM_SD_1216_1_ACTAGTTGCGATCGTC-1	LM_SD_1216_1	Homo sapiens	lung adenocarcinoma			FFPE	30868	30868_1	1A	SNV10N16-322-A	validation cohort	VI	IB	60-69	M	Former	1	polyA RNA	paired-end	NextSeq 2000	1	TRUE	LHMC	A1	LM_SD_1216_1_aligned_fiducials.jpg	LM_SD_1216_1_detected_tissue_image.jpg	LM_SD_1216_1_scalefactors_json.json	LM_SD_1216_1_tissue_hires_image.png	LM_SD_1216_1_tissue_lowres_image.png	LM_SD_1216_1_tissue_positions_list.csv	LM_SD_1216_1_barcodes.tsv.gz	LM_SD_1216_1_features.tsv.gz	LM_SD_1216_1_matrix.mtx.gz	LM_SD_1216_1_S1_L001_R1_001.fastq.gz	LM_SD_1216_1_S1_L001_R2_001.fastq.gz	LM_SD_1216_1_S1_L001_I1_001.fastq.gz	LM_SD_1216_1_S1_L001_I2_001.fastq.gz
LM_SD_1216_1	12398	5116	Unannotated	LM_SD_1216_1_ACTATGTCCAGCTGCC-1	LM_SD_1216_1	12398	5116		LM_SD_1216_1_ACTATGTCCAGCTGCC-1	LM_SD_1216_1	Homo sapiens	lung adenocarcinoma			FFPE	30868	30868_1	1A	SNV10N16-322-A	validation cohort	VI	IB	60-69	M	Former	1	polyA RNA	paired-end	NextSeq 2000	1	TRUE	LHMC	A1	LM_SD_1216_1_aligned_fiducials.jpg	LM_SD_1216_1_detected_tissue_image.jpg	LM_SD_1216_1_scalefactors_json.json	LM_SD_1216_1_tissue_hires_image.png	LM_SD_1216_1_tissue_lowres_image.png	LM_SD_1216_1_tissue_positions_list.csv	LM_SD_1216_1_barcodes.tsv.gz	LM_SD_1216_1_features.tsv.gz	LM_SD_1216_1_matrix.mtx.gz	LM_SD_1216_1_S1_L001_R1_001.fastq.gz	LM_SD_1216_1_S1_L001_R2_001.fastq.gz	LM_SD_1216_1_S1_L001_I1_001.fastq.gz	LM_SD_1216_1_S1_L001_I2_001.fastq.gz
LM_SD_1216_1	1296	957	Unannotated	LM_SD_1216_1_ACTATTCGTCCGTGGT-1	LM_SD_1216_1	1296	957		LM_SD_1216_1_ACTATTCGTCCGTGGT-1	LM_SD_1216_1	Homo sapiens	lung adenocarcinoma			FFPE	30868	30868_1	1A	SNV10N16-322-A	validation cohort	VI	IB	60-69	M	Former	1	polyA RNA	paired-end	NextSeq 2000	1	TRUE	LHMC	A1	LM_SD_1216_1_aligned_fiducials.jpg	LM_SD_1216_1_detected_tissue_image.jpg	LM_SD_1216_1_scalefactors_json.json	LM_SD_1216_1_tissue_hires_image.png	LM_SD_1216_1_tissue_lowres_image.png	LM_SD_1216_1_tissue_positions_list.csv	LM_SD_1216_1_barcodes.tsv.gz	LM_SD_1216_1_features.tsv.gz	LM_SD_1216_1_matrix.mtx.gz	LM_SD_1216_1_S1_L001_R1_001.fastq.gz	LM_SD_1216_1_S1_L001_R2_001.fastq.gz	LM_SD_1216_1_S1_L001_I1_001.fastq.gz	LM_SD_1216_1_S1_L001_I2_001.fastq.gz
LM_SD_1216_1	9546	4560	Unannotated	LM_SD_1216_1_ACTATTTCCGGGCCCA-1	LM_SD_1216_1	9546	4560		LM_SD_1216_1_ACTATTTCCGGGCCCA-1	LM_SD_1216_1	Homo sapiens	lung adenocarcinoma			FFPE	30868	30868_1	1A	SNV10N16-322-A	validation cohort	VI	IB	60-69	M	Former	1	polyA RNA	paired-end	NextSeq 2000	1	TRUE	LHMC	A1	LM_SD_1216_1_aligned_fiducials.jpg	LM_SD_1216_1_detected_tissue_image.jpg	LM_SD_1216_1_scalefactors_json.json	LM_SD_1216_1_tissue_hires_image.png	LM_SD_1216_1_tissue_lowres_image.png	LM_SD_1216_1_tissue_positions_list.csv	LM_SD_1216_1_barcodes.tsv.gz	LM_SD_1216_1_features.tsv.gz	LM_SD_1216_1_matrix.mtx.gz	LM_SD_1216_1_S1_L001_R1_001.fastq.gz	LM_SD_1216_1_S1_L001_R2_001.fastq.gz	LM_SD_1216_1_S1_L001_I1_001.fastq.gz	LM_SD_1216_1_S1_L001_I2_001.fastq.gz
LM_SD_1216_1	542	465	Unannotated	LM_SD_1216_1_ACTCAAGTGCAAGGCT-1	LM_SD_1216_1	542	465		LM_SD_1216_1_ACTCAAGTGCAAGGCT-1	LM_SD_1216_1	Homo sapiens	lung adenocarcinoma			FFPE	30868	30868_1	1A	SNV10N16-322-A	validation cohort	VI	IB	60-69	M	Former	1	polyA RNA	paired-end	NextSeq 2000	1	TRUE	LHMC	A1	LM_SD_1216_1_aligned_fiducials.jpg	LM_SD_1216_1_detected_tissue_image.jpg	LM_SD_1216_1_scalefactors_json.json	LM_SD_1216_1_tissue_hires_image.png	LM_SD_1216_1_tissue_lowres_image.png	LM_SD_1216_1_tissue_positions_list.csv	LM_SD_1216_1_barcodes.tsv.gz	LM_SD_1216_1_features.tsv.gz	LM_SD_1216_1_matrix.mtx.gz	LM_SD_1216_1_S1_L001_R1_001.fastq.gz	LM_SD_1216_1_S1_L001_R2_001.fastq.gz	LM_SD_1216_1_S1_L001_I1_001.fastq.gz	LM_SD_1216_1_S1_L001_I2_001.fastq.gz
LM_SD_1216_1	6379	3285	Papillary	LM_SD_1216_1_ACTCAATAAAGGCACG-1	LM_SD_1216_1	6379	3285	Papillary	LM_SD_1216_1_ACTCAATAAAGGCACG-1	LM_SD_1216_1	Homo sapiens	lung adenocarcinoma			FFPE	30868	30868_1	1A	SNV10N16-322-A	validation cohort	VI	IB	60-69	M	Former	1	polyA RNA	paired-end	NextSeq 2000	1	TRUE	LHMC	A1	LM_SD_1216_1_aligned_fiducials.jpg	LM_SD_1216_1_detected_tissue_image.jpg	LM_SD_1216_1_scalefactors_json.json	LM_SD_1216_1_tissue_hires_image.png	LM_SD_1216_1_tissue_lowres_image.png	LM_SD_1216_1_tissue_positions_list.csv	LM_SD_1216_1_barcodes.tsv.gz	LM_SD_1216_1_features.tsv.gz	LM_SD_1216_1_matrix.mtx.gz	LM_SD_1216_1_S1_L001_R1_001.fastq.gz	LM_SD_1216_1_S1_L001_R2_001.fastq.gz	LM_SD_1216_1_S1_L001_I1_001.fastq.gz	LM_SD_1216_1_S1_L001_I2_001.fastq.gz
LM_SD_1216_1	5408	3055	Vessel	LM_SD_1216_1_ACTCATGGCAGCCTTC-1	LM_SD_1216_1	5408	3055	Normal Vessel	LM_SD_1216_1_ACTCATGGCAGCCTTC-1	LM_SD_1216_1	Homo sapiens	lung adenocarcinoma			FFPE	30868	30868_1	1A	SNV10N16-322-A	validation cohort	VI	IB	60-69	M	Former	1	polyA RNA	paired-end	NextSeq 2000	1	TRUE	LHMC	A1	LM_SD_1216_1_aligned_fiducials.jpg	LM_SD_1216_1_detected_tissue_image.jpg	LM_SD_1216_1_scalefactors_json.json	LM_SD_1216_1_tissue_hires_image.png	LM_SD_1216_1_tissue_lowres_image.png	LM_SD_1216_1_tissue_positions_list.csv	LM_SD_1216_1_barcodes.tsv.gz	LM_SD_1216_1_features.tsv.gz	LM_SD_1216_1_matrix.mtx.gz	LM_SD_1216_1_S1_L001_R1_001.fastq.gz	LM_SD_1216_1_S1_L001_R2_001.fastq.gz	LM_SD_1216_1_S1_L001_I1_001.fastq.gz	LM_SD_1216_1_S1_L001_I2_001.fastq.gz
LM_SD_1216_1	11623	5262	Unannotated	LM_SD_1216_1_ACTCCAATATCATCAT-1	LM_SD_1216_1	11623	5262		LM_SD_1216_1_ACTCCAATATCATCAT-1	LM_SD_1216_1	Homo sapiens	lung adenocarcinoma			FFPE	30868	30868_1	1A	SNV10N16-322-A	validation cohort	VI	IB	60-69	M	Former	1	polyA RNA	paired-end	NextSeq 2000	1	TRUE	LHMC	A1	LM_SD_1216_1_aligned_fiducials.jpg	LM_SD_1216_1_detected_tissue_image.jpg	LM_SD_1216_1_scalefactors_json.json	LM_SD_1216_1_tissue_hires_image.png	LM_SD_1216_1_tissue_lowres_image.png	LM_SD_1216_1_tissue_positions_list.csv	LM_SD_1216_1_barcodes.tsv.gz	LM_SD_1216_1_features.tsv.gz	LM_SD_1216_1_matrix.mtx.gz	LM_SD_1216_1_S1_L001_R1_001.fastq.gz	LM_SD_1216_1_S1_L001_R2_001.fastq.gz	LM_SD_1216_1_S1_L001_I1_001.fastq.gz	LM_SD_1216_1_S1_L001_I2_001.fastq.gz
LM_SD_1216_1	39976	8550	Unannotated	LM_SD_1216_1_ACTCCCATTCCTAAAG-1	LM_SD_1216_1	39976	8550		LM_SD_1216_1_ACTCCCATTCCTAAAG-1	LM_SD_1216_1	Homo sapiens	lung adenocarcinoma			FFPE	30868	30868_1	1A	SNV10N16-322-A	validation cohort	VI	IB	60-69	M	Former	1	polyA RNA	paired-end	NextSeq 2000	1	TRUE	LHMC	A1	LM_SD_1216_1_aligned_fiducials.jpg	LM_SD_1216_1_detected_tissue_image.jpg	LM_SD_1216_1_scalefactors_json.json	LM_SD_1216_1_tissue_hires_image.png	LM_SD_1216_1_tissue_lowres_image.png	LM_SD_1216_1_tissue_positions_list.csv	LM_SD_1216_1_barcodes.tsv.gz	LM_SD_1216_1_features.tsv.gz	LM_SD_1216_1_matrix.mtx.gz	LM_SD_1216_1_S1_L001_R1_001.fastq.gz	LM_SD_1216_1_S1_L001_R2_001.fastq.gz	LM_SD_1216_1_S1_L001_I1_001.fastq.gz	LM_SD_1216_1_S1_L001_I2_001.fastq.gz
LM_SD_1216_1	25300	7165	Lepidic	LM_SD_1216_1_ACTCCCGAATTCGTTT-1	LM_SD_1216_1	25300	7165	Lepidic	LM_SD_1216_1_ACTCCCGAATTCGTTT-1	LM_SD_1216_1	Homo sapiens	lung adenocarcinoma			FFPE	30868	30868_1	1A	SNV10N16-322-A	validation cohort	VI	IB	60-69	M	Former	1	polyA RNA	paired-end	NextSeq 2000	1	TRUE	LHMC	A1	LM_SD_1216_1_aligned_fiducials.jpg	LM_SD_1216_1_detected_tissue_image.jpg	LM_SD_1216_1_scalefactors_json.json	LM_SD_1216_1_tissue_hires_image.png	LM_SD_1216_1_tissue_lowres_image.png	LM_SD_1216_1_tissue_positions_list.csv	LM_SD_1216_1_barcodes.tsv.gz	LM_SD_1216_1_features.tsv.gz	LM_SD_1216_1_matrix.mtx.gz	LM_SD_1216_1_S1_L001_R1_001.fastq.gz	LM_SD_1216_1_S1_L001_R2_001.fastq.gz	LM_SD_1216_1_S1_L001_I1_001.fastq.gz	LM_SD_1216_1_S1_L001_I2_001.fastq.gz
LM_SD_1216_1	5061	2273	Unannotated	LM_SD_1216_1_ACTCCCTAATGCTAAA-1	LM_SD_1216_1	5061	2273		LM_SD_1216_1_ACTCCCTAATGCTAAA-1	LM_SD_1216_1	Homo sapiens	lung adenocarcinoma			FFPE	30868	30868_1	1A	SNV10N16-322-A	validation cohort	VI	IB	60-69	M	Former	1	polyA RNA	paired-end	NextSeq 2000	1	TRUE	LHMC	A1	LM_SD_1216_1_aligned_fiducials.jpg	LM_SD_1216_1_detected_tissue_image.jpg	LM_SD_1216_1_scalefactors_json.json	LM_SD_1216_1_tissue_hires_image.png	LM_SD_1216_1_tissue_lowres_image.png	LM_SD_1216_1_tissue_positions_list.csv	LM_SD_1216_1_barcodes.tsv.gz	LM_SD_1216_1_features.tsv.gz	LM_SD_1216_1_matrix.mtx.gz	LM_SD_1216_1_S1_L001_R1_001.fastq.gz	LM_SD_1216_1_S1_L001_R2_001.fastq.gz	LM_SD_1216_1_S1_L001_I1_001.fastq.gz	LM_SD_1216_1_S1_L001_I2_001.fastq.gz
LM_SD_1216_1	15636	5177	Unannotated	LM_SD_1216_1_ACTCCCTAGAATAGTA-1	LM_SD_1216_1	15636	5177		LM_SD_1216_1_ACTCCCTAGAATAGTA-1	LM_SD_1216_1	Homo sapiens	lung adenocarcinoma			FFPE	30868	30868_1	1A	SNV10N16-322-A	validation cohort	VI	IB	60-69	M	Former	1	polyA RNA	paired-end	NextSeq 2000	1	TRUE	LHMC	A1	LM_SD_1216_1_aligned_fiducials.jpg	LM_SD_1216_1_detected_tissue_image.jpg	LM_SD_1216_1_scalefactors_json.json	LM_SD_1216_1_tissue_hires_image.png	LM_SD_1216_1_tissue_lowres_image.png	LM_SD_1216_1_tissue_positions_list.csv	LM_SD_1216_1_barcodes.tsv.gz	LM_SD_1216_1_features.tsv.gz	LM_SD_1216_1_matrix.mtx.gz	LM_SD_1216_1_S1_L001_R1_001.fastq.gz	LM_SD_1216_1_S1_L001_R2_001.fastq.gz	LM_SD_1216_1_S1_L001_I1_001.fastq.gz	LM_SD_1216_1_S1_L001_I2_001.fastq.gz
LM_SD_1216_1	8819	4307	Unannotated	LM_SD_1216_1_ACTCGTAACCCGTCCT-1	LM_SD_1216_1	8819	4307		LM_SD_1216_1_ACTCGTAACCCGTCCT-1	LM_SD_1216_1	Homo sapiens	lung adenocarcinoma			FFPE	30868	30868_1	1A	SNV10N16-322-A	validation cohort	VI	IB	60-69	M	Former	1	polyA RNA	paired-end	NextSeq 2000	1	TRUE	LHMC	A1	LM_SD_1216_1_aligned_fiducials.jpg	LM_SD_1216_1_detected_tissue_image.jpg	LM_SD_1216_1_scalefactors_json.json	LM_SD_1216_1_tissue_hires_image.png	LM_SD_1216_1_tissue_lowres_image.png	LM_SD_1216_1_tissue_positions_list.csv	LM_SD_1216_1_barcodes.tsv.gz	LM_SD_1216_1_features.tsv.gz	LM_SD_1216_1_matrix.mtx.gz	LM_SD_1216_1_S1_L001_R1_001.fastq.gz	LM_SD_1216_1_S1_L001_R2_001.fastq.gz	LM_SD_1216_1_S1_L001_I1_001.fastq.gz	LM_SD_1216_1_S1_L001_I2_001.fastq.gz
LM_SD_1216_1	57777	7992	Unannotated	LM_SD_1216_1_ACTCGTCAGTAATCCC-1	LM_SD_1216_1	57777	7992		LM_SD_1216_1_ACTCGTCAGTAATCCC-1	LM_SD_1216_1	Homo sapiens	lung adenocarcinoma			FFPE	30868	30868_1	1A	SNV10N16-322-A	validation cohort	VI	IB	60-69	M	Former	1	polyA RNA	paired-end	NextSeq 2000	1	TRUE	LHMC	A1	LM_SD_1216_1_aligned_fiducials.jpg	LM_SD_1216_1_detected_tissue_image.jpg	LM_SD_1216_1_scalefactors_json.json	LM_SD_1216_1_tissue_hires_image.png	LM_SD_1216_1_tissue_lowres_image.png	LM_SD_1216_1_tissue_positions_list.csv	LM_SD_1216_1_barcodes.tsv.gz	LM_SD_1216_1_features.tsv.gz	LM_SD_1216_1_matrix.mtx.gz	LM_SD_1216_1_S1_L001_R1_001.fastq.gz	LM_SD_1216_1_S1_L001_R2_001.fastq.gz	LM_SD_1216_1_S1_L001_I1_001.fastq.gz	LM_SD_1216_1_S1_L001_I2_001.fastq.gz
LM_SD_1216_1	15463	5394	Unannotated	LM_SD_1216_1_ACTCTCTGACTTAGGT-1	LM_SD_1216_1	15463	5394		LM_SD_1216_1_ACTCTCTGACTTAGGT-1	LM_SD_1216_1	Homo sapiens	lung adenocarcinoma			FFPE	30868	30868_1	1A	SNV10N16-322-A	validation cohort	VI	IB	60-69	M	Former	1	polyA RNA	paired-end	NextSeq 2000	1	TRUE	LHMC	A1	LM_SD_1216_1_aligned_fiducials.jpg	LM_SD_1216_1_detected_tissue_image.jpg	LM_SD_1216_1_scalefactors_json.json	LM_SD_1216_1_tissue_hires_image.png	LM_SD_1216_1_tissue_lowres_image.png	LM_SD_1216_1_tissue_positions_list.csv	LM_SD_1216_1_barcodes.tsv.gz	LM_SD_1216_1_features.tsv.gz	LM_SD_1216_1_matrix.mtx.gz	LM_SD_1216_1_S1_L001_R1_001.fastq.gz	LM_SD_1216_1_S1_L001_R2_001.fastq.gz	LM_SD_1216_1_S1_L001_I1_001.fastq.gz	LM_SD_1216_1_S1_L001_I2_001.fastq.gz
LM_SD_1216_1	21744	5842	Unannotated	LM_SD_1216_1_ACTCTTGTATAGTAAC-1	LM_SD_1216_1	21744	5842		LM_SD_1216_1_ACTCTTGTATAGTAAC-1	LM_SD_1216_1	Homo sapiens	lung adenocarcinoma			FFPE	30868	30868_1	1A	SNV10N16-322-A	validation cohort	VI	IB	60-69	M	Former	1	polyA RNA	paired-end	NextSeq 2000	1	TRUE	LHMC	A1	LM_SD_1216_1_aligned_fiducials.jpg	LM_SD_1216_1_detected_tissue_image.jpg	LM_SD_1216_1_scalefactors_json.json	LM_SD_1216_1_tissue_hires_image.png	LM_SD_1216_1_tissue_lowres_image.png	LM_SD_1216_1_tissue_positions_list.csv	LM_SD_1216_1_barcodes.tsv.gz	LM_SD_1216_1_features.tsv.gz	LM_SD_1216_1_matrix.mtx.gz	LM_SD_1216_1_S1_L001_R1_001.fastq.gz	LM_SD_1216_1_S1_L001_R2_001.fastq.gz	LM_SD_1216_1_S1_L001_I1_001.fastq.gz	LM_SD_1216_1_S1_L001_I2_001.fastq.gz
LM_SD_1216_1	1583	1167	Stroma	LM_SD_1216_1_ACTGAAACGCCGTTAG-1	LM_SD_1216_1	1583	1167	Collapsed Lung	LM_SD_1216_1_ACTGAAACGCCGTTAG-1	LM_SD_1216_1	Homo sapiens	lung adenocarcinoma			FFPE	30868	30868_1	1A	SNV10N16-322-A	validation cohort	VI	IB	60-69	M	Former	1	polyA RNA	paired-end	NextSeq 2000	1	TRUE	LHMC	A1	LM_SD_1216_1_aligned_fiducials.jpg	LM_SD_1216_1_detected_tissue_image.jpg	LM_SD_1216_1_scalefactors_json.json	LM_SD_1216_1_tissue_hires_image.png	LM_SD_1216_1_tissue_lowres_image.png	LM_SD_1216_1_tissue_positions_list.csv	LM_SD_1216_1_barcodes.tsv.gz	LM_SD_1216_1_features.tsv.gz	LM_SD_1216_1_matrix.mtx.gz	LM_SD_1216_1_S1_L001_R1_001.fastq.gz	LM_SD_1216_1_S1_L001_R2_001.fastq.gz	LM_SD_1216_1_S1_L001_I1_001.fastq.gz	LM_SD_1216_1_S1_L001_I2_001.fastq.gz
LM_SD_1216_1	5038	2630	Unannotated	LM_SD_1216_1_ACTGAATGGCGAAAGT-1	LM_SD_1216_1	5038	2630		LM_SD_1216_1_ACTGAATGGCGAAAGT-1	LM_SD_1216_1	Homo sapiens	lung adenocarcinoma			FFPE	30868	30868_1	1A	SNV10N16-322-A	validation cohort	VI	IB	60-69	M	Former	1	polyA RNA	paired-end	NextSeq 2000	1	TRUE	LHMC	A1	LM_SD_1216_1_aligned_fiducials.jpg	LM_SD_1216_1_detected_tissue_image.jpg	LM_SD_1216_1_scalefactors_json.json	LM_SD_1216_1_tissue_hires_image.png	LM_SD_1216_1_tissue_lowres_image.png	LM_SD_1216_1_tissue_positions_list.csv	LM_SD_1216_1_barcodes.tsv.gz	LM_SD_1216_1_features.tsv.gz	LM_SD_1216_1_matrix.mtx.gz	LM_SD_1216_1_S1_L001_R1_001.fastq.gz	LM_SD_1216_1_S1_L001_R2_001.fastq.gz	LM_SD_1216_1_S1_L001_I1_001.fastq.gz	LM_SD_1216_1_S1_L001_I2_001.fastq.gz
LM_SD_1216_1	2778	1835	Unannotated	LM_SD_1216_1_ACTGCCGTCGTAACTC-1	LM_SD_1216_1	2778	1835		LM_SD_1216_1_ACTGCCGTCGTAACTC-1	LM_SD_1216_1	Homo sapiens	lung adenocarcinoma			FFPE	30868	30868_1	1A	SNV10N16-322-A	validation cohort	VI	IB	60-69	M	Former	1	polyA RNA	paired-end	NextSeq 2000	1	TRUE	LHMC	A1	LM_SD_1216_1_aligned_fiducials.jpg	LM_SD_1216_1_detected_tissue_image.jpg	LM_SD_1216_1_scalefactors_json.json	LM_SD_1216_1_tissue_hires_image.png	LM_SD_1216_1_tissue_lowres_image.png	LM_SD_1216_1_tissue_positions_list.csv	LM_SD_1216_1_barcodes.tsv.gz	LM_SD_1216_1_features.tsv.gz	LM_SD_1216_1_matrix.mtx.gz	LM_SD_1216_1_S1_L001_R1_001.fastq.gz	LM_SD_1216_1_S1_L001_R2_001.fastq.gz	LM_SD_1216_1_S1_L001_I1_001.fastq.gz	LM_SD_1216_1_S1_L001_I2_001.fastq.gz
LM_SD_1216_1	2641	1660	Unannotated	LM_SD_1216_1_ACTGTACGATACACAT-1	LM_SD_1216_1	2641	1660		LM_SD_1216_1_ACTGTACGATACACAT-1	LM_SD_1216_1	Homo sapiens	lung adenocarcinoma			FFPE	30868	30868_1	1A	SNV10N16-322-A	validation cohort	VI	IB	60-69	M	Former	1	polyA RNA	paired-end	NextSeq 2000	1	TRUE	LHMC	A1	LM_SD_1216_1_aligned_fiducials.jpg	LM_SD_1216_1_detected_tissue_image.jpg	LM_SD_1216_1_scalefactors_json.json	LM_SD_1216_1_tissue_hires_image.png	LM_SD_1216_1_tissue_lowres_image.png	LM_SD_1216_1_tissue_positions_list.csv	LM_SD_1216_1_barcodes.tsv.gz	LM_SD_1216_1_features.tsv.gz	LM_SD_1216_1_matrix.mtx.gz	LM_SD_1216_1_S1_L001_R1_001.fastq.gz	LM_SD_1216_1_S1_L001_R2_001.fastq.gz	LM_SD_1216_1_S1_L001_I1_001.fastq.gz	LM_SD_1216_1_S1_L001_I2_001.fastq.gz
LM_SD_1216_1	4961	2725	Vessel	LM_SD_1216_1_ACTGTAGCACTTTGGA-1	LM_SD_1216_1	4961	2725	Normal Vessel	LM_SD_1216_1_ACTGTAGCACTTTGGA-1	LM_SD_1216_1	Homo sapiens	lung adenocarcinoma			FFPE	30868	30868_1	1A	SNV10N16-322-A	validation cohort	VI	IB	60-69	M	Former	1	polyA RNA	paired-end	NextSeq 2000	1	TRUE	LHMC	A1	LM_SD_1216_1_aligned_fiducials.jpg	LM_SD_1216_1_detected_tissue_image.jpg	LM_SD_1216_1_scalefactors_json.json	LM_SD_1216_1_tissue_hires_image.png	LM_SD_1216_1_tissue_lowres_image.png	LM_SD_1216_1_tissue_positions_list.csv	LM_SD_1216_1_barcodes.tsv.gz	LM_SD_1216_1_features.tsv.gz	LM_SD_1216_1_matrix.mtx.gz	LM_SD_1216_1_S1_L001_R1_001.fastq.gz	LM_SD_1216_1_S1_L001_R2_001.fastq.gz	LM_SD_1216_1_S1_L001_I1_001.fastq.gz	LM_SD_1216_1_S1_L001_I2_001.fastq.gz
LM_SD_1216_1	26329	7355	Acinar	LM_SD_1216_1_ACTGTCCAGGATTATA-1	LM_SD_1216_1	26329	7355	Acinar	LM_SD_1216_1_ACTGTCCAGGATTATA-1	LM_SD_1216_1	Homo sapiens	lung adenocarcinoma			FFPE	30868	30868_1	1A	SNV10N16-322-A	validation cohort	VI	IB	60-69	M	Former	1	polyA RNA	paired-end	NextSeq 2000	1	TRUE	LHMC	A1	LM_SD_1216_1_aligned_fiducials.jpg	LM_SD_1216_1_detected_tissue_image.jpg	LM_SD_1216_1_scalefactors_json.json	LM_SD_1216_1_tissue_hires_image.png	LM_SD_1216_1_tissue_lowres_image.png	LM_SD_1216_1_tissue_positions_list.csv	LM_SD_1216_1_barcodes.tsv.gz	LM_SD_1216_1_features.tsv.gz	LM_SD_1216_1_matrix.mtx.gz	LM_SD_1216_1_S1_L001_R1_001.fastq.gz	LM_SD_1216_1_S1_L001_R2_001.fastq.gz	LM_SD_1216_1_S1_L001_I1_001.fastq.gz	LM_SD_1216_1_S1_L001_I2_001.fastq.gz
LM_SD_1216_1	12684	4269	Unannotated	LM_SD_1216_1_ACTGTCTTCTTTAGAA-1	LM_SD_1216_1	12684	4269		LM_SD_1216_1_ACTGTCTTCTTTAGAA-1	LM_SD_1216_1	Homo sapiens	lung adenocarcinoma			FFPE	30868	30868_1	1A	SNV10N16-322-A	validation cohort	VI	IB	60-69	M	Former	1	polyA RNA	paired-end	NextSeq 2000	1	TRUE	LHMC	A1	LM_SD_1216_1_aligned_fiducials.jpg	LM_SD_1216_1_detected_tissue_image.jpg	LM_SD_1216_1_scalefactors_json.json	LM_SD_1216_1_tissue_hires_image.png	LM_SD_1216_1_tissue_lowres_image.png	LM_SD_1216_1_tissue_positions_list.csv	LM_SD_1216_1_barcodes.tsv.gz	LM_SD_1216_1_features.tsv.gz	LM_SD_1216_1_matrix.mtx.gz	LM_SD_1216_1_S1_L001_R1_001.fastq.gz	LM_SD_1216_1_S1_L001_R2_001.fastq.gz	LM_SD_1216_1_S1_L001_I1_001.fastq.gz	LM_SD_1216_1_S1_L001_I2_001.fastq.gz
LM_SD_1216_1	4308	2345	Stroma	LM_SD_1216_1_ACTGTGCTAGTAGATC-1	LM_SD_1216_1	4308	2345	Stroma	LM_SD_1216_1_ACTGTGCTAGTAGATC-1	LM_SD_1216_1	Homo sapiens	lung adenocarcinoma			FFPE	30868	30868_1	1A	SNV10N16-322-A	validation cohort	VI	IB	60-69	M	Former	1	polyA RNA	paired-end	NextSeq 2000	1	TRUE	LHMC	A1	LM_SD_1216_1_aligned_fiducials.jpg	LM_SD_1216_1_detected_tissue_image.jpg	LM_SD_1216_1_scalefactors_json.json	LM_SD_1216_1_tissue_hires_image.png	LM_SD_1216_1_tissue_lowres_image.png	LM_SD_1216_1_tissue_positions_list.csv	LM_SD_1216_1_barcodes.tsv.gz	LM_SD_1216_1_features.tsv.gz	LM_SD_1216_1_matrix.mtx.gz	LM_SD_1216_1_S1_L001_R1_001.fastq.gz	LM_SD_1216_1_S1_L001_R2_001.fastq.gz	LM_SD_1216_1_S1_L001_I1_001.fastq.gz	LM_SD_1216_1_S1_L001_I2_001.fastq.gz
LM_SD_1216_1	3083	1866	Desmoplastic Stroma	LM_SD_1216_1_ACTTACGCATCCACGC-1	LM_SD_1216_1	3083	1866	Desmoplastic Stroma	LM_SD_1216_1_ACTTACGCATCCACGC-1	LM_SD_1216_1	Homo sapiens	lung adenocarcinoma			FFPE	30868	30868_1	1A	SNV10N16-322-A	validation cohort	VI	IB	60-69	M	Former	1	polyA RNA	paired-end	NextSeq 2000	1	TRUE	LHMC	A1	LM_SD_1216_1_aligned_fiducials.jpg	LM_SD_1216_1_detected_tissue_image.jpg	LM_SD_1216_1_scalefactors_json.json	LM_SD_1216_1_tissue_hires_image.png	LM_SD_1216_1_tissue_lowres_image.png	LM_SD_1216_1_tissue_positions_list.csv	LM_SD_1216_1_barcodes.tsv.gz	LM_SD_1216_1_features.tsv.gz	LM_SD_1216_1_matrix.mtx.gz	LM_SD_1216_1_S1_L001_R1_001.fastq.gz	LM_SD_1216_1_S1_L001_R2_001.fastq.gz	LM_SD_1216_1_S1_L001_I1_001.fastq.gz	LM_SD_1216_1_S1_L001_I2_001.fastq.gz
LM_SD_1216_1	2389	1469	Stroma	LM_SD_1216_1_ACTTAGTACGACAAGA-1	LM_SD_1216_1	2389	1469	Stroma	LM_SD_1216_1_ACTTAGTACGACAAGA-1	LM_SD_1216_1	Homo sapiens	lung adenocarcinoma			FFPE	30868	30868_1	1A	SNV10N16-322-A	validation cohort	VI	IB	60-69	M	Former	1	polyA RNA	paired-end	NextSeq 2000	1	TRUE	LHMC	A1	LM_SD_1216_1_aligned_fiducials.jpg	LM_SD_1216_1_detected_tissue_image.jpg	LM_SD_1216_1_scalefactors_json.json	LM_SD_1216_1_tissue_hires_image.png	LM_SD_1216_1_tissue_lowres_image.png	LM_SD_1216_1_tissue_positions_list.csv	LM_SD_1216_1_barcodes.tsv.gz	LM_SD_1216_1_features.tsv.gz	LM_SD_1216_1_matrix.mtx.gz	LM_SD_1216_1_S1_L001_R1_001.fastq.gz	LM_SD_1216_1_S1_L001_R2_001.fastq.gz	LM_SD_1216_1_S1_L001_I1_001.fastq.gz	LM_SD_1216_1_S1_L001_I2_001.fastq.gz
LM_SD_1216_1	8874	4115	Unannotated	LM_SD_1216_1_ACTTATACTTACCCGG-1	LM_SD_1216_1	8874	4115		LM_SD_1216_1_ACTTATACTTACCCGG-1	LM_SD_1216_1	Homo sapiens	lung adenocarcinoma			FFPE	30868	30868_1	1A	SNV10N16-322-A	validation cohort	VI	IB	60-69	M	Former	1	polyA RNA	paired-end	NextSeq 2000	1	TRUE	LHMC	A1	LM_SD_1216_1_aligned_fiducials.jpg	LM_SD_1216_1_detected_tissue_image.jpg	LM_SD_1216_1_scalefactors_json.json	LM_SD_1216_1_tissue_hires_image.png	LM_SD_1216_1_tissue_lowres_image.png	LM_SD_1216_1_tissue_positions_list.csv	LM_SD_1216_1_barcodes.tsv.gz	LM_SD_1216_1_features.tsv.gz	LM_SD_1216_1_matrix.mtx.gz	LM_SD_1216_1_S1_L001_R1_001.fastq.gz	LM_SD_1216_1_S1_L001_R2_001.fastq.gz	LM_SD_1216_1_S1_L001_I1_001.fastq.gz	LM_SD_1216_1_S1_L001_I2_001.fastq.gz
LM_SD_1216_1	9057	4184	Vessel	LM_SD_1216_1_ACTTATTAGGATCGGT-1	LM_SD_1216_1	9057	4184	Normal Vessel	LM_SD_1216_1_ACTTATTAGGATCGGT-1	LM_SD_1216_1	Homo sapiens	lung adenocarcinoma			FFPE	30868	30868_1	1A	SNV10N16-322-A	validation cohort	VI	IB	60-69	M	Former	1	polyA RNA	paired-end	NextSeq 2000	1	TRUE	LHMC	A1	LM_SD_1216_1_aligned_fiducials.jpg	LM_SD_1216_1_detected_tissue_image.jpg	LM_SD_1216_1_scalefactors_json.json	LM_SD_1216_1_tissue_hires_image.png	LM_SD_1216_1_tissue_lowres_image.png	LM_SD_1216_1_tissue_positions_list.csv	LM_SD_1216_1_barcodes.tsv.gz	LM_SD_1216_1_features.tsv.gz	LM_SD_1216_1_matrix.mtx.gz	LM_SD_1216_1_S1_L001_R1_001.fastq.gz	LM_SD_1216_1_S1_L001_R2_001.fastq.gz	LM_SD_1216_1_S1_L001_I1_001.fastq.gz	LM_SD_1216_1_S1_L001_I2_001.fastq.gz
LM_SD_1216_1	17409	5581	Unannotated	LM_SD_1216_1_ACTTATTTATGTGCCA-1	LM_SD_1216_1	17409	5581		LM_SD_1216_1_ACTTATTTATGTGCCA-1	LM_SD_1216_1	Homo sapiens	lung adenocarcinoma			FFPE	30868	30868_1	1A	SNV10N16-322-A	validation cohort	VI	IB	60-69	M	Former	1	polyA RNA	paired-end	NextSeq 2000	1	TRUE	LHMC	A1	LM_SD_1216_1_aligned_fiducials.jpg	LM_SD_1216_1_detected_tissue_image.jpg	LM_SD_1216_1_scalefactors_json.json	LM_SD_1216_1_tissue_hires_image.png	LM_SD_1216_1_tissue_lowres_image.png	LM_SD_1216_1_tissue_positions_list.csv	LM_SD_1216_1_barcodes.tsv.gz	LM_SD_1216_1_features.tsv.gz	LM_SD_1216_1_matrix.mtx.gz	LM_SD_1216_1_S1_L001_R1_001.fastq.gz	LM_SD_1216_1_S1_L001_R2_001.fastq.gz	LM_SD_1216_1_S1_L001_I1_001.fastq.gz	LM_SD_1216_1_S1_L001_I2_001.fastq.gz
LM_SD_1216_1	3665	2178	Unannotated	LM_SD_1216_1_ACTTCAGGCTGATCCC-1	LM_SD_1216_1	3665	2178		LM_SD_1216_1_ACTTCAGGCTGATCCC-1	LM_SD_1216_1	Homo sapiens	lung adenocarcinoma			FFPE	30868	30868_1	1A	SNV10N16-322-A	validation cohort	VI	IB	60-69	M	Former	1	polyA RNA	paired-end	NextSeq 2000	1	TRUE	LHMC	A1	LM_SD_1216_1_aligned_fiducials.jpg	LM_SD_1216_1_detected_tissue_image.jpg	LM_SD_1216_1_scalefactors_json.json	LM_SD_1216_1_tissue_hires_image.png	LM_SD_1216_1_tissue_lowres_image.png	LM_SD_1216_1_tissue_positions_list.csv	LM_SD_1216_1_barcodes.tsv.gz	LM_SD_1216_1_features.tsv.gz	LM_SD_1216_1_matrix.mtx.gz	LM_SD_1216_1_S1_L001_R1_001.fastq.gz	LM_SD_1216_1_S1_L001_R2_001.fastq.gz	LM_SD_1216_1_S1_L001_I1_001.fastq.gz	LM_SD_1216_1_S1_L001_I2_001.fastq.gz
LM_SD_1216_1	1016	792	Stroma	LM_SD_1216_1_ACTTCCATGCGGGACA-1	LM_SD_1216_1	1016	792	Collapsed Lung	LM_SD_1216_1_ACTTCCATGCGGGACA-1	LM_SD_1216_1	Homo sapiens	lung adenocarcinoma			FFPE	30868	30868_1	1A	SNV10N16-322-A	validation cohort	VI	IB	60-69	M	Former	1	polyA RNA	paired-end	NextSeq 2000	1	TRUE	LHMC	A1	LM_SD_1216_1_aligned_fiducials.jpg	LM_SD_1216_1_detected_tissue_image.jpg	LM_SD_1216_1_scalefactors_json.json	LM_SD_1216_1_tissue_hires_image.png	LM_SD_1216_1_tissue_lowres_image.png	LM_SD_1216_1_tissue_positions_list.csv	LM_SD_1216_1_barcodes.tsv.gz	LM_SD_1216_1_features.tsv.gz	LM_SD_1216_1_matrix.mtx.gz	LM_SD_1216_1_S1_L001_R1_001.fastq.gz	LM_SD_1216_1_S1_L001_R2_001.fastq.gz	LM_SD_1216_1_S1_L001_I1_001.fastq.gz	LM_SD_1216_1_S1_L001_I2_001.fastq.gz
LM_SD_1216_1	3597	2200	Unannotated	LM_SD_1216_1_ACTTCGCCATACGCAC-1	LM_SD_1216_1	3597	2200		LM_SD_1216_1_ACTTCGCCATACGCAC-1	LM_SD_1216_1	Homo sapiens	lung adenocarcinoma			FFPE	30868	30868_1	1A	SNV10N16-322-A	validation cohort	VI	IB	60-69	M	Former	1	polyA RNA	paired-end	NextSeq 2000	1	TRUE	LHMC	A1	LM_SD_1216_1_aligned_fiducials.jpg	LM_SD_1216_1_detected_tissue_image.jpg	LM_SD_1216_1_scalefactors_json.json	LM_SD_1216_1_tissue_hires_image.png	LM_SD_1216_1_tissue_lowres_image.png	LM_SD_1216_1_tissue_positions_list.csv	LM_SD_1216_1_barcodes.tsv.gz	LM_SD_1216_1_features.tsv.gz	LM_SD_1216_1_matrix.mtx.gz	LM_SD_1216_1_S1_L001_R1_001.fastq.gz	LM_SD_1216_1_S1_L001_R2_001.fastq.gz	LM_SD_1216_1_S1_L001_I1_001.fastq.gz	LM_SD_1216_1_S1_L001_I2_001.fastq.gz
LM_SD_1216_1	9386	3727	Unannotated	LM_SD_1216_1_ACTTGACTCCCTCTTT-1	LM_SD_1216_1	9386	3727		LM_SD_1216_1_ACTTGACTCCCTCTTT-1	LM_SD_1216_1	Homo sapiens	lung adenocarcinoma			FFPE	30868	30868_1	1A	SNV10N16-322-A	validation cohort	VI	IB	60-69	M	Former	1	polyA RNA	paired-end	NextSeq 2000	1	TRUE	LHMC	A1	LM_SD_1216_1_aligned_fiducials.jpg	LM_SD_1216_1_detected_tissue_image.jpg	LM_SD_1216_1_scalefactors_json.json	LM_SD_1216_1_tissue_hires_image.png	LM_SD_1216_1_tissue_lowres_image.png	LM_SD_1216_1_tissue_positions_list.csv	LM_SD_1216_1_barcodes.tsv.gz	LM_SD_1216_1_features.tsv.gz	LM_SD_1216_1_matrix.mtx.gz	LM_SD_1216_1_S1_L001_R1_001.fastq.gz	LM_SD_1216_1_S1_L001_R2_001.fastq.gz	LM_SD_1216_1_S1_L001_I1_001.fastq.gz	LM_SD_1216_1_S1_L001_I2_001.fastq.gz
LM_SD_1216_1	13018	5527	Stroma	LM_SD_1216_1_ACTTGGGACCCGGTGG-1	LM_SD_1216_1	13018	5527	Lymphoid Aggregate	LM_SD_1216_1_ACTTGGGACCCGGTGG-1	LM_SD_1216_1	Homo sapiens	lung adenocarcinoma			FFPE	30868	30868_1	1A	SNV10N16-322-A	validation cohort	VI	IB	60-69	M	Former	1	polyA RNA	paired-end	NextSeq 2000	1	TRUE	LHMC	A1	LM_SD_1216_1_aligned_fiducials.jpg	LM_SD_1216_1_detected_tissue_image.jpg	LM_SD_1216_1_scalefactors_json.json	LM_SD_1216_1_tissue_hires_image.png	LM_SD_1216_1_tissue_lowres_image.png	LM_SD_1216_1_tissue_positions_list.csv	LM_SD_1216_1_barcodes.tsv.gz	LM_SD_1216_1_features.tsv.gz	LM_SD_1216_1_matrix.mtx.gz	LM_SD_1216_1_S1_L001_R1_001.fastq.gz	LM_SD_1216_1_S1_L001_R2_001.fastq.gz	LM_SD_1216_1_S1_L001_I1_001.fastq.gz	LM_SD_1216_1_S1_L001_I2_001.fastq.gz
LM_SD_1216_1	34563	8290	Unannotated	LM_SD_1216_1_ACTTTACCCTCATGAA-1	LM_SD_1216_1	34563	8290		LM_SD_1216_1_ACTTTACCCTCATGAA-1	LM_SD_1216_1	Homo sapiens	lung adenocarcinoma			FFPE	30868	30868_1	1A	SNV10N16-322-A	validation cohort	VI	IB	60-69	M	Former	1	polyA RNA	paired-end	NextSeq 2000	1	TRUE	LHMC	A1	LM_SD_1216_1_aligned_fiducials.jpg	LM_SD_1216_1_detected_tissue_image.jpg	LM_SD_1216_1_scalefactors_json.json	LM_SD_1216_1_tissue_hires_image.png	LM_SD_1216_1_tissue_lowres_image.png	LM_SD_1216_1_tissue_positions_list.csv	LM_SD_1216_1_barcodes.tsv.gz	LM_SD_1216_1_features.tsv.gz	LM_SD_1216_1_matrix.mtx.gz	LM_SD_1216_1_S1_L001_R1_001.fastq.gz	LM_SD_1216_1_S1_L001_R2_001.fastq.gz	LM_SD_1216_1_S1_L001_I1_001.fastq.gz	LM_SD_1216_1_S1_L001_I2_001.fastq.gz
LM_SD_1216_1	7418	3484	Unannotated	LM_SD_1216_1_ACTTTCCTATAGCTTC-1	LM_SD_1216_1	7418	3484		LM_SD_1216_1_ACTTTCCTATAGCTTC-1	LM_SD_1216_1	Homo sapiens	lung adenocarcinoma			FFPE	30868	30868_1	1A	SNV10N16-322-A	validation cohort	VI	IB	60-69	M	Former	1	polyA RNA	paired-end	NextSeq 2000	1	TRUE	LHMC	A1	LM_SD_1216_1_aligned_fiducials.jpg	LM_SD_1216_1_detected_tissue_image.jpg	LM_SD_1216_1_scalefactors_json.json	LM_SD_1216_1_tissue_hires_image.png	LM_SD_1216_1_tissue_lowres_image.png	LM_SD_1216_1_tissue_positions_list.csv	LM_SD_1216_1_barcodes.tsv.gz	LM_SD_1216_1_features.tsv.gz	LM_SD_1216_1_matrix.mtx.gz	LM_SD_1216_1_S1_L001_R1_001.fastq.gz	LM_SD_1216_1_S1_L001_R2_001.fastq.gz	LM_SD_1216_1_S1_L001_I1_001.fastq.gz	LM_SD_1216_1_S1_L001_I2_001.fastq.gz
LM_SD_1216_1	5137	2715	Stroma	LM_SD_1216_1_AGAACGTGGTACATTC-1	LM_SD_1216_1	5137	2715	Lymphoid Aggregate	LM_SD_1216_1_AGAACGTGGTACATTC-1	LM_SD_1216_1	Homo sapiens	lung adenocarcinoma			FFPE	30868	30868_1	1A	SNV10N16-322-A	validation cohort	VI	IB	60-69	M	Former	1	polyA RNA	paired-end	NextSeq 2000	1	TRUE	LHMC	A1	LM_SD_1216_1_aligned_fiducials.jpg	LM_SD_1216_1_detected_tissue_image.jpg	LM_SD_1216_1_scalefactors_json.json	LM_SD_1216_1_tissue_hires_image.png	LM_SD_1216_1_tissue_lowres_image.png	LM_SD_1216_1_tissue_positions_list.csv	LM_SD_1216_1_barcodes.tsv.gz	LM_SD_1216_1_features.tsv.gz	LM_SD_1216_1_matrix.mtx.gz	LM_SD_1216_1_S1_L001_R1_001.fastq.gz	LM_SD_1216_1_S1_L001_R2_001.fastq.gz	LM_SD_1216_1_S1_L001_I1_001.fastq.gz	LM_SD_1216_1_S1_L001_I2_001.fastq.gz
LM_SD_1216_1	1729	1179	Unannotated	LM_SD_1216_1_AGAAGAGCGCCGTTCC-1	LM_SD_1216_1	1729	1179		LM_SD_1216_1_AGAAGAGCGCCGTTCC-1	LM_SD_1216_1	Homo sapiens	lung adenocarcinoma			FFPE	30868	30868_1	1A	SNV10N16-322-A	validation cohort	VI	IB	60-69	M	Former	1	polyA RNA	paired-end	NextSeq 2000	1	TRUE	LHMC	A1	LM_SD_1216_1_aligned_fiducials.jpg	LM_SD_1216_1_detected_tissue_image.jpg	LM_SD_1216_1_scalefactors_json.json	LM_SD_1216_1_tissue_hires_image.png	LM_SD_1216_1_tissue_lowres_image.png	LM_SD_1216_1_tissue_positions_list.csv	LM_SD_1216_1_barcodes.tsv.gz	LM_SD_1216_1_features.tsv.gz	LM_SD_1216_1_matrix.mtx.gz	LM_SD_1216_1_S1_L001_R1_001.fastq.gz	LM_SD_1216_1_S1_L001_R2_001.fastq.gz	LM_SD_1216_1_S1_L001_I1_001.fastq.gz	LM_SD_1216_1_S1_L001_I2_001.fastq.gz
LM_SD_1216_1	7674	3215	Unannotated	LM_SD_1216_1_AGAAGGTTGCCGAATT-1	LM_SD_1216_1	7674	3215		LM_SD_1216_1_AGAAGGTTGCCGAATT-1	LM_SD_1216_1	Homo sapiens	lung adenocarcinoma			FFPE	30868	30868_1	1A	SNV10N16-322-A	validation cohort	VI	IB	60-69	M	Former	1	polyA RNA	paired-end	NextSeq 2000	1	TRUE	LHMC	A1	LM_SD_1216_1_aligned_fiducials.jpg	LM_SD_1216_1_detected_tissue_image.jpg	LM_SD_1216_1_scalefactors_json.json	LM_SD_1216_1_tissue_hires_image.png	LM_SD_1216_1_tissue_lowres_image.png	LM_SD_1216_1_tissue_positions_list.csv	LM_SD_1216_1_barcodes.tsv.gz	LM_SD_1216_1_features.tsv.gz	LM_SD_1216_1_matrix.mtx.gz	LM_SD_1216_1_S1_L001_R1_001.fastq.gz	LM_SD_1216_1_S1_L001_R2_001.fastq.gz	LM_SD_1216_1_S1_L001_I1_001.fastq.gz	LM_SD_1216_1_S1_L001_I2_001.fastq.gz
LM_SD_1216_1	337	296	Unannotated	LM_SD_1216_1_AGAAGGTTGTAGGTCG-1	LM_SD_1216_1	337	296		LM_SD_1216_1_AGAAGGTTGTAGGTCG-1	LM_SD_1216_1	Homo sapiens	lung adenocarcinoma			FFPE	30868	30868_1	1A	SNV10N16-322-A	validation cohort	VI	IB	60-69	M	Former	1	polyA RNA	paired-end	NextSeq 2000	1	TRUE	LHMC	A1	LM_SD_1216_1_aligned_fiducials.jpg	LM_SD_1216_1_detected_tissue_image.jpg	LM_SD_1216_1_scalefactors_json.json	LM_SD_1216_1_tissue_hires_image.png	LM_SD_1216_1_tissue_lowres_image.png	LM_SD_1216_1_tissue_positions_list.csv	LM_SD_1216_1_barcodes.tsv.gz	LM_SD_1216_1_features.tsv.gz	LM_SD_1216_1_matrix.mtx.gz	LM_SD_1216_1_S1_L001_R1_001.fastq.gz	LM_SD_1216_1_S1_L001_R2_001.fastq.gz	LM_SD_1216_1_S1_L001_I1_001.fastq.gz	LM_SD_1216_1_S1_L001_I2_001.fastq.gz
LM_SD_1216_1	10407	4741	Unannotated	LM_SD_1216_1_AGAAGTGATTCGTGAT-1	LM_SD_1216_1	10407	4741		LM_SD_1216_1_AGAAGTGATTCGTGAT-1	LM_SD_1216_1	Homo sapiens	lung adenocarcinoma			FFPE	30868	30868_1	1A	SNV10N16-322-A	validation cohort	VI	IB	60-69	M	Former	1	polyA RNA	paired-end	NextSeq 2000	1	TRUE	LHMC	A1	LM_SD_1216_1_aligned_fiducials.jpg	LM_SD_1216_1_detected_tissue_image.jpg	LM_SD_1216_1_scalefactors_json.json	LM_SD_1216_1_tissue_hires_image.png	LM_SD_1216_1_tissue_lowres_image.png	LM_SD_1216_1_tissue_positions_list.csv	LM_SD_1216_1_barcodes.tsv.gz	LM_SD_1216_1_features.tsv.gz	LM_SD_1216_1_matrix.mtx.gz	LM_SD_1216_1_S1_L001_R1_001.fastq.gz	LM_SD_1216_1_S1_L001_R2_001.fastq.gz	LM_SD_1216_1_S1_L001_I1_001.fastq.gz	LM_SD_1216_1_S1_L001_I2_001.fastq.gz
LM_SD_1216_1	11588	5087	Lepidic	LM_SD_1216_1_AGAATTATGGATTCGA-1	LM_SD_1216_1	11588	5087	Lepidic	LM_SD_1216_1_AGAATTATGGATTCGA-1	LM_SD_1216_1	Homo sapiens	lung adenocarcinoma			FFPE	30868	30868_1	1A	SNV10N16-322-A	validation cohort	VI	IB	60-69	M	Former	1	polyA RNA	paired-end	NextSeq 2000	1	TRUE	LHMC	A1	LM_SD_1216_1_aligned_fiducials.jpg	LM_SD_1216_1_detected_tissue_image.jpg	LM_SD_1216_1_scalefactors_json.json	LM_SD_1216_1_tissue_hires_image.png	LM_SD_1216_1_tissue_lowres_image.png	LM_SD_1216_1_tissue_positions_list.csv	LM_SD_1216_1_barcodes.tsv.gz	LM_SD_1216_1_features.tsv.gz	LM_SD_1216_1_matrix.mtx.gz	LM_SD_1216_1_S1_L001_R1_001.fastq.gz	LM_SD_1216_1_S1_L001_R2_001.fastq.gz	LM_SD_1216_1_S1_L001_I1_001.fastq.gz	LM_SD_1216_1_S1_L001_I2_001.fastq.gz
LM_SD_1216_1	9281	4490	Lepidic	LM_SD_1216_1_AGAATTGTTTGACATA-1	LM_SD_1216_1	9281	4490	Lepidic	LM_SD_1216_1_AGAATTGTTTGACATA-1	LM_SD_1216_1	Homo sapiens	lung adenocarcinoma			FFPE	30868	30868_1	1A	SNV10N16-322-A	validation cohort	VI	IB	60-69	M	Former	1	polyA RNA	paired-end	NextSeq 2000	1	TRUE	LHMC	A1	LM_SD_1216_1_aligned_fiducials.jpg	LM_SD_1216_1_detected_tissue_image.jpg	LM_SD_1216_1_scalefactors_json.json	LM_SD_1216_1_tissue_hires_image.png	LM_SD_1216_1_tissue_lowres_image.png	LM_SD_1216_1_tissue_positions_list.csv	LM_SD_1216_1_barcodes.tsv.gz	LM_SD_1216_1_features.tsv.gz	LM_SD_1216_1_matrix.mtx.gz	LM_SD_1216_1_S1_L001_R1_001.fastq.gz	LM_SD_1216_1_S1_L001_R2_001.fastq.gz	LM_SD_1216_1_S1_L001_I1_001.fastq.gz	LM_SD_1216_1_S1_L001_I2_001.fastq.gz
LM_SD_1216_1	14227	5693	Lepidic	LM_SD_1216_1_AGACCATGGGATACAA-1	LM_SD_1216_1	14227	5693	Lepidic	LM_SD_1216_1_AGACCATGGGATACAA-1	LM_SD_1216_1	Homo sapiens	lung adenocarcinoma			FFPE	30868	30868_1	1A	SNV10N16-322-A	validation cohort	VI	IB	60-69	M	Former	1	polyA RNA	paired-end	NextSeq 2000	1	TRUE	LHMC	A1	LM_SD_1216_1_aligned_fiducials.jpg	LM_SD_1216_1_detected_tissue_image.jpg	LM_SD_1216_1_scalefactors_json.json	LM_SD_1216_1_tissue_hires_image.png	LM_SD_1216_1_tissue_lowres_image.png	LM_SD_1216_1_tissue_positions_list.csv	LM_SD_1216_1_barcodes.tsv.gz	LM_SD_1216_1_features.tsv.gz	LM_SD_1216_1_matrix.mtx.gz	LM_SD_1216_1_S1_L001_R1_001.fastq.gz	LM_SD_1216_1_S1_L001_R2_001.fastq.gz	LM_SD_1216_1_S1_L001_I1_001.fastq.gz	LM_SD_1216_1_S1_L001_I2_001.fastq.gz
LM_SD_1216_1	5824	2995	Unannotated	LM_SD_1216_1_AGACCCACCGCTGATC-1	LM_SD_1216_1	5824	2995		LM_SD_1216_1_AGACCCACCGCTGATC-1	LM_SD_1216_1	Homo sapiens	lung adenocarcinoma			FFPE	30868	30868_1	1A	SNV10N16-322-A	validation cohort	VI	IB	60-69	M	Former	1	polyA RNA	paired-end	NextSeq 2000	1	TRUE	LHMC	A1	LM_SD_1216_1_aligned_fiducials.jpg	LM_SD_1216_1_detected_tissue_image.jpg	LM_SD_1216_1_scalefactors_json.json	LM_SD_1216_1_tissue_hires_image.png	LM_SD_1216_1_tissue_lowres_image.png	LM_SD_1216_1_tissue_positions_list.csv	LM_SD_1216_1_barcodes.tsv.gz	LM_SD_1216_1_features.tsv.gz	LM_SD_1216_1_matrix.mtx.gz	LM_SD_1216_1_S1_L001_R1_001.fastq.gz	LM_SD_1216_1_S1_L001_R2_001.fastq.gz	LM_SD_1216_1_S1_L001_I1_001.fastq.gz	LM_SD_1216_1_S1_L001_I2_001.fastq.gz
LM_SD_1216_1	2319	1574	Unannotated	LM_SD_1216_1_AGACCCGCCCTCCTCG-1	LM_SD_1216_1	2319	1574		LM_SD_1216_1_AGACCCGCCCTCCTCG-1	LM_SD_1216_1	Homo sapiens	lung adenocarcinoma			FFPE	30868	30868_1	1A	SNV10N16-322-A	validation cohort	VI	IB	60-69	M	Former	1	polyA RNA	paired-end	NextSeq 2000	1	TRUE	LHMC	A1	LM_SD_1216_1_aligned_fiducials.jpg	LM_SD_1216_1_detected_tissue_image.jpg	LM_SD_1216_1_scalefactors_json.json	LM_SD_1216_1_tissue_hires_image.png	LM_SD_1216_1_tissue_lowres_image.png	LM_SD_1216_1_tissue_positions_list.csv	LM_SD_1216_1_barcodes.tsv.gz	LM_SD_1216_1_features.tsv.gz	LM_SD_1216_1_matrix.mtx.gz	LM_SD_1216_1_S1_L001_R1_001.fastq.gz	LM_SD_1216_1_S1_L001_R2_001.fastq.gz	LM_SD_1216_1_S1_L001_I1_001.fastq.gz	LM_SD_1216_1_S1_L001_I2_001.fastq.gz
LM_SD_1216_1	3909	2378	Unannotated	LM_SD_1216_1_AGACGAAGTGCCGGTC-1	LM_SD_1216_1	3909	2378		LM_SD_1216_1_AGACGAAGTGCCGGTC-1	LM_SD_1216_1	Homo sapiens	lung adenocarcinoma			FFPE	30868	30868_1	1A	SNV10N16-322-A	validation cohort	VI	IB	60-69	M	Former	1	polyA RNA	paired-end	NextSeq 2000	1	TRUE	LHMC	A1	LM_SD_1216_1_aligned_fiducials.jpg	LM_SD_1216_1_detected_tissue_image.jpg	LM_SD_1216_1_scalefactors_json.json	LM_SD_1216_1_tissue_hires_image.png	LM_SD_1216_1_tissue_lowres_image.png	LM_SD_1216_1_tissue_positions_list.csv	LM_SD_1216_1_barcodes.tsv.gz	LM_SD_1216_1_features.tsv.gz	LM_SD_1216_1_matrix.mtx.gz	LM_SD_1216_1_S1_L001_R1_001.fastq.gz	LM_SD_1216_1_S1_L001_R2_001.fastq.gz	LM_SD_1216_1_S1_L001_I1_001.fastq.gz	LM_SD_1216_1_S1_L001_I2_001.fastq.gz
LM_SD_1216_1	8023	4063	Unannotated	LM_SD_1216_1_AGACGACGATGCCGCT-1	LM_SD_1216_1	8023	4063		LM_SD_1216_1_AGACGACGATGCCGCT-1	LM_SD_1216_1	Homo sapiens	lung adenocarcinoma			FFPE	30868	30868_1	1A	SNV10N16-322-A	validation cohort	VI	IB	60-69	M	Former	1	polyA RNA	paired-end	NextSeq 2000	1	TRUE	LHMC	A1	LM_SD_1216_1_aligned_fiducials.jpg	LM_SD_1216_1_detected_tissue_image.jpg	LM_SD_1216_1_scalefactors_json.json	LM_SD_1216_1_tissue_hires_image.png	LM_SD_1216_1_tissue_lowres_image.png	LM_SD_1216_1_tissue_positions_list.csv	LM_SD_1216_1_barcodes.tsv.gz	LM_SD_1216_1_features.tsv.gz	LM_SD_1216_1_matrix.mtx.gz	LM_SD_1216_1_S1_L001_R1_001.fastq.gz	LM_SD_1216_1_S1_L001_R2_001.fastq.gz	LM_SD_1216_1_S1_L001_I1_001.fastq.gz	LM_SD_1216_1_S1_L001_I2_001.fastq.gz
LM_SD_1216_1	4573	2634	Unannotated	LM_SD_1216_1_AGACTAGCCTTCCAGA-1	LM_SD_1216_1	4573	2634		LM_SD_1216_1_AGACTAGCCTTCCAGA-1	LM_SD_1216_1	Homo sapiens	lung adenocarcinoma			FFPE	30868	30868_1	1A	SNV10N16-322-A	validation cohort	VI	IB	60-69	M	Former	1	polyA RNA	paired-end	NextSeq 2000	1	TRUE	LHMC	A1	LM_SD_1216_1_aligned_fiducials.jpg	LM_SD_1216_1_detected_tissue_image.jpg	LM_SD_1216_1_scalefactors_json.json	LM_SD_1216_1_tissue_hires_image.png	LM_SD_1216_1_tissue_lowres_image.png	LM_SD_1216_1_tissue_positions_list.csv	LM_SD_1216_1_barcodes.tsv.gz	LM_SD_1216_1_features.tsv.gz	LM_SD_1216_1_matrix.mtx.gz	LM_SD_1216_1_S1_L001_R1_001.fastq.gz	LM_SD_1216_1_S1_L001_R2_001.fastq.gz	LM_SD_1216_1_S1_L001_I1_001.fastq.gz	LM_SD_1216_1_S1_L001_I2_001.fastq.gz
LM_SD_1216_1	5401	3126	Unannotated	LM_SD_1216_1_AGACTGTTACCGGGTC-1	LM_SD_1216_1	5401	3126		LM_SD_1216_1_AGACTGTTACCGGGTC-1	LM_SD_1216_1	Homo sapiens	lung adenocarcinoma			FFPE	30868	30868_1	1A	SNV10N16-322-A	validation cohort	VI	IB	60-69	M	Former	1	polyA RNA	paired-end	NextSeq 2000	1	TRUE	LHMC	A1	LM_SD_1216_1_aligned_fiducials.jpg	LM_SD_1216_1_detected_tissue_image.jpg	LM_SD_1216_1_scalefactors_json.json	LM_SD_1216_1_tissue_hires_image.png	LM_SD_1216_1_tissue_lowres_image.png	LM_SD_1216_1_tissue_positions_list.csv	LM_SD_1216_1_barcodes.tsv.gz	LM_SD_1216_1_features.tsv.gz	LM_SD_1216_1_matrix.mtx.gz	LM_SD_1216_1_S1_L001_R1_001.fastq.gz	LM_SD_1216_1_S1_L001_R2_001.fastq.gz	LM_SD_1216_1_S1_L001_I1_001.fastq.gz	LM_SD_1216_1_S1_L001_I2_001.fastq.gz
LM_SD_1216_1	12974	5214	Desmoplastic Stroma	LM_SD_1216_1_AGAGAACCGTCTAGGA-1	LM_SD_1216_1	12974	5214	Desmoplastic Stroma	LM_SD_1216_1_AGAGAACCGTCTAGGA-1	LM_SD_1216_1	Homo sapiens	lung adenocarcinoma			FFPE	30868	30868_1	1A	SNV10N16-322-A	validation cohort	VI	IB	60-69	M	Former	1	polyA RNA	paired-end	NextSeq 2000	1	TRUE	LHMC	A1	LM_SD_1216_1_aligned_fiducials.jpg	LM_SD_1216_1_detected_tissue_image.jpg	LM_SD_1216_1_scalefactors_json.json	LM_SD_1216_1_tissue_hires_image.png	LM_SD_1216_1_tissue_lowres_image.png	LM_SD_1216_1_tissue_positions_list.csv	LM_SD_1216_1_barcodes.tsv.gz	LM_SD_1216_1_features.tsv.gz	LM_SD_1216_1_matrix.mtx.gz	LM_SD_1216_1_S1_L001_R1_001.fastq.gz	LM_SD_1216_1_S1_L001_R2_001.fastq.gz	LM_SD_1216_1_S1_L001_I1_001.fastq.gz	LM_SD_1216_1_S1_L001_I2_001.fastq.gz
LM_SD_1216_1	5946	3344	Unannotated	LM_SD_1216_1_AGAGAAGGAGTACAAT-1	LM_SD_1216_1	5946	3344		LM_SD_1216_1_AGAGAAGGAGTACAAT-1	LM_SD_1216_1	Homo sapiens	lung adenocarcinoma			FFPE	30868	30868_1	1A	SNV10N16-322-A	validation cohort	VI	IB	60-69	M	Former	1	polyA RNA	paired-end	NextSeq 2000	1	TRUE	LHMC	A1	LM_SD_1216_1_aligned_fiducials.jpg	LM_SD_1216_1_detected_tissue_image.jpg	LM_SD_1216_1_scalefactors_json.json	LM_SD_1216_1_tissue_hires_image.png	LM_SD_1216_1_tissue_lowres_image.png	LM_SD_1216_1_tissue_positions_list.csv	LM_SD_1216_1_barcodes.tsv.gz	LM_SD_1216_1_features.tsv.gz	LM_SD_1216_1_matrix.mtx.gz	LM_SD_1216_1_S1_L001_R1_001.fastq.gz	LM_SD_1216_1_S1_L001_R2_001.fastq.gz	LM_SD_1216_1_S1_L001_I1_001.fastq.gz	LM_SD_1216_1_S1_L001_I2_001.fastq.gz
LM_SD_1216_1	36818	8728	Lepidic	LM_SD_1216_1_AGAGCAGTTATGAGAC-1	LM_SD_1216_1	36818	8728	Lepidic	LM_SD_1216_1_AGAGCAGTTATGAGAC-1	LM_SD_1216_1	Homo sapiens	lung adenocarcinoma			FFPE	30868	30868_1	1A	SNV10N16-322-A	validation cohort	VI	IB	60-69	M	Former	1	polyA RNA	paired-end	NextSeq 2000	1	TRUE	LHMC	A1	LM_SD_1216_1_aligned_fiducials.jpg	LM_SD_1216_1_detected_tissue_image.jpg	LM_SD_1216_1_scalefactors_json.json	LM_SD_1216_1_tissue_hires_image.png	LM_SD_1216_1_tissue_lowres_image.png	LM_SD_1216_1_tissue_positions_list.csv	LM_SD_1216_1_barcodes.tsv.gz	LM_SD_1216_1_features.tsv.gz	LM_SD_1216_1_matrix.mtx.gz	LM_SD_1216_1_S1_L001_R1_001.fastq.gz	LM_SD_1216_1_S1_L001_R2_001.fastq.gz	LM_SD_1216_1_S1_L001_I1_001.fastq.gz	LM_SD_1216_1_S1_L001_I2_001.fastq.gz
LM_SD_1216_1	4351	2554	Papillary	LM_SD_1216_1_AGAGCGGGCTAATCAT-1	LM_SD_1216_1	4351	2554	Papillary	LM_SD_1216_1_AGAGCGGGCTAATCAT-1	LM_SD_1216_1	Homo sapiens	lung adenocarcinoma			FFPE	30868	30868_1	1A	SNV10N16-322-A	validation cohort	VI	IB	60-69	M	Former	1	polyA RNA	paired-end	NextSeq 2000	1	TRUE	LHMC	A1	LM_SD_1216_1_aligned_fiducials.jpg	LM_SD_1216_1_detected_tissue_image.jpg	LM_SD_1216_1_scalefactors_json.json	LM_SD_1216_1_tissue_hires_image.png	LM_SD_1216_1_tissue_lowres_image.png	LM_SD_1216_1_tissue_positions_list.csv	LM_SD_1216_1_barcodes.tsv.gz	LM_SD_1216_1_features.tsv.gz	LM_SD_1216_1_matrix.mtx.gz	LM_SD_1216_1_S1_L001_R1_001.fastq.gz	LM_SD_1216_1_S1_L001_R2_001.fastq.gz	LM_SD_1216_1_S1_L001_I1_001.fastq.gz	LM_SD_1216_1_S1_L001_I2_001.fastq.gz
LM_SD_1216_1	12989	5527	Lepidic	LM_SD_1216_1_AGAGCGTACAAGCTCG-1	LM_SD_1216_1	12989	5527	Lepidic	LM_SD_1216_1_AGAGCGTACAAGCTCG-1	LM_SD_1216_1	Homo sapiens	lung adenocarcinoma			FFPE	30868	30868_1	1A	SNV10N16-322-A	validation cohort	VI	IB	60-69	M	Former	1	polyA RNA	paired-end	NextSeq 2000	1	TRUE	LHMC	A1	LM_SD_1216_1_aligned_fiducials.jpg	LM_SD_1216_1_detected_tissue_image.jpg	LM_SD_1216_1_scalefactors_json.json	LM_SD_1216_1_tissue_hires_image.png	LM_SD_1216_1_tissue_lowres_image.png	LM_SD_1216_1_tissue_positions_list.csv	LM_SD_1216_1_barcodes.tsv.gz	LM_SD_1216_1_features.tsv.gz	LM_SD_1216_1_matrix.mtx.gz	LM_SD_1216_1_S1_L001_R1_001.fastq.gz	LM_SD_1216_1_S1_L001_R2_001.fastq.gz	LM_SD_1216_1_S1_L001_I1_001.fastq.gz	LM_SD_1216_1_S1_L001_I2_001.fastq.gz
LM_SD_1216_1	4634	2782	Stroma	LM_SD_1216_1_AGAGGCTTCGGAAACC-1	LM_SD_1216_1	4634	2782	Collapsed Lung	LM_SD_1216_1_AGAGGCTTCGGAAACC-1	LM_SD_1216_1	Homo sapiens	lung adenocarcinoma			FFPE	30868	30868_1	1A	SNV10N16-322-A	validation cohort	VI	IB	60-69	M	Former	1	polyA RNA	paired-end	NextSeq 2000	1	TRUE	LHMC	A1	LM_SD_1216_1_aligned_fiducials.jpg	LM_SD_1216_1_detected_tissue_image.jpg	LM_SD_1216_1_scalefactors_json.json	LM_SD_1216_1_tissue_hires_image.png	LM_SD_1216_1_tissue_lowres_image.png	LM_SD_1216_1_tissue_positions_list.csv	LM_SD_1216_1_barcodes.tsv.gz	LM_SD_1216_1_features.tsv.gz	LM_SD_1216_1_matrix.mtx.gz	LM_SD_1216_1_S1_L001_R1_001.fastq.gz	LM_SD_1216_1_S1_L001_R2_001.fastq.gz	LM_SD_1216_1_S1_L001_I1_001.fastq.gz	LM_SD_1216_1_S1_L001_I2_001.fastq.gz
LM_SD_1216_1	5901	3159	Stroma	LM_SD_1216_1_AGAGTAAACTTCACTA-1	LM_SD_1216_1	5901	3159	Collapsed Lung	LM_SD_1216_1_AGAGTAAACTTCACTA-1	LM_SD_1216_1	Homo sapiens	lung adenocarcinoma			FFPE	30868	30868_1	1A	SNV10N16-322-A	validation cohort	VI	IB	60-69	M	Former	1	polyA RNA	paired-end	NextSeq 2000	1	TRUE	LHMC	A1	LM_SD_1216_1_aligned_fiducials.jpg	LM_SD_1216_1_detected_tissue_image.jpg	LM_SD_1216_1_scalefactors_json.json	LM_SD_1216_1_tissue_hires_image.png	LM_SD_1216_1_tissue_lowres_image.png	LM_SD_1216_1_tissue_positions_list.csv	LM_SD_1216_1_barcodes.tsv.gz	LM_SD_1216_1_features.tsv.gz	LM_SD_1216_1_matrix.mtx.gz	LM_SD_1216_1_S1_L001_R1_001.fastq.gz	LM_SD_1216_1_S1_L001_R2_001.fastq.gz	LM_SD_1216_1_S1_L001_I1_001.fastq.gz	LM_SD_1216_1_S1_L001_I2_001.fastq.gz
LM_SD_1216_1	5187	2767	Vessel	LM_SD_1216_1_AGATAACTTCAGGGCC-1	LM_SD_1216_1	5187	2767	Normal Vessel	LM_SD_1216_1_AGATAACTTCAGGGCC-1	LM_SD_1216_1	Homo sapiens	lung adenocarcinoma			FFPE	30868	30868_1	1A	SNV10N16-322-A	validation cohort	VI	IB	60-69	M	Former	1	polyA RNA	paired-end	NextSeq 2000	1	TRUE	LHMC	A1	LM_SD_1216_1_aligned_fiducials.jpg	LM_SD_1216_1_detected_tissue_image.jpg	LM_SD_1216_1_scalefactors_json.json	LM_SD_1216_1_tissue_hires_image.png	LM_SD_1216_1_tissue_lowres_image.png	LM_SD_1216_1_tissue_positions_list.csv	LM_SD_1216_1_barcodes.tsv.gz	LM_SD_1216_1_features.tsv.gz	LM_SD_1216_1_matrix.mtx.gz	LM_SD_1216_1_S1_L001_R1_001.fastq.gz	LM_SD_1216_1_S1_L001_R2_001.fastq.gz	LM_SD_1216_1_S1_L001_I1_001.fastq.gz	LM_SD_1216_1_S1_L001_I2_001.fastq.gz
LM_SD_1216_1	3404	2074	Vessel	LM_SD_1216_1_AGATACCAGCACTTCA-1	LM_SD_1216_1	3404	2074	Normal Vessel	LM_SD_1216_1_AGATACCAGCACTTCA-1	LM_SD_1216_1	Homo sapiens	lung adenocarcinoma			FFPE	30868	30868_1	1A	SNV10N16-322-A	validation cohort	VI	IB	60-69	M	Former	1	polyA RNA	paired-end	NextSeq 2000	1	TRUE	LHMC	A1	LM_SD_1216_1_aligned_fiducials.jpg	LM_SD_1216_1_detected_tissue_image.jpg	LM_SD_1216_1_scalefactors_json.json	LM_SD_1216_1_tissue_hires_image.png	LM_SD_1216_1_tissue_lowres_image.png	LM_SD_1216_1_tissue_positions_list.csv	LM_SD_1216_1_barcodes.tsv.gz	LM_SD_1216_1_features.tsv.gz	LM_SD_1216_1_matrix.mtx.gz	LM_SD_1216_1_S1_L001_R1_001.fastq.gz	LM_SD_1216_1_S1_L001_R2_001.fastq.gz	LM_SD_1216_1_S1_L001_I1_001.fastq.gz	LM_SD_1216_1_S1_L001_I2_001.fastq.gz
LM_SD_1216_1	14762	5187	Unannotated	LM_SD_1216_1_AGATACCGGTGTTCAC-1	LM_SD_1216_1	14762	5187		LM_SD_1216_1_AGATACCGGTGTTCAC-1	LM_SD_1216_1	Homo sapiens	lung adenocarcinoma			FFPE	30868	30868_1	1A	SNV10N16-322-A	validation cohort	VI	IB	60-69	M	Former	1	polyA RNA	paired-end	NextSeq 2000	1	TRUE	LHMC	A1	LM_SD_1216_1_aligned_fiducials.jpg	LM_SD_1216_1_detected_tissue_image.jpg	LM_SD_1216_1_scalefactors_json.json	LM_SD_1216_1_tissue_hires_image.png	LM_SD_1216_1_tissue_lowres_image.png	LM_SD_1216_1_tissue_positions_list.csv	LM_SD_1216_1_barcodes.tsv.gz	LM_SD_1216_1_features.tsv.gz	LM_SD_1216_1_matrix.mtx.gz	LM_SD_1216_1_S1_L001_R1_001.fastq.gz	LM_SD_1216_1_S1_L001_R2_001.fastq.gz	LM_SD_1216_1_S1_L001_I1_001.fastq.gz	LM_SD_1216_1_S1_L001_I2_001.fastq.gz
LM_SD_1216_1	2559	1700	Stroma	LM_SD_1216_1_AGATACGACTTCATAT-1	LM_SD_1216_1	2559	1700	Stroma	LM_SD_1216_1_AGATACGACTTCATAT-1	LM_SD_1216_1	Homo sapiens	lung adenocarcinoma			FFPE	30868	30868_1	1A	SNV10N16-322-A	validation cohort	VI	IB	60-69	M	Former	1	polyA RNA	paired-end	NextSeq 2000	1	TRUE	LHMC	A1	LM_SD_1216_1_aligned_fiducials.jpg	LM_SD_1216_1_detected_tissue_image.jpg	LM_SD_1216_1_scalefactors_json.json	LM_SD_1216_1_tissue_hires_image.png	LM_SD_1216_1_tissue_lowres_image.png	LM_SD_1216_1_tissue_positions_list.csv	LM_SD_1216_1_barcodes.tsv.gz	LM_SD_1216_1_features.tsv.gz	LM_SD_1216_1_matrix.mtx.gz	LM_SD_1216_1_S1_L001_R1_001.fastq.gz	LM_SD_1216_1_S1_L001_R2_001.fastq.gz	LM_SD_1216_1_S1_L001_I1_001.fastq.gz	LM_SD_1216_1_S1_L001_I2_001.fastq.gz
LM_SD_1216_1	2043	1430	Unannotated	LM_SD_1216_1_AGATACTCAAGATCGA-1	LM_SD_1216_1	2043	1430		LM_SD_1216_1_AGATACTCAAGATCGA-1	LM_SD_1216_1	Homo sapiens	lung adenocarcinoma			FFPE	30868	30868_1	1A	SNV10N16-322-A	validation cohort	VI	IB	60-69	M	Former	1	polyA RNA	paired-end	NextSeq 2000	1	TRUE	LHMC	A1	LM_SD_1216_1_aligned_fiducials.jpg	LM_SD_1216_1_detected_tissue_image.jpg	LM_SD_1216_1_scalefactors_json.json	LM_SD_1216_1_tissue_hires_image.png	LM_SD_1216_1_tissue_lowres_image.png	LM_SD_1216_1_tissue_positions_list.csv	LM_SD_1216_1_barcodes.tsv.gz	LM_SD_1216_1_features.tsv.gz	LM_SD_1216_1_matrix.mtx.gz	LM_SD_1216_1_S1_L001_R1_001.fastq.gz	LM_SD_1216_1_S1_L001_R2_001.fastq.gz	LM_SD_1216_1_S1_L001_I1_001.fastq.gz	LM_SD_1216_1_S1_L001_I2_001.fastq.gz
LM_SD_1216_1	677	537	Lepidic	LM_SD_1216_1_AGATATAATACGACTA-1	LM_SD_1216_1	677	537	Lepidic	LM_SD_1216_1_AGATATAATACGACTA-1	LM_SD_1216_1	Homo sapiens	lung adenocarcinoma			FFPE	30868	30868_1	1A	SNV10N16-322-A	validation cohort	VI	IB	60-69	M	Former	1	polyA RNA	paired-end	NextSeq 2000	1	TRUE	LHMC	A1	LM_SD_1216_1_aligned_fiducials.jpg	LM_SD_1216_1_detected_tissue_image.jpg	LM_SD_1216_1_scalefactors_json.json	LM_SD_1216_1_tissue_hires_image.png	LM_SD_1216_1_tissue_lowres_image.png	LM_SD_1216_1_tissue_positions_list.csv	LM_SD_1216_1_barcodes.tsv.gz	LM_SD_1216_1_features.tsv.gz	LM_SD_1216_1_matrix.mtx.gz	LM_SD_1216_1_S1_L001_R1_001.fastq.gz	LM_SD_1216_1_S1_L001_R2_001.fastq.gz	LM_SD_1216_1_S1_L001_I1_001.fastq.gz	LM_SD_1216_1_S1_L001_I2_001.fastq.gz
LM_SD_1216_1	10511	4246	Unannotated	LM_SD_1216_1_AGATCGTGCATAAGAT-1	LM_SD_1216_1	10511	4246		LM_SD_1216_1_AGATCGTGCATAAGAT-1	LM_SD_1216_1	Homo sapiens	lung adenocarcinoma			FFPE	30868	30868_1	1A	SNV10N16-322-A	validation cohort	VI	IB	60-69	M	Former	1	polyA RNA	paired-end	NextSeq 2000	1	TRUE	LHMC	A1	LM_SD_1216_1_aligned_fiducials.jpg	LM_SD_1216_1_detected_tissue_image.jpg	LM_SD_1216_1_scalefactors_json.json	LM_SD_1216_1_tissue_hires_image.png	LM_SD_1216_1_tissue_lowres_image.png	LM_SD_1216_1_tissue_positions_list.csv	LM_SD_1216_1_barcodes.tsv.gz	LM_SD_1216_1_features.tsv.gz	LM_SD_1216_1_matrix.mtx.gz	LM_SD_1216_1_S1_L001_R1_001.fastq.gz	LM_SD_1216_1_S1_L001_R2_001.fastq.gz	LM_SD_1216_1_S1_L001_I1_001.fastq.gz	LM_SD_1216_1_S1_L001_I2_001.fastq.gz
LM_SD_1216_1	2225	1419	Unannotated	LM_SD_1216_1_AGATCTCAGGTGTGAT-1	LM_SD_1216_1	2225	1419		LM_SD_1216_1_AGATCTCAGGTGTGAT-1	LM_SD_1216_1	Homo sapiens	lung adenocarcinoma			FFPE	30868	30868_1	1A	SNV10N16-322-A	validation cohort	VI	IB	60-69	M	Former	1	polyA RNA	paired-end	NextSeq 2000	1	TRUE	LHMC	A1	LM_SD_1216_1_aligned_fiducials.jpg	LM_SD_1216_1_detected_tissue_image.jpg	LM_SD_1216_1_scalefactors_json.json	LM_SD_1216_1_tissue_hires_image.png	LM_SD_1216_1_tissue_lowres_image.png	LM_SD_1216_1_tissue_positions_list.csv	LM_SD_1216_1_barcodes.tsv.gz	LM_SD_1216_1_features.tsv.gz	LM_SD_1216_1_matrix.mtx.gz	LM_SD_1216_1_S1_L001_R1_001.fastq.gz	LM_SD_1216_1_S1_L001_R2_001.fastq.gz	LM_SD_1216_1_S1_L001_I1_001.fastq.gz	LM_SD_1216_1_S1_L001_I2_001.fastq.gz
LM_SD_1216_1	3185	1940	Unannotated	LM_SD_1216_1_AGATGACTCGCCCACG-1	LM_SD_1216_1	3185	1940		LM_SD_1216_1_AGATGACTCGCCCACG-1	LM_SD_1216_1	Homo sapiens	lung adenocarcinoma			FFPE	30868	30868_1	1A	SNV10N16-322-A	validation cohort	VI	IB	60-69	M	Former	1	polyA RNA	paired-end	NextSeq 2000	1	TRUE	LHMC	A1	LM_SD_1216_1_aligned_fiducials.jpg	LM_SD_1216_1_detected_tissue_image.jpg	LM_SD_1216_1_scalefactors_json.json	LM_SD_1216_1_tissue_hires_image.png	LM_SD_1216_1_tissue_lowres_image.png	LM_SD_1216_1_tissue_positions_list.csv	LM_SD_1216_1_barcodes.tsv.gz	LM_SD_1216_1_features.tsv.gz	LM_SD_1216_1_matrix.mtx.gz	LM_SD_1216_1_S1_L001_R1_001.fastq.gz	LM_SD_1216_1_S1_L001_R2_001.fastq.gz	LM_SD_1216_1_S1_L001_I1_001.fastq.gz	LM_SD_1216_1_S1_L001_I2_001.fastq.gz
LM_SD_1216_1	17485	6112	Lepidic	LM_SD_1216_1_AGATGATGGAGTCTGG-1	LM_SD_1216_1	17485	6112	Lepidic	LM_SD_1216_1_AGATGATGGAGTCTGG-1	LM_SD_1216_1	Homo sapiens	lung adenocarcinoma			FFPE	30868	30868_1	1A	SNV10N16-322-A	validation cohort	VI	IB	60-69	M	Former	1	polyA RNA	paired-end	NextSeq 2000	1	TRUE	LHMC	A1	LM_SD_1216_1_aligned_fiducials.jpg	LM_SD_1216_1_detected_tissue_image.jpg	LM_SD_1216_1_scalefactors_json.json	LM_SD_1216_1_tissue_hires_image.png	LM_SD_1216_1_tissue_lowres_image.png	LM_SD_1216_1_tissue_positions_list.csv	LM_SD_1216_1_barcodes.tsv.gz	LM_SD_1216_1_features.tsv.gz	LM_SD_1216_1_matrix.mtx.gz	LM_SD_1216_1_S1_L001_R1_001.fastq.gz	LM_SD_1216_1_S1_L001_R2_001.fastq.gz	LM_SD_1216_1_S1_L001_I1_001.fastq.gz	LM_SD_1216_1_S1_L001_I2_001.fastq.gz
LM_SD_1216_1	7873	3540	Unannotated	LM_SD_1216_1_AGATGCAAGACGTGCA-1	LM_SD_1216_1	7873	3540		LM_SD_1216_1_AGATGCAAGACGTGCA-1	LM_SD_1216_1	Homo sapiens	lung adenocarcinoma			FFPE	30868	30868_1	1A	SNV10N16-322-A	validation cohort	VI	IB	60-69	M	Former	1	polyA RNA	paired-end	NextSeq 2000	1	TRUE	LHMC	A1	LM_SD_1216_1_aligned_fiducials.jpg	LM_SD_1216_1_detected_tissue_image.jpg	LM_SD_1216_1_scalefactors_json.json	LM_SD_1216_1_tissue_hires_image.png	LM_SD_1216_1_tissue_lowres_image.png	LM_SD_1216_1_tissue_positions_list.csv	LM_SD_1216_1_barcodes.tsv.gz	LM_SD_1216_1_features.tsv.gz	LM_SD_1216_1_matrix.mtx.gz	LM_SD_1216_1_S1_L001_R1_001.fastq.gz	LM_SD_1216_1_S1_L001_R2_001.fastq.gz	LM_SD_1216_1_S1_L001_I1_001.fastq.gz	LM_SD_1216_1_S1_L001_I2_001.fastq.gz
LM_SD_1216_1	14367	5105	Unannotated	LM_SD_1216_1_AGATTATAGGACGTTT-1	LM_SD_1216_1	14367	5105		LM_SD_1216_1_AGATTATAGGACGTTT-1	LM_SD_1216_1	Homo sapiens	lung adenocarcinoma			FFPE	30868	30868_1	1A	SNV10N16-322-A	validation cohort	VI	IB	60-69	M	Former	1	polyA RNA	paired-end	NextSeq 2000	1	TRUE	LHMC	A1	LM_SD_1216_1_aligned_fiducials.jpg	LM_SD_1216_1_detected_tissue_image.jpg	LM_SD_1216_1_scalefactors_json.json	LM_SD_1216_1_tissue_hires_image.png	LM_SD_1216_1_tissue_lowres_image.png	LM_SD_1216_1_tissue_positions_list.csv	LM_SD_1216_1_barcodes.tsv.gz	LM_SD_1216_1_features.tsv.gz	LM_SD_1216_1_matrix.mtx.gz	LM_SD_1216_1_S1_L001_R1_001.fastq.gz	LM_SD_1216_1_S1_L001_R2_001.fastq.gz	LM_SD_1216_1_S1_L001_I1_001.fastq.gz	LM_SD_1216_1_S1_L001_I2_001.fastq.gz
LM_SD_1216_1	1526	1133	Unannotated	LM_SD_1216_1_AGCAAAGGCCGCTAGT-1	LM_SD_1216_1	1526	1133		LM_SD_1216_1_AGCAAAGGCCGCTAGT-1	LM_SD_1216_1	Homo sapiens	lung adenocarcinoma			FFPE	30868	30868_1	1A	SNV10N16-322-A	validation cohort	VI	IB	60-69	M	Former	1	polyA RNA	paired-end	NextSeq 2000	1	TRUE	LHMC	A1	LM_SD_1216_1_aligned_fiducials.jpg	LM_SD_1216_1_detected_tissue_image.jpg	LM_SD_1216_1_scalefactors_json.json	LM_SD_1216_1_tissue_hires_image.png	LM_SD_1216_1_tissue_lowres_image.png	LM_SD_1216_1_tissue_positions_list.csv	LM_SD_1216_1_barcodes.tsv.gz	LM_SD_1216_1_features.tsv.gz	LM_SD_1216_1_matrix.mtx.gz	LM_SD_1216_1_S1_L001_R1_001.fastq.gz	LM_SD_1216_1_S1_L001_R2_001.fastq.gz	LM_SD_1216_1_S1_L001_I1_001.fastq.gz	LM_SD_1216_1_S1_L001_I2_001.fastq.gz
LM_SD_1216_1	3582	2052	Unannotated	LM_SD_1216_1_AGCACCAGTACTCACG-1	LM_SD_1216_1	3582	2052		LM_SD_1216_1_AGCACCAGTACTCACG-1	LM_SD_1216_1	Homo sapiens	lung adenocarcinoma			FFPE	30868	30868_1	1A	SNV10N16-322-A	validation cohort	VI	IB	60-69	M	Former	1	polyA RNA	paired-end	NextSeq 2000	1	TRUE	LHMC	A1	LM_SD_1216_1_aligned_fiducials.jpg	LM_SD_1216_1_detected_tissue_image.jpg	LM_SD_1216_1_scalefactors_json.json	LM_SD_1216_1_tissue_hires_image.png	LM_SD_1216_1_tissue_lowres_image.png	LM_SD_1216_1_tissue_positions_list.csv	LM_SD_1216_1_barcodes.tsv.gz	LM_SD_1216_1_features.tsv.gz	LM_SD_1216_1_matrix.mtx.gz	LM_SD_1216_1_S1_L001_R1_001.fastq.gz	LM_SD_1216_1_S1_L001_R2_001.fastq.gz	LM_SD_1216_1_S1_L001_I1_001.fastq.gz	LM_SD_1216_1_S1_L001_I2_001.fastq.gz
LM_SD_1216_1	3350	2052	Unannotated	LM_SD_1216_1_AGCACTACCTCACCAG-1	LM_SD_1216_1	3350	2052		LM_SD_1216_1_AGCACTACCTCACCAG-1	LM_SD_1216_1	Homo sapiens	lung adenocarcinoma			FFPE	30868	30868_1	1A	SNV10N16-322-A	validation cohort	VI	IB	60-69	M	Former	1	polyA RNA	paired-end	NextSeq 2000	1	TRUE	LHMC	A1	LM_SD_1216_1_aligned_fiducials.jpg	LM_SD_1216_1_detected_tissue_image.jpg	LM_SD_1216_1_scalefactors_json.json	LM_SD_1216_1_tissue_hires_image.png	LM_SD_1216_1_tissue_lowres_image.png	LM_SD_1216_1_tissue_positions_list.csv	LM_SD_1216_1_barcodes.tsv.gz	LM_SD_1216_1_features.tsv.gz	LM_SD_1216_1_matrix.mtx.gz	LM_SD_1216_1_S1_L001_R1_001.fastq.gz	LM_SD_1216_1_S1_L001_R2_001.fastq.gz	LM_SD_1216_1_S1_L001_I1_001.fastq.gz	LM_SD_1216_1_S1_L001_I2_001.fastq.gz
LM_SD_1216_1	12755	5185	Unannotated	LM_SD_1216_1_AGCACTTAAGGACGCC-1	LM_SD_1216_1	12755	5185		LM_SD_1216_1_AGCACTTAAGGACGCC-1	LM_SD_1216_1	Homo sapiens	lung adenocarcinoma			FFPE	30868	30868_1	1A	SNV10N16-322-A	validation cohort	VI	IB	60-69	M	Former	1	polyA RNA	paired-end	NextSeq 2000	1	TRUE	LHMC	A1	LM_SD_1216_1_aligned_fiducials.jpg	LM_SD_1216_1_detected_tissue_image.jpg	LM_SD_1216_1_scalefactors_json.json	LM_SD_1216_1_tissue_hires_image.png	LM_SD_1216_1_tissue_lowres_image.png	LM_SD_1216_1_tissue_positions_list.csv	LM_SD_1216_1_barcodes.tsv.gz	LM_SD_1216_1_features.tsv.gz	LM_SD_1216_1_matrix.mtx.gz	LM_SD_1216_1_S1_L001_R1_001.fastq.gz	LM_SD_1216_1_S1_L001_R2_001.fastq.gz	LM_SD_1216_1_S1_L001_I1_001.fastq.gz	LM_SD_1216_1_S1_L001_I2_001.fastq.gz
LM_SD_1216_1	1899	1383	Unannotated	LM_SD_1216_1_AGCAGAAGGAGAAAGA-1	LM_SD_1216_1	1899	1383		LM_SD_1216_1_AGCAGAAGGAGAAAGA-1	LM_SD_1216_1	Homo sapiens	lung adenocarcinoma			FFPE	30868	30868_1	1A	SNV10N16-322-A	validation cohort	VI	IB	60-69	M	Former	1	polyA RNA	paired-end	NextSeq 2000	1	TRUE	LHMC	A1	LM_SD_1216_1_aligned_fiducials.jpg	LM_SD_1216_1_detected_tissue_image.jpg	LM_SD_1216_1_scalefactors_json.json	LM_SD_1216_1_tissue_hires_image.png	LM_SD_1216_1_tissue_lowres_image.png	LM_SD_1216_1_tissue_positions_list.csv	LM_SD_1216_1_barcodes.tsv.gz	LM_SD_1216_1_features.tsv.gz	LM_SD_1216_1_matrix.mtx.gz	LM_SD_1216_1_S1_L001_R1_001.fastq.gz	LM_SD_1216_1_S1_L001_R2_001.fastq.gz	LM_SD_1216_1_S1_L001_I1_001.fastq.gz	LM_SD_1216_1_S1_L001_I2_001.fastq.gz
LM_SD_1216_1	18525	6106	Unannotated	LM_SD_1216_1_AGCAGCCAGATGAATA-1	LM_SD_1216_1	18525	6106		LM_SD_1216_1_AGCAGCCAGATGAATA-1	LM_SD_1216_1	Homo sapiens	lung adenocarcinoma			FFPE	30868	30868_1	1A	SNV10N16-322-A	validation cohort	VI	IB	60-69	M	Former	1	polyA RNA	paired-end	NextSeq 2000	1	TRUE	LHMC	A1	LM_SD_1216_1_aligned_fiducials.jpg	LM_SD_1216_1_detected_tissue_image.jpg	LM_SD_1216_1_scalefactors_json.json	LM_SD_1216_1_tissue_hires_image.png	LM_SD_1216_1_tissue_lowres_image.png	LM_SD_1216_1_tissue_positions_list.csv	LM_SD_1216_1_barcodes.tsv.gz	LM_SD_1216_1_features.tsv.gz	LM_SD_1216_1_matrix.mtx.gz	LM_SD_1216_1_S1_L001_R1_001.fastq.gz	LM_SD_1216_1_S1_L001_R2_001.fastq.gz	LM_SD_1216_1_S1_L001_I1_001.fastq.gz	LM_SD_1216_1_S1_L001_I2_001.fastq.gz
LM_SD_1216_1	2276	1512	Stroma	LM_SD_1216_1_AGCATATCAATATGCT-1	LM_SD_1216_1	2276	1512	Collapsed Lung	LM_SD_1216_1_AGCATATCAATATGCT-1	LM_SD_1216_1	Homo sapiens	lung adenocarcinoma			FFPE	30868	30868_1	1A	SNV10N16-322-A	validation cohort	VI	IB	60-69	M	Former	1	polyA RNA	paired-end	NextSeq 2000	1	TRUE	LHMC	A1	LM_SD_1216_1_aligned_fiducials.jpg	LM_SD_1216_1_detected_tissue_image.jpg	LM_SD_1216_1_scalefactors_json.json	LM_SD_1216_1_tissue_hires_image.png	LM_SD_1216_1_tissue_lowres_image.png	LM_SD_1216_1_tissue_positions_list.csv	LM_SD_1216_1_barcodes.tsv.gz	LM_SD_1216_1_features.tsv.gz	LM_SD_1216_1_matrix.mtx.gz	LM_SD_1216_1_S1_L001_R1_001.fastq.gz	LM_SD_1216_1_S1_L001_R2_001.fastq.gz	LM_SD_1216_1_S1_L001_I1_001.fastq.gz	LM_SD_1216_1_S1_L001_I2_001.fastq.gz
LM_SD_1216_1	9512	4095	Unannotated	LM_SD_1216_1_AGCATCATTTCGAAAG-1	LM_SD_1216_1	9512	4095		LM_SD_1216_1_AGCATCATTTCGAAAG-1	LM_SD_1216_1	Homo sapiens	lung adenocarcinoma			FFPE	30868	30868_1	1A	SNV10N16-322-A	validation cohort	VI	IB	60-69	M	Former	1	polyA RNA	paired-end	NextSeq 2000	1	TRUE	LHMC	A1	LM_SD_1216_1_aligned_fiducials.jpg	LM_SD_1216_1_detected_tissue_image.jpg	LM_SD_1216_1_scalefactors_json.json	LM_SD_1216_1_tissue_hires_image.png	LM_SD_1216_1_tissue_lowres_image.png	LM_SD_1216_1_tissue_positions_list.csv	LM_SD_1216_1_barcodes.tsv.gz	LM_SD_1216_1_features.tsv.gz	LM_SD_1216_1_matrix.mtx.gz	LM_SD_1216_1_S1_L001_R1_001.fastq.gz	LM_SD_1216_1_S1_L001_R2_001.fastq.gz	LM_SD_1216_1_S1_L001_I1_001.fastq.gz	LM_SD_1216_1_S1_L001_I2_001.fastq.gz
LM_SD_1216_1	2100	1355	Desmoplastic Stroma	LM_SD_1216_1_AGCATCGTCGATAATT-1	LM_SD_1216_1	2100	1355	Desmoplastic Stroma	LM_SD_1216_1_AGCATCGTCGATAATT-1	LM_SD_1216_1	Homo sapiens	lung adenocarcinoma			FFPE	30868	30868_1	1A	SNV10N16-322-A	validation cohort	VI	IB	60-69	M	Former	1	polyA RNA	paired-end	NextSeq 2000	1	TRUE	LHMC	A1	LM_SD_1216_1_aligned_fiducials.jpg	LM_SD_1216_1_detected_tissue_image.jpg	LM_SD_1216_1_scalefactors_json.json	LM_SD_1216_1_tissue_hires_image.png	LM_SD_1216_1_tissue_lowres_image.png	LM_SD_1216_1_tissue_positions_list.csv	LM_SD_1216_1_barcodes.tsv.gz	LM_SD_1216_1_features.tsv.gz	LM_SD_1216_1_matrix.mtx.gz	LM_SD_1216_1_S1_L001_R1_001.fastq.gz	LM_SD_1216_1_S1_L001_R2_001.fastq.gz	LM_SD_1216_1_S1_L001_I1_001.fastq.gz	LM_SD_1216_1_S1_L001_I2_001.fastq.gz
LM_SD_1216_1	1386	1086	Stroma	LM_SD_1216_1_AGCATTACGAGGCAAG-1	LM_SD_1216_1	1386	1086	Collapsed Lung	LM_SD_1216_1_AGCATTACGAGGCAAG-1	LM_SD_1216_1	Homo sapiens	lung adenocarcinoma			FFPE	30868	30868_1	1A	SNV10N16-322-A	validation cohort	VI	IB	60-69	M	Former	1	polyA RNA	paired-end	NextSeq 2000	1	TRUE	LHMC	A1	LM_SD_1216_1_aligned_fiducials.jpg	LM_SD_1216_1_detected_tissue_image.jpg	LM_SD_1216_1_scalefactors_json.json	LM_SD_1216_1_tissue_hires_image.png	LM_SD_1216_1_tissue_lowres_image.png	LM_SD_1216_1_tissue_positions_list.csv	LM_SD_1216_1_barcodes.tsv.gz	LM_SD_1216_1_features.tsv.gz	LM_SD_1216_1_matrix.mtx.gz	LM_SD_1216_1_S1_L001_R1_001.fastq.gz	LM_SD_1216_1_S1_L001_R2_001.fastq.gz	LM_SD_1216_1_S1_L001_I1_001.fastq.gz	LM_SD_1216_1_S1_L001_I2_001.fastq.gz
LM_SD_1216_1	4860	2900	Unannotated	LM_SD_1216_1_AGCCAAGCTTTGTGTC-1	LM_SD_1216_1	4860	2900		LM_SD_1216_1_AGCCAAGCTTTGTGTC-1	LM_SD_1216_1	Homo sapiens	lung adenocarcinoma			FFPE	30868	30868_1	1A	SNV10N16-322-A	validation cohort	VI	IB	60-69	M	Former	1	polyA RNA	paired-end	NextSeq 2000	1	TRUE	LHMC	A1	LM_SD_1216_1_aligned_fiducials.jpg	LM_SD_1216_1_detected_tissue_image.jpg	LM_SD_1216_1_scalefactors_json.json	LM_SD_1216_1_tissue_hires_image.png	LM_SD_1216_1_tissue_lowres_image.png	LM_SD_1216_1_tissue_positions_list.csv	LM_SD_1216_1_barcodes.tsv.gz	LM_SD_1216_1_features.tsv.gz	LM_SD_1216_1_matrix.mtx.gz	LM_SD_1216_1_S1_L001_R1_001.fastq.gz	LM_SD_1216_1_S1_L001_R2_001.fastq.gz	LM_SD_1216_1_S1_L001_I1_001.fastq.gz	LM_SD_1216_1_S1_L001_I2_001.fastq.gz
LM_SD_1216_1	1561	1184	Stroma	LM_SD_1216_1_AGCCACAGGTTACCCG-1	LM_SD_1216_1	1561	1184	Collapsed Lung	LM_SD_1216_1_AGCCACAGGTTACCCG-1	LM_SD_1216_1	Homo sapiens	lung adenocarcinoma			FFPE	30868	30868_1	1A	SNV10N16-322-A	validation cohort	VI	IB	60-69	M	Former	1	polyA RNA	paired-end	NextSeq 2000	1	TRUE	LHMC	A1	LM_SD_1216_1_aligned_fiducials.jpg	LM_SD_1216_1_detected_tissue_image.jpg	LM_SD_1216_1_scalefactors_json.json	LM_SD_1216_1_tissue_hires_image.png	LM_SD_1216_1_tissue_lowres_image.png	LM_SD_1216_1_tissue_positions_list.csv	LM_SD_1216_1_barcodes.tsv.gz	LM_SD_1216_1_features.tsv.gz	LM_SD_1216_1_matrix.mtx.gz	LM_SD_1216_1_S1_L001_R1_001.fastq.gz	LM_SD_1216_1_S1_L001_R2_001.fastq.gz	LM_SD_1216_1_S1_L001_I1_001.fastq.gz	LM_SD_1216_1_S1_L001_I2_001.fastq.gz
LM_SD_1216_1	4070	2365	Unannotated	LM_SD_1216_1_AGCCACTCCCGTGCTT-1	LM_SD_1216_1	4070	2365		LM_SD_1216_1_AGCCACTCCCGTGCTT-1	LM_SD_1216_1	Homo sapiens	lung adenocarcinoma			FFPE	30868	30868_1	1A	SNV10N16-322-A	validation cohort	VI	IB	60-69	M	Former	1	polyA RNA	paired-end	NextSeq 2000	1	TRUE	LHMC	A1	LM_SD_1216_1_aligned_fiducials.jpg	LM_SD_1216_1_detected_tissue_image.jpg	LM_SD_1216_1_scalefactors_json.json	LM_SD_1216_1_tissue_hires_image.png	LM_SD_1216_1_tissue_lowres_image.png	LM_SD_1216_1_tissue_positions_list.csv	LM_SD_1216_1_barcodes.tsv.gz	LM_SD_1216_1_features.tsv.gz	LM_SD_1216_1_matrix.mtx.gz	LM_SD_1216_1_S1_L001_R1_001.fastq.gz	LM_SD_1216_1_S1_L001_R2_001.fastq.gz	LM_SD_1216_1_S1_L001_I1_001.fastq.gz	LM_SD_1216_1_S1_L001_I2_001.fastq.gz
LM_SD_1216_1	2629	1838	Unannotated	LM_SD_1216_1_AGCCATATAGTATGTG-1	LM_SD_1216_1	2629	1838		LM_SD_1216_1_AGCCATATAGTATGTG-1	LM_SD_1216_1	Homo sapiens	lung adenocarcinoma			FFPE	30868	30868_1	1A	SNV10N16-322-A	validation cohort	VI	IB	60-69	M	Former	1	polyA RNA	paired-end	NextSeq 2000	1	TRUE	LHMC	A1	LM_SD_1216_1_aligned_fiducials.jpg	LM_SD_1216_1_detected_tissue_image.jpg	LM_SD_1216_1_scalefactors_json.json	LM_SD_1216_1_tissue_hires_image.png	LM_SD_1216_1_tissue_lowres_image.png	LM_SD_1216_1_tissue_positions_list.csv	LM_SD_1216_1_barcodes.tsv.gz	LM_SD_1216_1_features.tsv.gz	LM_SD_1216_1_matrix.mtx.gz	LM_SD_1216_1_S1_L001_R1_001.fastq.gz	LM_SD_1216_1_S1_L001_R2_001.fastq.gz	LM_SD_1216_1_S1_L001_I1_001.fastq.gz	LM_SD_1216_1_S1_L001_I2_001.fastq.gz
LM_SD_1216_1	4569	2666	Vessel	LM_SD_1216_1_AGCCCGGCATTAGAGG-1	LM_SD_1216_1	4569	2666	Normal Vessel	LM_SD_1216_1_AGCCCGGCATTAGAGG-1	LM_SD_1216_1	Homo sapiens	lung adenocarcinoma			FFPE	30868	30868_1	1A	SNV10N16-322-A	validation cohort	VI	IB	60-69	M	Former	1	polyA RNA	paired-end	NextSeq 2000	1	TRUE	LHMC	A1	LM_SD_1216_1_aligned_fiducials.jpg	LM_SD_1216_1_detected_tissue_image.jpg	LM_SD_1216_1_scalefactors_json.json	LM_SD_1216_1_tissue_hires_image.png	LM_SD_1216_1_tissue_lowres_image.png	LM_SD_1216_1_tissue_positions_list.csv	LM_SD_1216_1_barcodes.tsv.gz	LM_SD_1216_1_features.tsv.gz	LM_SD_1216_1_matrix.mtx.gz	LM_SD_1216_1_S1_L001_R1_001.fastq.gz	LM_SD_1216_1_S1_L001_R2_001.fastq.gz	LM_SD_1216_1_S1_L001_I1_001.fastq.gz	LM_SD_1216_1_S1_L001_I2_001.fastq.gz
LM_SD_1216_1	4384	2679	Unannotated	LM_SD_1216_1_AGCCCGGTAGCCTGTA-1	LM_SD_1216_1	4384	2679		LM_SD_1216_1_AGCCCGGTAGCCTGTA-1	LM_SD_1216_1	Homo sapiens	lung adenocarcinoma			FFPE	30868	30868_1	1A	SNV10N16-322-A	validation cohort	VI	IB	60-69	M	Former	1	polyA RNA	paired-end	NextSeq 2000	1	TRUE	LHMC	A1	LM_SD_1216_1_aligned_fiducials.jpg	LM_SD_1216_1_detected_tissue_image.jpg	LM_SD_1216_1_scalefactors_json.json	LM_SD_1216_1_tissue_hires_image.png	LM_SD_1216_1_tissue_lowres_image.png	LM_SD_1216_1_tissue_positions_list.csv	LM_SD_1216_1_barcodes.tsv.gz	LM_SD_1216_1_features.tsv.gz	LM_SD_1216_1_matrix.mtx.gz	LM_SD_1216_1_S1_L001_R1_001.fastq.gz	LM_SD_1216_1_S1_L001_R2_001.fastq.gz	LM_SD_1216_1_S1_L001_I1_001.fastq.gz	LM_SD_1216_1_S1_L001_I2_001.fastq.gz
LM_SD_1216_1	2548	1683	Papillary	LM_SD_1216_1_AGCCCTAAGCGAAGTT-1	LM_SD_1216_1	2548	1683	Papillary	LM_SD_1216_1_AGCCCTAAGCGAAGTT-1	LM_SD_1216_1	Homo sapiens	lung adenocarcinoma			FFPE	30868	30868_1	1A	SNV10N16-322-A	validation cohort	VI	IB	60-69	M	Former	1	polyA RNA	paired-end	NextSeq 2000	1	TRUE	LHMC	A1	LM_SD_1216_1_aligned_fiducials.jpg	LM_SD_1216_1_detected_tissue_image.jpg	LM_SD_1216_1_scalefactors_json.json	LM_SD_1216_1_tissue_hires_image.png	LM_SD_1216_1_tissue_lowres_image.png	LM_SD_1216_1_tissue_positions_list.csv	LM_SD_1216_1_barcodes.tsv.gz	LM_SD_1216_1_features.tsv.gz	LM_SD_1216_1_matrix.mtx.gz	LM_SD_1216_1_S1_L001_R1_001.fastq.gz	LM_SD_1216_1_S1_L001_R2_001.fastq.gz	LM_SD_1216_1_S1_L001_I1_001.fastq.gz	LM_SD_1216_1_S1_L001_I2_001.fastq.gz
LM_SD_1216_1	6634	3619	Unannotated	LM_SD_1216_1_AGCCCTCCCTGGTGGC-1	LM_SD_1216_1	6634	3619		LM_SD_1216_1_AGCCCTCCCTGGTGGC-1	LM_SD_1216_1	Homo sapiens	lung adenocarcinoma			FFPE	30868	30868_1	1A	SNV10N16-322-A	validation cohort	VI	IB	60-69	M	Former	1	polyA RNA	paired-end	NextSeq 2000	1	TRUE	LHMC	A1	LM_SD_1216_1_aligned_fiducials.jpg	LM_SD_1216_1_detected_tissue_image.jpg	LM_SD_1216_1_scalefactors_json.json	LM_SD_1216_1_tissue_hires_image.png	LM_SD_1216_1_tissue_lowres_image.png	LM_SD_1216_1_tissue_positions_list.csv	LM_SD_1216_1_barcodes.tsv.gz	LM_SD_1216_1_features.tsv.gz	LM_SD_1216_1_matrix.mtx.gz	LM_SD_1216_1_S1_L001_R1_001.fastq.gz	LM_SD_1216_1_S1_L001_R2_001.fastq.gz	LM_SD_1216_1_S1_L001_I1_001.fastq.gz	LM_SD_1216_1_S1_L001_I2_001.fastq.gz
LM_SD_1216_1	14331	5722	Unannotated	LM_SD_1216_1_AGCCGTGGCTAAATGT-1	LM_SD_1216_1	14331	5722		LM_SD_1216_1_AGCCGTGGCTAAATGT-1	LM_SD_1216_1	Homo sapiens	lung adenocarcinoma			FFPE	30868	30868_1	1A	SNV10N16-322-A	validation cohort	VI	IB	60-69	M	Former	1	polyA RNA	paired-end	NextSeq 2000	1	TRUE	LHMC	A1	LM_SD_1216_1_aligned_fiducials.jpg	LM_SD_1216_1_detected_tissue_image.jpg	LM_SD_1216_1_scalefactors_json.json	LM_SD_1216_1_tissue_hires_image.png	LM_SD_1216_1_tissue_lowres_image.png	LM_SD_1216_1_tissue_positions_list.csv	LM_SD_1216_1_barcodes.tsv.gz	LM_SD_1216_1_features.tsv.gz	LM_SD_1216_1_matrix.mtx.gz	LM_SD_1216_1_S1_L001_R1_001.fastq.gz	LM_SD_1216_1_S1_L001_R2_001.fastq.gz	LM_SD_1216_1_S1_L001_I1_001.fastq.gz	LM_SD_1216_1_S1_L001_I2_001.fastq.gz
LM_SD_1216_1	14126	5601	Unannotated	LM_SD_1216_1_AGCGACAGGAACGGTC-1	LM_SD_1216_1	14126	5601		LM_SD_1216_1_AGCGACAGGAACGGTC-1	LM_SD_1216_1	Homo sapiens	lung adenocarcinoma			FFPE	30868	30868_1	1A	SNV10N16-322-A	validation cohort	VI	IB	60-69	M	Former	1	polyA RNA	paired-end	NextSeq 2000	1	TRUE	LHMC	A1	LM_SD_1216_1_aligned_fiducials.jpg	LM_SD_1216_1_detected_tissue_image.jpg	LM_SD_1216_1_scalefactors_json.json	LM_SD_1216_1_tissue_hires_image.png	LM_SD_1216_1_tissue_lowres_image.png	LM_SD_1216_1_tissue_positions_list.csv	LM_SD_1216_1_barcodes.tsv.gz	LM_SD_1216_1_features.tsv.gz	LM_SD_1216_1_matrix.mtx.gz	LM_SD_1216_1_S1_L001_R1_001.fastq.gz	LM_SD_1216_1_S1_L001_R2_001.fastq.gz	LM_SD_1216_1_S1_L001_I1_001.fastq.gz	LM_SD_1216_1_S1_L001_I2_001.fastq.gz
LM_SD_1216_1	3761	2163	Papillary	LM_SD_1216_1_AGCGACATCCCATTCA-1	LM_SD_1216_1	3761	2163	Papillary	LM_SD_1216_1_AGCGACATCCCATTCA-1	LM_SD_1216_1	Homo sapiens	lung adenocarcinoma			FFPE	30868	30868_1	1A	SNV10N16-322-A	validation cohort	VI	IB	60-69	M	Former	1	polyA RNA	paired-end	NextSeq 2000	1	TRUE	LHMC	A1	LM_SD_1216_1_aligned_fiducials.jpg	LM_SD_1216_1_detected_tissue_image.jpg	LM_SD_1216_1_scalefactors_json.json	LM_SD_1216_1_tissue_hires_image.png	LM_SD_1216_1_tissue_lowres_image.png	LM_SD_1216_1_tissue_positions_list.csv	LM_SD_1216_1_barcodes.tsv.gz	LM_SD_1216_1_features.tsv.gz	LM_SD_1216_1_matrix.mtx.gz	LM_SD_1216_1_S1_L001_R1_001.fastq.gz	LM_SD_1216_1_S1_L001_R2_001.fastq.gz	LM_SD_1216_1_S1_L001_I1_001.fastq.gz	LM_SD_1216_1_S1_L001_I2_001.fastq.gz
LM_SD_1216_1	2582	1645	Stroma	LM_SD_1216_1_AGCGACCAACGATATT-1	LM_SD_1216_1	2582	1645	Lymphoid Aggregate	LM_SD_1216_1_AGCGACCAACGATATT-1	LM_SD_1216_1	Homo sapiens	lung adenocarcinoma			FFPE	30868	30868_1	1A	SNV10N16-322-A	validation cohort	VI	IB	60-69	M	Former	1	polyA RNA	paired-end	NextSeq 2000	1	TRUE	LHMC	A1	LM_SD_1216_1_aligned_fiducials.jpg	LM_SD_1216_1_detected_tissue_image.jpg	LM_SD_1216_1_scalefactors_json.json	LM_SD_1216_1_tissue_hires_image.png	LM_SD_1216_1_tissue_lowres_image.png	LM_SD_1216_1_tissue_positions_list.csv	LM_SD_1216_1_barcodes.tsv.gz	LM_SD_1216_1_features.tsv.gz	LM_SD_1216_1_matrix.mtx.gz	LM_SD_1216_1_S1_L001_R1_001.fastq.gz	LM_SD_1216_1_S1_L001_R2_001.fastq.gz	LM_SD_1216_1_S1_L001_I1_001.fastq.gz	LM_SD_1216_1_S1_L001_I2_001.fastq.gz
LM_SD_1216_1	17518	5992	Unannotated	LM_SD_1216_1_AGCGCATAATGAATCG-1	LM_SD_1216_1	17518	5992		LM_SD_1216_1_AGCGCATAATGAATCG-1	LM_SD_1216_1	Homo sapiens	lung adenocarcinoma			FFPE	30868	30868_1	1A	SNV10N16-322-A	validation cohort	VI	IB	60-69	M	Former	1	polyA RNA	paired-end	NextSeq 2000	1	TRUE	LHMC	A1	LM_SD_1216_1_aligned_fiducials.jpg	LM_SD_1216_1_detected_tissue_image.jpg	LM_SD_1216_1_scalefactors_json.json	LM_SD_1216_1_tissue_hires_image.png	LM_SD_1216_1_tissue_lowres_image.png	LM_SD_1216_1_tissue_positions_list.csv	LM_SD_1216_1_barcodes.tsv.gz	LM_SD_1216_1_features.tsv.gz	LM_SD_1216_1_matrix.mtx.gz	LM_SD_1216_1_S1_L001_R1_001.fastq.gz	LM_SD_1216_1_S1_L001_R2_001.fastq.gz	LM_SD_1216_1_S1_L001_I1_001.fastq.gz	LM_SD_1216_1_S1_L001_I2_001.fastq.gz
LM_SD_1216_1	3395	2372	STAS	LM_SD_1216_1_AGCGGACACTTCGTAG-1	LM_SD_1216_1	3395	2372	STAS	LM_SD_1216_1_AGCGGACACTTCGTAG-1	LM_SD_1216_1	Homo sapiens	lung adenocarcinoma			FFPE	30868	30868_1	1A	SNV10N16-322-A	validation cohort	VI	IB	60-69	M	Former	1	polyA RNA	paired-end	NextSeq 2000	1	TRUE	LHMC	A1	LM_SD_1216_1_aligned_fiducials.jpg	LM_SD_1216_1_detected_tissue_image.jpg	LM_SD_1216_1_scalefactors_json.json	LM_SD_1216_1_tissue_hires_image.png	LM_SD_1216_1_tissue_lowres_image.png	LM_SD_1216_1_tissue_positions_list.csv	LM_SD_1216_1_barcodes.tsv.gz	LM_SD_1216_1_features.tsv.gz	LM_SD_1216_1_matrix.mtx.gz	LM_SD_1216_1_S1_L001_R1_001.fastq.gz	LM_SD_1216_1_S1_L001_R2_001.fastq.gz	LM_SD_1216_1_S1_L001_I1_001.fastq.gz	LM_SD_1216_1_S1_L001_I2_001.fastq.gz
LM_SD_1216_1	2370	1462	Stroma	LM_SD_1216_1_AGCGGGAAGGGTCCAT-1	LM_SD_1216_1	2370	1462	Stroma	LM_SD_1216_1_AGCGGGAAGGGTCCAT-1	LM_SD_1216_1	Homo sapiens	lung adenocarcinoma			FFPE	30868	30868_1	1A	SNV10N16-322-A	validation cohort	VI	IB	60-69	M	Former	1	polyA RNA	paired-end	NextSeq 2000	1	TRUE	LHMC	A1	LM_SD_1216_1_aligned_fiducials.jpg	LM_SD_1216_1_detected_tissue_image.jpg	LM_SD_1216_1_scalefactors_json.json	LM_SD_1216_1_tissue_hires_image.png	LM_SD_1216_1_tissue_lowres_image.png	LM_SD_1216_1_tissue_positions_list.csv	LM_SD_1216_1_barcodes.tsv.gz	LM_SD_1216_1_features.tsv.gz	LM_SD_1216_1_matrix.mtx.gz	LM_SD_1216_1_S1_L001_R1_001.fastq.gz	LM_SD_1216_1_S1_L001_R2_001.fastq.gz	LM_SD_1216_1_S1_L001_I1_001.fastq.gz	LM_SD_1216_1_S1_L001_I2_001.fastq.gz
LM_SD_1216_1	2033	1528	Unannotated	LM_SD_1216_1_AGCGGGTCTGACACTC-1	LM_SD_1216_1	2033	1528		LM_SD_1216_1_AGCGGGTCTGACACTC-1	LM_SD_1216_1	Homo sapiens	lung adenocarcinoma			FFPE	30868	30868_1	1A	SNV10N16-322-A	validation cohort	VI	IB	60-69	M	Former	1	polyA RNA	paired-end	NextSeq 2000	1	TRUE	LHMC	A1	LM_SD_1216_1_aligned_fiducials.jpg	LM_SD_1216_1_detected_tissue_image.jpg	LM_SD_1216_1_scalefactors_json.json	LM_SD_1216_1_tissue_hires_image.png	LM_SD_1216_1_tissue_lowres_image.png	LM_SD_1216_1_tissue_positions_list.csv	LM_SD_1216_1_barcodes.tsv.gz	LM_SD_1216_1_features.tsv.gz	LM_SD_1216_1_matrix.mtx.gz	LM_SD_1216_1_S1_L001_R1_001.fastq.gz	LM_SD_1216_1_S1_L001_R2_001.fastq.gz	LM_SD_1216_1_S1_L001_I1_001.fastq.gz	LM_SD_1216_1_S1_L001_I2_001.fastq.gz
LM_SD_1216_1	6108	3114	Vessel	LM_SD_1216_1_AGCGGTTGCCGCTCTG-1	LM_SD_1216_1	6108	3114	Normal Vessel	LM_SD_1216_1_AGCGGTTGCCGCTCTG-1	LM_SD_1216_1	Homo sapiens	lung adenocarcinoma			FFPE	30868	30868_1	1A	SNV10N16-322-A	validation cohort	VI	IB	60-69	M	Former	1	polyA RNA	paired-end	NextSeq 2000	1	TRUE	LHMC	A1	LM_SD_1216_1_aligned_fiducials.jpg	LM_SD_1216_1_detected_tissue_image.jpg	LM_SD_1216_1_scalefactors_json.json	LM_SD_1216_1_tissue_hires_image.png	LM_SD_1216_1_tissue_lowres_image.png	LM_SD_1216_1_tissue_positions_list.csv	LM_SD_1216_1_barcodes.tsv.gz	LM_SD_1216_1_features.tsv.gz	LM_SD_1216_1_matrix.mtx.gz	LM_SD_1216_1_S1_L001_R1_001.fastq.gz	LM_SD_1216_1_S1_L001_R2_001.fastq.gz	LM_SD_1216_1_S1_L001_I1_001.fastq.gz	LM_SD_1216_1_S1_L001_I2_001.fastq.gz
LM_SD_1216_1	11510	4403	Unannotated	LM_SD_1216_1_AGCGTGGTATTCTACT-1	LM_SD_1216_1	11510	4403		LM_SD_1216_1_AGCGTGGTATTCTACT-1	LM_SD_1216_1	Homo sapiens	lung adenocarcinoma			FFPE	30868	30868_1	1A	SNV10N16-322-A	validation cohort	VI	IB	60-69	M	Former	1	polyA RNA	paired-end	NextSeq 2000	1	TRUE	LHMC	A1	LM_SD_1216_1_aligned_fiducials.jpg	LM_SD_1216_1_detected_tissue_image.jpg	LM_SD_1216_1_scalefactors_json.json	LM_SD_1216_1_tissue_hires_image.png	LM_SD_1216_1_tissue_lowres_image.png	LM_SD_1216_1_tissue_positions_list.csv	LM_SD_1216_1_barcodes.tsv.gz	LM_SD_1216_1_features.tsv.gz	LM_SD_1216_1_matrix.mtx.gz	LM_SD_1216_1_S1_L001_R1_001.fastq.gz	LM_SD_1216_1_S1_L001_R2_001.fastq.gz	LM_SD_1216_1_S1_L001_I1_001.fastq.gz	LM_SD_1216_1_S1_L001_I2_001.fastq.gz
LM_SD_1216_1	7841	3899	Unannotated	LM_SD_1216_1_AGCTAACAAGCAATGT-1	LM_SD_1216_1	7841	3899		LM_SD_1216_1_AGCTAACAAGCAATGT-1	LM_SD_1216_1	Homo sapiens	lung adenocarcinoma			FFPE	30868	30868_1	1A	SNV10N16-322-A	validation cohort	VI	IB	60-69	M	Former	1	polyA RNA	paired-end	NextSeq 2000	1	TRUE	LHMC	A1	LM_SD_1216_1_aligned_fiducials.jpg	LM_SD_1216_1_detected_tissue_image.jpg	LM_SD_1216_1_scalefactors_json.json	LM_SD_1216_1_tissue_hires_image.png	LM_SD_1216_1_tissue_lowres_image.png	LM_SD_1216_1_tissue_positions_list.csv	LM_SD_1216_1_barcodes.tsv.gz	LM_SD_1216_1_features.tsv.gz	LM_SD_1216_1_matrix.mtx.gz	LM_SD_1216_1_S1_L001_R1_001.fastq.gz	LM_SD_1216_1_S1_L001_R2_001.fastq.gz	LM_SD_1216_1_S1_L001_I1_001.fastq.gz	LM_SD_1216_1_S1_L001_I2_001.fastq.gz
LM_SD_1216_1	471	381	Stroma	LM_SD_1216_1_AGCTAAGTACGCAGGC-1	LM_SD_1216_1	471	381	Collapsed Lung	LM_SD_1216_1_AGCTAAGTACGCAGGC-1	LM_SD_1216_1	Homo sapiens	lung adenocarcinoma			FFPE	30868	30868_1	1A	SNV10N16-322-A	validation cohort	VI	IB	60-69	M	Former	1	polyA RNA	paired-end	NextSeq 2000	1	TRUE	LHMC	A1	LM_SD_1216_1_aligned_fiducials.jpg	LM_SD_1216_1_detected_tissue_image.jpg	LM_SD_1216_1_scalefactors_json.json	LM_SD_1216_1_tissue_hires_image.png	LM_SD_1216_1_tissue_lowres_image.png	LM_SD_1216_1_tissue_positions_list.csv	LM_SD_1216_1_barcodes.tsv.gz	LM_SD_1216_1_features.tsv.gz	LM_SD_1216_1_matrix.mtx.gz	LM_SD_1216_1_S1_L001_R1_001.fastq.gz	LM_SD_1216_1_S1_L001_R2_001.fastq.gz	LM_SD_1216_1_S1_L001_I1_001.fastq.gz	LM_SD_1216_1_S1_L001_I2_001.fastq.gz
LM_SD_1216_1	10453	4485	Unannotated	LM_SD_1216_1_AGCTAGAAGCAGAAGT-1	LM_SD_1216_1	10453	4485		LM_SD_1216_1_AGCTAGAAGCAGAAGT-1	LM_SD_1216_1	Homo sapiens	lung adenocarcinoma			FFPE	30868	30868_1	1A	SNV10N16-322-A	validation cohort	VI	IB	60-69	M	Former	1	polyA RNA	paired-end	NextSeq 2000	1	TRUE	LHMC	A1	LM_SD_1216_1_aligned_fiducials.jpg	LM_SD_1216_1_detected_tissue_image.jpg	LM_SD_1216_1_scalefactors_json.json	LM_SD_1216_1_tissue_hires_image.png	LM_SD_1216_1_tissue_lowres_image.png	LM_SD_1216_1_tissue_positions_list.csv	LM_SD_1216_1_barcodes.tsv.gz	LM_SD_1216_1_features.tsv.gz	LM_SD_1216_1_matrix.mtx.gz	LM_SD_1216_1_S1_L001_R1_001.fastq.gz	LM_SD_1216_1_S1_L001_R2_001.fastq.gz	LM_SD_1216_1_S1_L001_I1_001.fastq.gz	LM_SD_1216_1_S1_L001_I2_001.fastq.gz
LM_SD_1216_1	1256	937	Unannotated	LM_SD_1216_1_AGCTATTTAATCCAAC-1	LM_SD_1216_1	1256	937		LM_SD_1216_1_AGCTATTTAATCCAAC-1	LM_SD_1216_1	Homo sapiens	lung adenocarcinoma			FFPE	30868	30868_1	1A	SNV10N16-322-A	validation cohort	VI	IB	60-69	M	Former	1	polyA RNA	paired-end	NextSeq 2000	1	TRUE	LHMC	A1	LM_SD_1216_1_aligned_fiducials.jpg	LM_SD_1216_1_detected_tissue_image.jpg	LM_SD_1216_1_scalefactors_json.json	LM_SD_1216_1_tissue_hires_image.png	LM_SD_1216_1_tissue_lowres_image.png	LM_SD_1216_1_tissue_positions_list.csv	LM_SD_1216_1_barcodes.tsv.gz	LM_SD_1216_1_features.tsv.gz	LM_SD_1216_1_matrix.mtx.gz	LM_SD_1216_1_S1_L001_R1_001.fastq.gz	LM_SD_1216_1_S1_L001_R2_001.fastq.gz	LM_SD_1216_1_S1_L001_I1_001.fastq.gz	LM_SD_1216_1_S1_L001_I2_001.fastq.gz
LM_SD_1216_1	4979	2512	Stroma	LM_SD_1216_1_AGCTCCTTCGCACATC-1	LM_SD_1216_1	4979	2512	Collapsed Lung	LM_SD_1216_1_AGCTCCTTCGCACATC-1	LM_SD_1216_1	Homo sapiens	lung adenocarcinoma			FFPE	30868	30868_1	1A	SNV10N16-322-A	validation cohort	VI	IB	60-69	M	Former	1	polyA RNA	paired-end	NextSeq 2000	1	TRUE	LHMC	A1	LM_SD_1216_1_aligned_fiducials.jpg	LM_SD_1216_1_detected_tissue_image.jpg	LM_SD_1216_1_scalefactors_json.json	LM_SD_1216_1_tissue_hires_image.png	LM_SD_1216_1_tissue_lowres_image.png	LM_SD_1216_1_tissue_positions_list.csv	LM_SD_1216_1_barcodes.tsv.gz	LM_SD_1216_1_features.tsv.gz	LM_SD_1216_1_matrix.mtx.gz	LM_SD_1216_1_S1_L001_R1_001.fastq.gz	LM_SD_1216_1_S1_L001_R2_001.fastq.gz	LM_SD_1216_1_S1_L001_I1_001.fastq.gz	LM_SD_1216_1_S1_L001_I2_001.fastq.gz
LM_SD_1216_1	45912	8844	Unannotated	LM_SD_1216_1_AGCTCTAGACGTTCCA-1	LM_SD_1216_1	45912	8844		LM_SD_1216_1_AGCTCTAGACGTTCCA-1	LM_SD_1216_1	Homo sapiens	lung adenocarcinoma			FFPE	30868	30868_1	1A	SNV10N16-322-A	validation cohort	VI	IB	60-69	M	Former	1	polyA RNA	paired-end	NextSeq 2000	1	TRUE	LHMC	A1	LM_SD_1216_1_aligned_fiducials.jpg	LM_SD_1216_1_detected_tissue_image.jpg	LM_SD_1216_1_scalefactors_json.json	LM_SD_1216_1_tissue_hires_image.png	LM_SD_1216_1_tissue_lowres_image.png	LM_SD_1216_1_tissue_positions_list.csv	LM_SD_1216_1_barcodes.tsv.gz	LM_SD_1216_1_features.tsv.gz	LM_SD_1216_1_matrix.mtx.gz	LM_SD_1216_1_S1_L001_R1_001.fastq.gz	LM_SD_1216_1_S1_L001_R2_001.fastq.gz	LM_SD_1216_1_S1_L001_I1_001.fastq.gz	LM_SD_1216_1_S1_L001_I2_001.fastq.gz
LM_SD_1216_1	5353	2678	Unannotated	LM_SD_1216_1_AGCTCTTCCCAGTGCA-1	LM_SD_1216_1	5353	2678		LM_SD_1216_1_AGCTCTTCCCAGTGCA-1	LM_SD_1216_1	Homo sapiens	lung adenocarcinoma			FFPE	30868	30868_1	1A	SNV10N16-322-A	validation cohort	VI	IB	60-69	M	Former	1	polyA RNA	paired-end	NextSeq 2000	1	TRUE	LHMC	A1	LM_SD_1216_1_aligned_fiducials.jpg	LM_SD_1216_1_detected_tissue_image.jpg	LM_SD_1216_1_scalefactors_json.json	LM_SD_1216_1_tissue_hires_image.png	LM_SD_1216_1_tissue_lowres_image.png	LM_SD_1216_1_tissue_positions_list.csv	LM_SD_1216_1_barcodes.tsv.gz	LM_SD_1216_1_features.tsv.gz	LM_SD_1216_1_matrix.mtx.gz	LM_SD_1216_1_S1_L001_R1_001.fastq.gz	LM_SD_1216_1_S1_L001_R2_001.fastq.gz	LM_SD_1216_1_S1_L001_I1_001.fastq.gz	LM_SD_1216_1_S1_L001_I2_001.fastq.gz
LM_SD_1216_1	6285	3036	Unannotated	LM_SD_1216_1_AGCTCTTTACTCAGTT-1	LM_SD_1216_1	6285	3036		LM_SD_1216_1_AGCTCTTTACTCAGTT-1	LM_SD_1216_1	Homo sapiens	lung adenocarcinoma			FFPE	30868	30868_1	1A	SNV10N16-322-A	validation cohort	VI	IB	60-69	M	Former	1	polyA RNA	paired-end	NextSeq 2000	1	TRUE	LHMC	A1	LM_SD_1216_1_aligned_fiducials.jpg	LM_SD_1216_1_detected_tissue_image.jpg	LM_SD_1216_1_scalefactors_json.json	LM_SD_1216_1_tissue_hires_image.png	LM_SD_1216_1_tissue_lowres_image.png	LM_SD_1216_1_tissue_positions_list.csv	LM_SD_1216_1_barcodes.tsv.gz	LM_SD_1216_1_features.tsv.gz	LM_SD_1216_1_matrix.mtx.gz	LM_SD_1216_1_S1_L001_R1_001.fastq.gz	LM_SD_1216_1_S1_L001_R2_001.fastq.gz	LM_SD_1216_1_S1_L001_I1_001.fastq.gz	LM_SD_1216_1_S1_L001_I2_001.fastq.gz
LM_SD_1216_1	2436	1602	Unannotated	LM_SD_1216_1_AGCTGAAGTAAACCAA-1	LM_SD_1216_1	2436	1602		LM_SD_1216_1_AGCTGAAGTAAACCAA-1	LM_SD_1216_1	Homo sapiens	lung adenocarcinoma			FFPE	30868	30868_1	1A	SNV10N16-322-A	validation cohort	VI	IB	60-69	M	Former	1	polyA RNA	paired-end	NextSeq 2000	1	TRUE	LHMC	A1	LM_SD_1216_1_aligned_fiducials.jpg	LM_SD_1216_1_detected_tissue_image.jpg	LM_SD_1216_1_scalefactors_json.json	LM_SD_1216_1_tissue_hires_image.png	LM_SD_1216_1_tissue_lowres_image.png	LM_SD_1216_1_tissue_positions_list.csv	LM_SD_1216_1_barcodes.tsv.gz	LM_SD_1216_1_features.tsv.gz	LM_SD_1216_1_matrix.mtx.gz	LM_SD_1216_1_S1_L001_R1_001.fastq.gz	LM_SD_1216_1_S1_L001_R2_001.fastq.gz	LM_SD_1216_1_S1_L001_I1_001.fastq.gz	LM_SD_1216_1_S1_L001_I2_001.fastq.gz
LM_SD_1216_1	22515	6965	Unannotated	LM_SD_1216_1_AGCTTGATCTTAACTT-1	LM_SD_1216_1	22515	6965		LM_SD_1216_1_AGCTTGATCTTAACTT-1	LM_SD_1216_1	Homo sapiens	lung adenocarcinoma			FFPE	30868	30868_1	1A	SNV10N16-322-A	validation cohort	VI	IB	60-69	M	Former	1	polyA RNA	paired-end	NextSeq 2000	1	TRUE	LHMC	A1	LM_SD_1216_1_aligned_fiducials.jpg	LM_SD_1216_1_detected_tissue_image.jpg	LM_SD_1216_1_scalefactors_json.json	LM_SD_1216_1_tissue_hires_image.png	LM_SD_1216_1_tissue_lowres_image.png	LM_SD_1216_1_tissue_positions_list.csv	LM_SD_1216_1_barcodes.tsv.gz	LM_SD_1216_1_features.tsv.gz	LM_SD_1216_1_matrix.mtx.gz	LM_SD_1216_1_S1_L001_R1_001.fastq.gz	LM_SD_1216_1_S1_L001_R2_001.fastq.gz	LM_SD_1216_1_S1_L001_I1_001.fastq.gz	LM_SD_1216_1_S1_L001_I2_001.fastq.gz
LM_SD_1216_1	5817	3338	Unannotated	LM_SD_1216_1_AGGAAGCTGTCCGCCG-1	LM_SD_1216_1	5817	3338		LM_SD_1216_1_AGGAAGCTGTCCGCCG-1	LM_SD_1216_1	Homo sapiens	lung adenocarcinoma			FFPE	30868	30868_1	1A	SNV10N16-322-A	validation cohort	VI	IB	60-69	M	Former	1	polyA RNA	paired-end	NextSeq 2000	1	TRUE	LHMC	A1	LM_SD_1216_1_aligned_fiducials.jpg	LM_SD_1216_1_detected_tissue_image.jpg	LM_SD_1216_1_scalefactors_json.json	LM_SD_1216_1_tissue_hires_image.png	LM_SD_1216_1_tissue_lowres_image.png	LM_SD_1216_1_tissue_positions_list.csv	LM_SD_1216_1_barcodes.tsv.gz	LM_SD_1216_1_features.tsv.gz	LM_SD_1216_1_matrix.mtx.gz	LM_SD_1216_1_S1_L001_R1_001.fastq.gz	LM_SD_1216_1_S1_L001_R2_001.fastq.gz	LM_SD_1216_1_S1_L001_I1_001.fastq.gz	LM_SD_1216_1_S1_L001_I2_001.fastq.gz
LM_SD_1216_1	7798	3868	Unannotated	LM_SD_1216_1_AGGACAGTCGAATCCC-1	LM_SD_1216_1	7798	3868		LM_SD_1216_1_AGGACAGTCGAATCCC-1	LM_SD_1216_1	Homo sapiens	lung adenocarcinoma			FFPE	30868	30868_1	1A	SNV10N16-322-A	validation cohort	VI	IB	60-69	M	Former	1	polyA RNA	paired-end	NextSeq 2000	1	TRUE	LHMC	A1	LM_SD_1216_1_aligned_fiducials.jpg	LM_SD_1216_1_detected_tissue_image.jpg	LM_SD_1216_1_scalefactors_json.json	LM_SD_1216_1_tissue_hires_image.png	LM_SD_1216_1_tissue_lowres_image.png	LM_SD_1216_1_tissue_positions_list.csv	LM_SD_1216_1_barcodes.tsv.gz	LM_SD_1216_1_features.tsv.gz	LM_SD_1216_1_matrix.mtx.gz	LM_SD_1216_1_S1_L001_R1_001.fastq.gz	LM_SD_1216_1_S1_L001_R2_001.fastq.gz	LM_SD_1216_1_S1_L001_I1_001.fastq.gz	LM_SD_1216_1_S1_L001_I2_001.fastq.gz
LM_SD_1216_1	1584	1121	Stroma	LM_SD_1216_1_AGGACATCGCACGTCG-1	LM_SD_1216_1	1584	1121	Stroma	LM_SD_1216_1_AGGACATCGCACGTCG-1	LM_SD_1216_1	Homo sapiens	lung adenocarcinoma			FFPE	30868	30868_1	1A	SNV10N16-322-A	validation cohort	VI	IB	60-69	M	Former	1	polyA RNA	paired-end	NextSeq 2000	1	TRUE	LHMC	A1	LM_SD_1216_1_aligned_fiducials.jpg	LM_SD_1216_1_detected_tissue_image.jpg	LM_SD_1216_1_scalefactors_json.json	LM_SD_1216_1_tissue_hires_image.png	LM_SD_1216_1_tissue_lowres_image.png	LM_SD_1216_1_tissue_positions_list.csv	LM_SD_1216_1_barcodes.tsv.gz	LM_SD_1216_1_features.tsv.gz	LM_SD_1216_1_matrix.mtx.gz	LM_SD_1216_1_S1_L001_R1_001.fastq.gz	LM_SD_1216_1_S1_L001_R2_001.fastq.gz	LM_SD_1216_1_S1_L001_I1_001.fastq.gz	LM_SD_1216_1_S1_L001_I2_001.fastq.gz
LM_SD_1216_1	5596	2714	Unannotated	LM_SD_1216_1_AGGACGACCCATTAGA-1	LM_SD_1216_1	5596	2714		LM_SD_1216_1_AGGACGACCCATTAGA-1	LM_SD_1216_1	Homo sapiens	lung adenocarcinoma			FFPE	30868	30868_1	1A	SNV10N16-322-A	validation cohort	VI	IB	60-69	M	Former	1	polyA RNA	paired-end	NextSeq 2000	1	TRUE	LHMC	A1	LM_SD_1216_1_aligned_fiducials.jpg	LM_SD_1216_1_detected_tissue_image.jpg	LM_SD_1216_1_scalefactors_json.json	LM_SD_1216_1_tissue_hires_image.png	LM_SD_1216_1_tissue_lowres_image.png	LM_SD_1216_1_tissue_positions_list.csv	LM_SD_1216_1_barcodes.tsv.gz	LM_SD_1216_1_features.tsv.gz	LM_SD_1216_1_matrix.mtx.gz	LM_SD_1216_1_S1_L001_R1_001.fastq.gz	LM_SD_1216_1_S1_L001_R2_001.fastq.gz	LM_SD_1216_1_S1_L001_I1_001.fastq.gz	LM_SD_1216_1_S1_L001_I2_001.fastq.gz
LM_SD_1216_1	6303	3413	Vessel	LM_SD_1216_1_AGGACGCTCGATGTTG-1	LM_SD_1216_1	6303	3413	Normal Vessel	LM_SD_1216_1_AGGACGCTCGATGTTG-1	LM_SD_1216_1	Homo sapiens	lung adenocarcinoma			FFPE	30868	30868_1	1A	SNV10N16-322-A	validation cohort	VI	IB	60-69	M	Former	1	polyA RNA	paired-end	NextSeq 2000	1	TRUE	LHMC	A1	LM_SD_1216_1_aligned_fiducials.jpg	LM_SD_1216_1_detected_tissue_image.jpg	LM_SD_1216_1_scalefactors_json.json	LM_SD_1216_1_tissue_hires_image.png	LM_SD_1216_1_tissue_lowres_image.png	LM_SD_1216_1_tissue_positions_list.csv	LM_SD_1216_1_barcodes.tsv.gz	LM_SD_1216_1_features.tsv.gz	LM_SD_1216_1_matrix.mtx.gz	LM_SD_1216_1_S1_L001_R1_001.fastq.gz	LM_SD_1216_1_S1_L001_R2_001.fastq.gz	LM_SD_1216_1_S1_L001_I1_001.fastq.gz	LM_SD_1216_1_S1_L001_I2_001.fastq.gz
LM_SD_1216_1	2252	1537	Stroma	LM_SD_1216_1_AGGAGGCCTTCGCGCG-1	LM_SD_1216_1	2252	1537	Collapsed Lung	LM_SD_1216_1_AGGAGGCCTTCGCGCG-1	LM_SD_1216_1	Homo sapiens	lung adenocarcinoma			FFPE	30868	30868_1	1A	SNV10N16-322-A	validation cohort	VI	IB	60-69	M	Former	1	polyA RNA	paired-end	NextSeq 2000	1	TRUE	LHMC	A1	LM_SD_1216_1_aligned_fiducials.jpg	LM_SD_1216_1_detected_tissue_image.jpg	LM_SD_1216_1_scalefactors_json.json	LM_SD_1216_1_tissue_hires_image.png	LM_SD_1216_1_tissue_lowres_image.png	LM_SD_1216_1_tissue_positions_list.csv	LM_SD_1216_1_barcodes.tsv.gz	LM_SD_1216_1_features.tsv.gz	LM_SD_1216_1_matrix.mtx.gz	LM_SD_1216_1_S1_L001_R1_001.fastq.gz	LM_SD_1216_1_S1_L001_R2_001.fastq.gz	LM_SD_1216_1_S1_L001_I1_001.fastq.gz	LM_SD_1216_1_S1_L001_I2_001.fastq.gz
LM_SD_1216_1	14906	5706	Micropapillary	LM_SD_1216_1_AGGATAAAGTCGGGAT-1	LM_SD_1216_1	14906	5706	Micropapillary	LM_SD_1216_1_AGGATAAAGTCGGGAT-1	LM_SD_1216_1	Homo sapiens	lung adenocarcinoma			FFPE	30868	30868_1	1A	SNV10N16-322-A	validation cohort	VI	IB	60-69	M	Former	1	polyA RNA	paired-end	NextSeq 2000	1	TRUE	LHMC	A1	LM_SD_1216_1_aligned_fiducials.jpg	LM_SD_1216_1_detected_tissue_image.jpg	LM_SD_1216_1_scalefactors_json.json	LM_SD_1216_1_tissue_hires_image.png	LM_SD_1216_1_tissue_lowres_image.png	LM_SD_1216_1_tissue_positions_list.csv	LM_SD_1216_1_barcodes.tsv.gz	LM_SD_1216_1_features.tsv.gz	LM_SD_1216_1_matrix.mtx.gz	LM_SD_1216_1_S1_L001_R1_001.fastq.gz	LM_SD_1216_1_S1_L001_R2_001.fastq.gz	LM_SD_1216_1_S1_L001_I1_001.fastq.gz	LM_SD_1216_1_S1_L001_I2_001.fastq.gz
LM_SD_1216_1	3182	2102	Unannotated	LM_SD_1216_1_AGGATATAGGGATTTA-1	LM_SD_1216_1	3182	2102		LM_SD_1216_1_AGGATATAGGGATTTA-1	LM_SD_1216_1	Homo sapiens	lung adenocarcinoma			FFPE	30868	30868_1	1A	SNV10N16-322-A	validation cohort	VI	IB	60-69	M	Former	1	polyA RNA	paired-end	NextSeq 2000	1	TRUE	LHMC	A1	LM_SD_1216_1_aligned_fiducials.jpg	LM_SD_1216_1_detected_tissue_image.jpg	LM_SD_1216_1_scalefactors_json.json	LM_SD_1216_1_tissue_hires_image.png	LM_SD_1216_1_tissue_lowres_image.png	LM_SD_1216_1_tissue_positions_list.csv	LM_SD_1216_1_barcodes.tsv.gz	LM_SD_1216_1_features.tsv.gz	LM_SD_1216_1_matrix.mtx.gz	LM_SD_1216_1_S1_L001_R1_001.fastq.gz	LM_SD_1216_1_S1_L001_R2_001.fastq.gz	LM_SD_1216_1_S1_L001_I1_001.fastq.gz	LM_SD_1216_1_S1_L001_I2_001.fastq.gz
LM_SD_1216_1	33757	8103	Unannotated	LM_SD_1216_1_AGGATCACGCGATCTG-1	LM_SD_1216_1	33757	8103		LM_SD_1216_1_AGGATCACGCGATCTG-1	LM_SD_1216_1	Homo sapiens	lung adenocarcinoma			FFPE	30868	30868_1	1A	SNV10N16-322-A	validation cohort	VI	IB	60-69	M	Former	1	polyA RNA	paired-end	NextSeq 2000	1	TRUE	LHMC	A1	LM_SD_1216_1_aligned_fiducials.jpg	LM_SD_1216_1_detected_tissue_image.jpg	LM_SD_1216_1_scalefactors_json.json	LM_SD_1216_1_tissue_hires_image.png	LM_SD_1216_1_tissue_lowres_image.png	LM_SD_1216_1_tissue_positions_list.csv	LM_SD_1216_1_barcodes.tsv.gz	LM_SD_1216_1_features.tsv.gz	LM_SD_1216_1_matrix.mtx.gz	LM_SD_1216_1_S1_L001_R1_001.fastq.gz	LM_SD_1216_1_S1_L001_R2_001.fastq.gz	LM_SD_1216_1_S1_L001_I1_001.fastq.gz	LM_SD_1216_1_S1_L001_I2_001.fastq.gz
LM_SD_1216_1	5445	2976	Unannotated	LM_SD_1216_1_AGGCAGATGCGTAAAC-1	LM_SD_1216_1	5445	2976		LM_SD_1216_1_AGGCAGATGCGTAAAC-1	LM_SD_1216_1	Homo sapiens	lung adenocarcinoma			FFPE	30868	30868_1	1A	SNV10N16-322-A	validation cohort	VI	IB	60-69	M	Former	1	polyA RNA	paired-end	NextSeq 2000	1	TRUE	LHMC	A1	LM_SD_1216_1_aligned_fiducials.jpg	LM_SD_1216_1_detected_tissue_image.jpg	LM_SD_1216_1_scalefactors_json.json	LM_SD_1216_1_tissue_hires_image.png	LM_SD_1216_1_tissue_lowres_image.png	LM_SD_1216_1_tissue_positions_list.csv	LM_SD_1216_1_barcodes.tsv.gz	LM_SD_1216_1_features.tsv.gz	LM_SD_1216_1_matrix.mtx.gz	LM_SD_1216_1_S1_L001_R1_001.fastq.gz	LM_SD_1216_1_S1_L001_R2_001.fastq.gz	LM_SD_1216_1_S1_L001_I1_001.fastq.gz	LM_SD_1216_1_S1_L001_I2_001.fastq.gz
LM_SD_1216_1	2465	1694	Unannotated	LM_SD_1216_1_AGGCAGGGAGCGTACT-1	LM_SD_1216_1	2465	1694		LM_SD_1216_1_AGGCAGGGAGCGTACT-1	LM_SD_1216_1	Homo sapiens	lung adenocarcinoma			FFPE	30868	30868_1	1A	SNV10N16-322-A	validation cohort	VI	IB	60-69	M	Former	1	polyA RNA	paired-end	NextSeq 2000	1	TRUE	LHMC	A1	LM_SD_1216_1_aligned_fiducials.jpg	LM_SD_1216_1_detected_tissue_image.jpg	LM_SD_1216_1_scalefactors_json.json	LM_SD_1216_1_tissue_hires_image.png	LM_SD_1216_1_tissue_lowres_image.png	LM_SD_1216_1_tissue_positions_list.csv	LM_SD_1216_1_barcodes.tsv.gz	LM_SD_1216_1_features.tsv.gz	LM_SD_1216_1_matrix.mtx.gz	LM_SD_1216_1_S1_L001_R1_001.fastq.gz	LM_SD_1216_1_S1_L001_R2_001.fastq.gz	LM_SD_1216_1_S1_L001_I1_001.fastq.gz	LM_SD_1216_1_S1_L001_I2_001.fastq.gz
LM_SD_1216_1	4172	2320	Stroma	LM_SD_1216_1_AGGCATTGTCGTAGGG-1	LM_SD_1216_1	4172	2320	Collapsed Lung	LM_SD_1216_1_AGGCATTGTCGTAGGG-1	LM_SD_1216_1	Homo sapiens	lung adenocarcinoma			FFPE	30868	30868_1	1A	SNV10N16-322-A	validation cohort	VI	IB	60-69	M	Former	1	polyA RNA	paired-end	NextSeq 2000	1	TRUE	LHMC	A1	LM_SD_1216_1_aligned_fiducials.jpg	LM_SD_1216_1_detected_tissue_image.jpg	LM_SD_1216_1_scalefactors_json.json	LM_SD_1216_1_tissue_hires_image.png	LM_SD_1216_1_tissue_lowres_image.png	LM_SD_1216_1_tissue_positions_list.csv	LM_SD_1216_1_barcodes.tsv.gz	LM_SD_1216_1_features.tsv.gz	LM_SD_1216_1_matrix.mtx.gz	LM_SD_1216_1_S1_L001_R1_001.fastq.gz	LM_SD_1216_1_S1_L001_R2_001.fastq.gz	LM_SD_1216_1_S1_L001_I1_001.fastq.gz	LM_SD_1216_1_S1_L001_I2_001.fastq.gz
LM_SD_1216_1	4801	2769	Vessel	LM_SD_1216_1_AGGCCACCCGTTATGA-1	LM_SD_1216_1	4801	2769	Normal Vessel	LM_SD_1216_1_AGGCCACCCGTTATGA-1	LM_SD_1216_1	Homo sapiens	lung adenocarcinoma			FFPE	30868	30868_1	1A	SNV10N16-322-A	validation cohort	VI	IB	60-69	M	Former	1	polyA RNA	paired-end	NextSeq 2000	1	TRUE	LHMC	A1	LM_SD_1216_1_aligned_fiducials.jpg	LM_SD_1216_1_detected_tissue_image.jpg	LM_SD_1216_1_scalefactors_json.json	LM_SD_1216_1_tissue_hires_image.png	LM_SD_1216_1_tissue_lowres_image.png	LM_SD_1216_1_tissue_positions_list.csv	LM_SD_1216_1_barcodes.tsv.gz	LM_SD_1216_1_features.tsv.gz	LM_SD_1216_1_matrix.mtx.gz	LM_SD_1216_1_S1_L001_R1_001.fastq.gz	LM_SD_1216_1_S1_L001_R2_001.fastq.gz	LM_SD_1216_1_S1_L001_I1_001.fastq.gz	LM_SD_1216_1_S1_L001_I2_001.fastq.gz
LM_SD_1216_1	706	551	Unannotated	LM_SD_1216_1_AGGCCCATTGTACAGG-1	LM_SD_1216_1	706	551		LM_SD_1216_1_AGGCCCATTGTACAGG-1	LM_SD_1216_1	Homo sapiens	lung adenocarcinoma			FFPE	30868	30868_1	1A	SNV10N16-322-A	validation cohort	VI	IB	60-69	M	Former	1	polyA RNA	paired-end	NextSeq 2000	1	TRUE	LHMC	A1	LM_SD_1216_1_aligned_fiducials.jpg	LM_SD_1216_1_detected_tissue_image.jpg	LM_SD_1216_1_scalefactors_json.json	LM_SD_1216_1_tissue_hires_image.png	LM_SD_1216_1_tissue_lowres_image.png	LM_SD_1216_1_tissue_positions_list.csv	LM_SD_1216_1_barcodes.tsv.gz	LM_SD_1216_1_features.tsv.gz	LM_SD_1216_1_matrix.mtx.gz	LM_SD_1216_1_S1_L001_R1_001.fastq.gz	LM_SD_1216_1_S1_L001_R2_001.fastq.gz	LM_SD_1216_1_S1_L001_I1_001.fastq.gz	LM_SD_1216_1_S1_L001_I2_001.fastq.gz
LM_SD_1216_1	19902	6581	Unannotated	LM_SD_1216_1_AGGCCCTAGAACGCCA-1	LM_SD_1216_1	19902	6581		LM_SD_1216_1_AGGCCCTAGAACGCCA-1	LM_SD_1216_1	Homo sapiens	lung adenocarcinoma			FFPE	30868	30868_1	1A	SNV10N16-322-A	validation cohort	VI	IB	60-69	M	Former	1	polyA RNA	paired-end	NextSeq 2000	1	TRUE	LHMC	A1	LM_SD_1216_1_aligned_fiducials.jpg	LM_SD_1216_1_detected_tissue_image.jpg	LM_SD_1216_1_scalefactors_json.json	LM_SD_1216_1_tissue_hires_image.png	LM_SD_1216_1_tissue_lowres_image.png	LM_SD_1216_1_tissue_positions_list.csv	LM_SD_1216_1_barcodes.tsv.gz	LM_SD_1216_1_features.tsv.gz	LM_SD_1216_1_matrix.mtx.gz	LM_SD_1216_1_S1_L001_R1_001.fastq.gz	LM_SD_1216_1_S1_L001_R2_001.fastq.gz	LM_SD_1216_1_S1_L001_I1_001.fastq.gz	LM_SD_1216_1_S1_L001_I2_001.fastq.gz
LM_SD_1216_1	2237	1588	Unannotated	LM_SD_1216_1_AGGCCTATCATACCAA-1	LM_SD_1216_1	2237	1588		LM_SD_1216_1_AGGCCTATCATACCAA-1	LM_SD_1216_1	Homo sapiens	lung adenocarcinoma			FFPE	30868	30868_1	1A	SNV10N16-322-A	validation cohort	VI	IB	60-69	M	Former	1	polyA RNA	paired-end	NextSeq 2000	1	TRUE	LHMC	A1	LM_SD_1216_1_aligned_fiducials.jpg	LM_SD_1216_1_detected_tissue_image.jpg	LM_SD_1216_1_scalefactors_json.json	LM_SD_1216_1_tissue_hires_image.png	LM_SD_1216_1_tissue_lowres_image.png	LM_SD_1216_1_tissue_positions_list.csv	LM_SD_1216_1_barcodes.tsv.gz	LM_SD_1216_1_features.tsv.gz	LM_SD_1216_1_matrix.mtx.gz	LM_SD_1216_1_S1_L001_R1_001.fastq.gz	LM_SD_1216_1_S1_L001_R2_001.fastq.gz	LM_SD_1216_1_S1_L001_I1_001.fastq.gz	LM_SD_1216_1_S1_L001_I2_001.fastq.gz
LM_SD_1216_1	661	533	Stroma	LM_SD_1216_1_AGGCCTGAGAATCTCG-1	LM_SD_1216_1	661	533	Collapsed Lung	LM_SD_1216_1_AGGCCTGAGAATCTCG-1	LM_SD_1216_1	Homo sapiens	lung adenocarcinoma			FFPE	30868	30868_1	1A	SNV10N16-322-A	validation cohort	VI	IB	60-69	M	Former	1	polyA RNA	paired-end	NextSeq 2000	1	TRUE	LHMC	A1	LM_SD_1216_1_aligned_fiducials.jpg	LM_SD_1216_1_detected_tissue_image.jpg	LM_SD_1216_1_scalefactors_json.json	LM_SD_1216_1_tissue_hires_image.png	LM_SD_1216_1_tissue_lowres_image.png	LM_SD_1216_1_tissue_positions_list.csv	LM_SD_1216_1_barcodes.tsv.gz	LM_SD_1216_1_features.tsv.gz	LM_SD_1216_1_matrix.mtx.gz	LM_SD_1216_1_S1_L001_R1_001.fastq.gz	LM_SD_1216_1_S1_L001_R2_001.fastq.gz	LM_SD_1216_1_S1_L001_I1_001.fastq.gz	LM_SD_1216_1_S1_L001_I2_001.fastq.gz
LM_SD_1216_1	16967	6208	Lepidic	LM_SD_1216_1_AGGCTATGGTTAGCTT-1	LM_SD_1216_1	16967	6208	Lepidic	LM_SD_1216_1_AGGCTATGGTTAGCTT-1	LM_SD_1216_1	Homo sapiens	lung adenocarcinoma			FFPE	30868	30868_1	1A	SNV10N16-322-A	validation cohort	VI	IB	60-69	M	Former	1	polyA RNA	paired-end	NextSeq 2000	1	TRUE	LHMC	A1	LM_SD_1216_1_aligned_fiducials.jpg	LM_SD_1216_1_detected_tissue_image.jpg	LM_SD_1216_1_scalefactors_json.json	LM_SD_1216_1_tissue_hires_image.png	LM_SD_1216_1_tissue_lowres_image.png	LM_SD_1216_1_tissue_positions_list.csv	LM_SD_1216_1_barcodes.tsv.gz	LM_SD_1216_1_features.tsv.gz	LM_SD_1216_1_matrix.mtx.gz	LM_SD_1216_1_S1_L001_R1_001.fastq.gz	LM_SD_1216_1_S1_L001_R2_001.fastq.gz	LM_SD_1216_1_S1_L001_I1_001.fastq.gz	LM_SD_1216_1_S1_L001_I2_001.fastq.gz
LM_SD_1216_1	4969	2770	Acinar	LM_SD_1216_1_AGGCTTCCCGAAGAAG-1	LM_SD_1216_1	4969	2770	Acinar	LM_SD_1216_1_AGGCTTCCCGAAGAAG-1	LM_SD_1216_1	Homo sapiens	lung adenocarcinoma			FFPE	30868	30868_1	1A	SNV10N16-322-A	validation cohort	VI	IB	60-69	M	Former	1	polyA RNA	paired-end	NextSeq 2000	1	TRUE	LHMC	A1	LM_SD_1216_1_aligned_fiducials.jpg	LM_SD_1216_1_detected_tissue_image.jpg	LM_SD_1216_1_scalefactors_json.json	LM_SD_1216_1_tissue_hires_image.png	LM_SD_1216_1_tissue_lowres_image.png	LM_SD_1216_1_tissue_positions_list.csv	LM_SD_1216_1_barcodes.tsv.gz	LM_SD_1216_1_features.tsv.gz	LM_SD_1216_1_matrix.mtx.gz	LM_SD_1216_1_S1_L001_R1_001.fastq.gz	LM_SD_1216_1_S1_L001_R2_001.fastq.gz	LM_SD_1216_1_S1_L001_I1_001.fastq.gz	LM_SD_1216_1_S1_L001_I2_001.fastq.gz
LM_SD_1216_1	13922	4797	Unannotated	LM_SD_1216_1_AGGGACTCTACGCGAC-1	LM_SD_1216_1	13922	4797		LM_SD_1216_1_AGGGACTCTACGCGAC-1	LM_SD_1216_1	Homo sapiens	lung adenocarcinoma			FFPE	30868	30868_1	1A	SNV10N16-322-A	validation cohort	VI	IB	60-69	M	Former	1	polyA RNA	paired-end	NextSeq 2000	1	TRUE	LHMC	A1	LM_SD_1216_1_aligned_fiducials.jpg	LM_SD_1216_1_detected_tissue_image.jpg	LM_SD_1216_1_scalefactors_json.json	LM_SD_1216_1_tissue_hires_image.png	LM_SD_1216_1_tissue_lowres_image.png	LM_SD_1216_1_tissue_positions_list.csv	LM_SD_1216_1_barcodes.tsv.gz	LM_SD_1216_1_features.tsv.gz	LM_SD_1216_1_matrix.mtx.gz	LM_SD_1216_1_S1_L001_R1_001.fastq.gz	LM_SD_1216_1_S1_L001_R2_001.fastq.gz	LM_SD_1216_1_S1_L001_I1_001.fastq.gz	LM_SD_1216_1_S1_L001_I2_001.fastq.gz
LM_SD_1216_1	20767	6643	Unannotated	LM_SD_1216_1_AGGGCGAGCAGCTGAT-1	LM_SD_1216_1	20767	6643		LM_SD_1216_1_AGGGCGAGCAGCTGAT-1	LM_SD_1216_1	Homo sapiens	lung adenocarcinoma			FFPE	30868	30868_1	1A	SNV10N16-322-A	validation cohort	VI	IB	60-69	M	Former	1	polyA RNA	paired-end	NextSeq 2000	1	TRUE	LHMC	A1	LM_SD_1216_1_aligned_fiducials.jpg	LM_SD_1216_1_detected_tissue_image.jpg	LM_SD_1216_1_scalefactors_json.json	LM_SD_1216_1_tissue_hires_image.png	LM_SD_1216_1_tissue_lowres_image.png	LM_SD_1216_1_tissue_positions_list.csv	LM_SD_1216_1_barcodes.tsv.gz	LM_SD_1216_1_features.tsv.gz	LM_SD_1216_1_matrix.mtx.gz	LM_SD_1216_1_S1_L001_R1_001.fastq.gz	LM_SD_1216_1_S1_L001_R2_001.fastq.gz	LM_SD_1216_1_S1_L001_I1_001.fastq.gz	LM_SD_1216_1_S1_L001_I2_001.fastq.gz
LM_SD_1216_1	836	653	Stroma	LM_SD_1216_1_AGGGCGTGATCGGCTA-1	LM_SD_1216_1	836	653	Stroma	LM_SD_1216_1_AGGGCGTGATCGGCTA-1	LM_SD_1216_1	Homo sapiens	lung adenocarcinoma			FFPE	30868	30868_1	1A	SNV10N16-322-A	validation cohort	VI	IB	60-69	M	Former	1	polyA RNA	paired-end	NextSeq 2000	1	TRUE	LHMC	A1	LM_SD_1216_1_aligned_fiducials.jpg	LM_SD_1216_1_detected_tissue_image.jpg	LM_SD_1216_1_scalefactors_json.json	LM_SD_1216_1_tissue_hires_image.png	LM_SD_1216_1_tissue_lowres_image.png	LM_SD_1216_1_tissue_positions_list.csv	LM_SD_1216_1_barcodes.tsv.gz	LM_SD_1216_1_features.tsv.gz	LM_SD_1216_1_matrix.mtx.gz	LM_SD_1216_1_S1_L001_R1_001.fastq.gz	LM_SD_1216_1_S1_L001_R2_001.fastq.gz	LM_SD_1216_1_S1_L001_I1_001.fastq.gz	LM_SD_1216_1_S1_L001_I2_001.fastq.gz
LM_SD_1216_1	10984	4363	Unannotated	LM_SD_1216_1_AGGGCTGCAGTTACAG-1	LM_SD_1216_1	10984	4363		LM_SD_1216_1_AGGGCTGCAGTTACAG-1	LM_SD_1216_1	Homo sapiens	lung adenocarcinoma			FFPE	30868	30868_1	1A	SNV10N16-322-A	validation cohort	VI	IB	60-69	M	Former	1	polyA RNA	paired-end	NextSeq 2000	1	TRUE	LHMC	A1	LM_SD_1216_1_aligned_fiducials.jpg	LM_SD_1216_1_detected_tissue_image.jpg	LM_SD_1216_1_scalefactors_json.json	LM_SD_1216_1_tissue_hires_image.png	LM_SD_1216_1_tissue_lowres_image.png	LM_SD_1216_1_tissue_positions_list.csv	LM_SD_1216_1_barcodes.tsv.gz	LM_SD_1216_1_features.tsv.gz	LM_SD_1216_1_matrix.mtx.gz	LM_SD_1216_1_S1_L001_R1_001.fastq.gz	LM_SD_1216_1_S1_L001_R2_001.fastq.gz	LM_SD_1216_1_S1_L001_I1_001.fastq.gz	LM_SD_1216_1_S1_L001_I2_001.fastq.gz
LM_SD_1216_1	1878	1370	Unannotated	LM_SD_1216_1_AGGGTCAGAGCACTCG-1	LM_SD_1216_1	1878	1370		LM_SD_1216_1_AGGGTCAGAGCACTCG-1	LM_SD_1216_1	Homo sapiens	lung adenocarcinoma			FFPE	30868	30868_1	1A	SNV10N16-322-A	validation cohort	VI	IB	60-69	M	Former	1	polyA RNA	paired-end	NextSeq 2000	1	TRUE	LHMC	A1	LM_SD_1216_1_aligned_fiducials.jpg	LM_SD_1216_1_detected_tissue_image.jpg	LM_SD_1216_1_scalefactors_json.json	LM_SD_1216_1_tissue_hires_image.png	LM_SD_1216_1_tissue_lowres_image.png	LM_SD_1216_1_tissue_positions_list.csv	LM_SD_1216_1_barcodes.tsv.gz	LM_SD_1216_1_features.tsv.gz	LM_SD_1216_1_matrix.mtx.gz	LM_SD_1216_1_S1_L001_R1_001.fastq.gz	LM_SD_1216_1_S1_L001_R2_001.fastq.gz	LM_SD_1216_1_S1_L001_I1_001.fastq.gz	LM_SD_1216_1_S1_L001_I2_001.fastq.gz
LM_SD_1216_1	6136	3344	Stroma	LM_SD_1216_1_AGGGTCGATGCGAACT-1	LM_SD_1216_1	6136	3344	Collapsed Lung	LM_SD_1216_1_AGGGTCGATGCGAACT-1	LM_SD_1216_1	Homo sapiens	lung adenocarcinoma			FFPE	30868	30868_1	1A	SNV10N16-322-A	validation cohort	VI	IB	60-69	M	Former	1	polyA RNA	paired-end	NextSeq 2000	1	TRUE	LHMC	A1	LM_SD_1216_1_aligned_fiducials.jpg	LM_SD_1216_1_detected_tissue_image.jpg	LM_SD_1216_1_scalefactors_json.json	LM_SD_1216_1_tissue_hires_image.png	LM_SD_1216_1_tissue_lowres_image.png	LM_SD_1216_1_tissue_positions_list.csv	LM_SD_1216_1_barcodes.tsv.gz	LM_SD_1216_1_features.tsv.gz	LM_SD_1216_1_matrix.mtx.gz	LM_SD_1216_1_S1_L001_R1_001.fastq.gz	LM_SD_1216_1_S1_L001_R2_001.fastq.gz	LM_SD_1216_1_S1_L001_I1_001.fastq.gz	LM_SD_1216_1_S1_L001_I2_001.fastq.gz
LM_SD_1216_1	1957	1404	Unannotated	LM_SD_1216_1_AGGGTTCAGACGGTCC-1	LM_SD_1216_1	1957	1404		LM_SD_1216_1_AGGGTTCAGACGGTCC-1	LM_SD_1216_1	Homo sapiens	lung adenocarcinoma			FFPE	30868	30868_1	1A	SNV10N16-322-A	validation cohort	VI	IB	60-69	M	Former	1	polyA RNA	paired-end	NextSeq 2000	1	TRUE	LHMC	A1	LM_SD_1216_1_aligned_fiducials.jpg	LM_SD_1216_1_detected_tissue_image.jpg	LM_SD_1216_1_scalefactors_json.json	LM_SD_1216_1_tissue_hires_image.png	LM_SD_1216_1_tissue_lowres_image.png	LM_SD_1216_1_tissue_positions_list.csv	LM_SD_1216_1_barcodes.tsv.gz	LM_SD_1216_1_features.tsv.gz	LM_SD_1216_1_matrix.mtx.gz	LM_SD_1216_1_S1_L001_R1_001.fastq.gz	LM_SD_1216_1_S1_L001_R2_001.fastq.gz	LM_SD_1216_1_S1_L001_I1_001.fastq.gz	LM_SD_1216_1_S1_L001_I2_001.fastq.gz
LM_SD_1216_1	11269	4907	Unannotated	LM_SD_1216_1_AGGGTTCCCTTTGGTT-1	LM_SD_1216_1	11269	4907		LM_SD_1216_1_AGGGTTCCCTTTGGTT-1	LM_SD_1216_1	Homo sapiens	lung adenocarcinoma			FFPE	30868	30868_1	1A	SNV10N16-322-A	validation cohort	VI	IB	60-69	M	Former	1	polyA RNA	paired-end	NextSeq 2000	1	TRUE	LHMC	A1	LM_SD_1216_1_aligned_fiducials.jpg	LM_SD_1216_1_detected_tissue_image.jpg	LM_SD_1216_1_scalefactors_json.json	LM_SD_1216_1_tissue_hires_image.png	LM_SD_1216_1_tissue_lowres_image.png	LM_SD_1216_1_tissue_positions_list.csv	LM_SD_1216_1_barcodes.tsv.gz	LM_SD_1216_1_features.tsv.gz	LM_SD_1216_1_matrix.mtx.gz	LM_SD_1216_1_S1_L001_R1_001.fastq.gz	LM_SD_1216_1_S1_L001_R2_001.fastq.gz	LM_SD_1216_1_S1_L001_I1_001.fastq.gz	LM_SD_1216_1_S1_L001_I2_001.fastq.gz
LM_SD_1216_1	18329	6274	Micropapillary	LM_SD_1216_1_AGGGTTTAGTTCGGGA-1	LM_SD_1216_1	18329	6274	Micropapillary	LM_SD_1216_1_AGGGTTTAGTTCGGGA-1	LM_SD_1216_1	Homo sapiens	lung adenocarcinoma			FFPE	30868	30868_1	1A	SNV10N16-322-A	validation cohort	VI	IB	60-69	M	Former	1	polyA RNA	paired-end	NextSeq 2000	1	TRUE	LHMC	A1	LM_SD_1216_1_aligned_fiducials.jpg	LM_SD_1216_1_detected_tissue_image.jpg	LM_SD_1216_1_scalefactors_json.json	LM_SD_1216_1_tissue_hires_image.png	LM_SD_1216_1_tissue_lowres_image.png	LM_SD_1216_1_tissue_positions_list.csv	LM_SD_1216_1_barcodes.tsv.gz	LM_SD_1216_1_features.tsv.gz	LM_SD_1216_1_matrix.mtx.gz	LM_SD_1216_1_S1_L001_R1_001.fastq.gz	LM_SD_1216_1_S1_L001_R2_001.fastq.gz	LM_SD_1216_1_S1_L001_I1_001.fastq.gz	LM_SD_1216_1_S1_L001_I2_001.fastq.gz
LM_SD_1216_1	1615	1129	Stroma	LM_SD_1216_1_AGGTAACCTCCTATTC-1	LM_SD_1216_1	1615	1129	Stroma	LM_SD_1216_1_AGGTAACCTCCTATTC-1	LM_SD_1216_1	Homo sapiens	lung adenocarcinoma			FFPE	30868	30868_1	1A	SNV10N16-322-A	validation cohort	VI	IB	60-69	M	Former	1	polyA RNA	paired-end	NextSeq 2000	1	TRUE	LHMC	A1	LM_SD_1216_1_aligned_fiducials.jpg	LM_SD_1216_1_detected_tissue_image.jpg	LM_SD_1216_1_scalefactors_json.json	LM_SD_1216_1_tissue_hires_image.png	LM_SD_1216_1_tissue_lowres_image.png	LM_SD_1216_1_tissue_positions_list.csv	LM_SD_1216_1_barcodes.tsv.gz	LM_SD_1216_1_features.tsv.gz	LM_SD_1216_1_matrix.mtx.gz	LM_SD_1216_1_S1_L001_R1_001.fastq.gz	LM_SD_1216_1_S1_L001_R2_001.fastq.gz	LM_SD_1216_1_S1_L001_I1_001.fastq.gz	LM_SD_1216_1_S1_L001_I2_001.fastq.gz
LM_SD_1216_1	7646	3926	Unannotated	LM_SD_1216_1_AGGTAGATCGAGATAT-1	LM_SD_1216_1	7646	3926		LM_SD_1216_1_AGGTAGATCGAGATAT-1	LM_SD_1216_1	Homo sapiens	lung adenocarcinoma			FFPE	30868	30868_1	1A	SNV10N16-322-A	validation cohort	VI	IB	60-69	M	Former	1	polyA RNA	paired-end	NextSeq 2000	1	TRUE	LHMC	A1	LM_SD_1216_1_aligned_fiducials.jpg	LM_SD_1216_1_detected_tissue_image.jpg	LM_SD_1216_1_scalefactors_json.json	LM_SD_1216_1_tissue_hires_image.png	LM_SD_1216_1_tissue_lowres_image.png	LM_SD_1216_1_tissue_positions_list.csv	LM_SD_1216_1_barcodes.tsv.gz	LM_SD_1216_1_features.tsv.gz	LM_SD_1216_1_matrix.mtx.gz	LM_SD_1216_1_S1_L001_R1_001.fastq.gz	LM_SD_1216_1_S1_L001_R2_001.fastq.gz	LM_SD_1216_1_S1_L001_I1_001.fastq.gz	LM_SD_1216_1_S1_L001_I2_001.fastq.gz
LM_SD_1216_1	8717	4212	Unannotated	LM_SD_1216_1_AGGTCAGGTGAGAGTG-1	LM_SD_1216_1	8717	4212		LM_SD_1216_1_AGGTCAGGTGAGAGTG-1	LM_SD_1216_1	Homo sapiens	lung adenocarcinoma			FFPE	30868	30868_1	1A	SNV10N16-322-A	validation cohort	VI	IB	60-69	M	Former	1	polyA RNA	paired-end	NextSeq 2000	1	TRUE	LHMC	A1	LM_SD_1216_1_aligned_fiducials.jpg	LM_SD_1216_1_detected_tissue_image.jpg	LM_SD_1216_1_scalefactors_json.json	LM_SD_1216_1_tissue_hires_image.png	LM_SD_1216_1_tissue_lowres_image.png	LM_SD_1216_1_tissue_positions_list.csv	LM_SD_1216_1_barcodes.tsv.gz	LM_SD_1216_1_features.tsv.gz	LM_SD_1216_1_matrix.mtx.gz	LM_SD_1216_1_S1_L001_R1_001.fastq.gz	LM_SD_1216_1_S1_L001_R2_001.fastq.gz	LM_SD_1216_1_S1_L001_I1_001.fastq.gz	LM_SD_1216_1_S1_L001_I2_001.fastq.gz
LM_SD_1216_1	7457	3656	Unannotated	LM_SD_1216_1_AGGTCGCGGAGTTACT-1	LM_SD_1216_1	7457	3656		LM_SD_1216_1_AGGTCGCGGAGTTACT-1	LM_SD_1216_1	Homo sapiens	lung adenocarcinoma			FFPE	30868	30868_1	1A	SNV10N16-322-A	validation cohort	VI	IB	60-69	M	Former	1	polyA RNA	paired-end	NextSeq 2000	1	TRUE	LHMC	A1	LM_SD_1216_1_aligned_fiducials.jpg	LM_SD_1216_1_detected_tissue_image.jpg	LM_SD_1216_1_scalefactors_json.json	LM_SD_1216_1_tissue_hires_image.png	LM_SD_1216_1_tissue_lowres_image.png	LM_SD_1216_1_tissue_positions_list.csv	LM_SD_1216_1_barcodes.tsv.gz	LM_SD_1216_1_features.tsv.gz	LM_SD_1216_1_matrix.mtx.gz	LM_SD_1216_1_S1_L001_R1_001.fastq.gz	LM_SD_1216_1_S1_L001_R2_001.fastq.gz	LM_SD_1216_1_S1_L001_I1_001.fastq.gz	LM_SD_1216_1_S1_L001_I2_001.fastq.gz
LM_SD_1216_1	6838	3669	Unannotated	LM_SD_1216_1_AGGTGGTGACCTTCGC-1	LM_SD_1216_1	6838	3669		LM_SD_1216_1_AGGTGGTGACCTTCGC-1	LM_SD_1216_1	Homo sapiens	lung adenocarcinoma			FFPE	30868	30868_1	1A	SNV10N16-322-A	validation cohort	VI	IB	60-69	M	Former	1	polyA RNA	paired-end	NextSeq 2000	1	TRUE	LHMC	A1	LM_SD_1216_1_aligned_fiducials.jpg	LM_SD_1216_1_detected_tissue_image.jpg	LM_SD_1216_1_scalefactors_json.json	LM_SD_1216_1_tissue_hires_image.png	LM_SD_1216_1_tissue_lowres_image.png	LM_SD_1216_1_tissue_positions_list.csv	LM_SD_1216_1_barcodes.tsv.gz	LM_SD_1216_1_features.tsv.gz	LM_SD_1216_1_matrix.mtx.gz	LM_SD_1216_1_S1_L001_R1_001.fastq.gz	LM_SD_1216_1_S1_L001_R2_001.fastq.gz	LM_SD_1216_1_S1_L001_I1_001.fastq.gz	LM_SD_1216_1_S1_L001_I2_001.fastq.gz
LM_SD_1216_1	5165	2804	Papillary	LM_SD_1216_1_AGGTTGAGGCACGCTT-1	LM_SD_1216_1	5165	2804	Papillary	LM_SD_1216_1_AGGTTGAGGCACGCTT-1	LM_SD_1216_1	Homo sapiens	lung adenocarcinoma			FFPE	30868	30868_1	1A	SNV10N16-322-A	validation cohort	VI	IB	60-69	M	Former	1	polyA RNA	paired-end	NextSeq 2000	1	TRUE	LHMC	A1	LM_SD_1216_1_aligned_fiducials.jpg	LM_SD_1216_1_detected_tissue_image.jpg	LM_SD_1216_1_scalefactors_json.json	LM_SD_1216_1_tissue_hires_image.png	LM_SD_1216_1_tissue_lowres_image.png	LM_SD_1216_1_tissue_positions_list.csv	LM_SD_1216_1_barcodes.tsv.gz	LM_SD_1216_1_features.tsv.gz	LM_SD_1216_1_matrix.mtx.gz	LM_SD_1216_1_S1_L001_R1_001.fastq.gz	LM_SD_1216_1_S1_L001_R2_001.fastq.gz	LM_SD_1216_1_S1_L001_I1_001.fastq.gz	LM_SD_1216_1_S1_L001_I2_001.fastq.gz
LM_SD_1216_1	17959	5510	Unannotated	LM_SD_1216_1_AGGTTTCACACACCTT-1	LM_SD_1216_1	17959	5510		LM_SD_1216_1_AGGTTTCACACACCTT-1	LM_SD_1216_1	Homo sapiens	lung adenocarcinoma			FFPE	30868	30868_1	1A	SNV10N16-322-A	validation cohort	VI	IB	60-69	M	Former	1	polyA RNA	paired-end	NextSeq 2000	1	TRUE	LHMC	A1	LM_SD_1216_1_aligned_fiducials.jpg	LM_SD_1216_1_detected_tissue_image.jpg	LM_SD_1216_1_scalefactors_json.json	LM_SD_1216_1_tissue_hires_image.png	LM_SD_1216_1_tissue_lowres_image.png	LM_SD_1216_1_tissue_positions_list.csv	LM_SD_1216_1_barcodes.tsv.gz	LM_SD_1216_1_features.tsv.gz	LM_SD_1216_1_matrix.mtx.gz	LM_SD_1216_1_S1_L001_R1_001.fastq.gz	LM_SD_1216_1_S1_L001_R2_001.fastq.gz	LM_SD_1216_1_S1_L001_I1_001.fastq.gz	LM_SD_1216_1_S1_L001_I2_001.fastq.gz
LM_SD_1216_1	2444	1566	Papillary	LM_SD_1216_1_AGTAATGTCTTGCCGC-1	LM_SD_1216_1	2444	1566	Papillary	LM_SD_1216_1_AGTAATGTCTTGCCGC-1	LM_SD_1216_1	Homo sapiens	lung adenocarcinoma			FFPE	30868	30868_1	1A	SNV10N16-322-A	validation cohort	VI	IB	60-69	M	Former	1	polyA RNA	paired-end	NextSeq 2000	1	TRUE	LHMC	A1	LM_SD_1216_1_aligned_fiducials.jpg	LM_SD_1216_1_detected_tissue_image.jpg	LM_SD_1216_1_scalefactors_json.json	LM_SD_1216_1_tissue_hires_image.png	LM_SD_1216_1_tissue_lowres_image.png	LM_SD_1216_1_tissue_positions_list.csv	LM_SD_1216_1_barcodes.tsv.gz	LM_SD_1216_1_features.tsv.gz	LM_SD_1216_1_matrix.mtx.gz	LM_SD_1216_1_S1_L001_R1_001.fastq.gz	LM_SD_1216_1_S1_L001_R2_001.fastq.gz	LM_SD_1216_1_S1_L001_I1_001.fastq.gz	LM_SD_1216_1_S1_L001_I2_001.fastq.gz
LM_SD_1216_1	18297	6207	Unannotated	LM_SD_1216_1_AGTACATCATTTATCA-1	LM_SD_1216_1	18297	6207		LM_SD_1216_1_AGTACATCATTTATCA-1	LM_SD_1216_1	Homo sapiens	lung adenocarcinoma			FFPE	30868	30868_1	1A	SNV10N16-322-A	validation cohort	VI	IB	60-69	M	Former	1	polyA RNA	paired-end	NextSeq 2000	1	TRUE	LHMC	A1	LM_SD_1216_1_aligned_fiducials.jpg	LM_SD_1216_1_detected_tissue_image.jpg	LM_SD_1216_1_scalefactors_json.json	LM_SD_1216_1_tissue_hires_image.png	LM_SD_1216_1_tissue_lowres_image.png	LM_SD_1216_1_tissue_positions_list.csv	LM_SD_1216_1_barcodes.tsv.gz	LM_SD_1216_1_features.tsv.gz	LM_SD_1216_1_matrix.mtx.gz	LM_SD_1216_1_S1_L001_R1_001.fastq.gz	LM_SD_1216_1_S1_L001_R2_001.fastq.gz	LM_SD_1216_1_S1_L001_I1_001.fastq.gz	LM_SD_1216_1_S1_L001_I2_001.fastq.gz
LM_SD_1216_1	4352	2488	Unannotated	LM_SD_1216_1_AGTACGGGCACCTGGC-1	LM_SD_1216_1	4352	2488		LM_SD_1216_1_AGTACGGGCACCTGGC-1	LM_SD_1216_1	Homo sapiens	lung adenocarcinoma			FFPE	30868	30868_1	1A	SNV10N16-322-A	validation cohort	VI	IB	60-69	M	Former	1	polyA RNA	paired-end	NextSeq 2000	1	TRUE	LHMC	A1	LM_SD_1216_1_aligned_fiducials.jpg	LM_SD_1216_1_detected_tissue_image.jpg	LM_SD_1216_1_scalefactors_json.json	LM_SD_1216_1_tissue_hires_image.png	LM_SD_1216_1_tissue_lowres_image.png	LM_SD_1216_1_tissue_positions_list.csv	LM_SD_1216_1_barcodes.tsv.gz	LM_SD_1216_1_features.tsv.gz	LM_SD_1216_1_matrix.mtx.gz	LM_SD_1216_1_S1_L001_R1_001.fastq.gz	LM_SD_1216_1_S1_L001_R2_001.fastq.gz	LM_SD_1216_1_S1_L001_I1_001.fastq.gz	LM_SD_1216_1_S1_L001_I2_001.fastq.gz
LM_SD_1216_1	1424	1068	Stroma	LM_SD_1216_1_AGTACTCTTATGCCCA-1	LM_SD_1216_1	1424	1068	Collapsed Lung	LM_SD_1216_1_AGTACTCTTATGCCCA-1	LM_SD_1216_1	Homo sapiens	lung adenocarcinoma			FFPE	30868	30868_1	1A	SNV10N16-322-A	validation cohort	VI	IB	60-69	M	Former	1	polyA RNA	paired-end	NextSeq 2000	1	TRUE	LHMC	A1	LM_SD_1216_1_aligned_fiducials.jpg	LM_SD_1216_1_detected_tissue_image.jpg	LM_SD_1216_1_scalefactors_json.json	LM_SD_1216_1_tissue_hires_image.png	LM_SD_1216_1_tissue_lowres_image.png	LM_SD_1216_1_tissue_positions_list.csv	LM_SD_1216_1_barcodes.tsv.gz	LM_SD_1216_1_features.tsv.gz	LM_SD_1216_1_matrix.mtx.gz	LM_SD_1216_1_S1_L001_R1_001.fastq.gz	LM_SD_1216_1_S1_L001_R2_001.fastq.gz	LM_SD_1216_1_S1_L001_I1_001.fastq.gz	LM_SD_1216_1_S1_L001_I2_001.fastq.gz
LM_SD_1216_1	2168	1588	Unannotated	LM_SD_1216_1_AGTAGAAGGCGCCTCA-1	LM_SD_1216_1	2168	1588		LM_SD_1216_1_AGTAGAAGGCGCCTCA-1	LM_SD_1216_1	Homo sapiens	lung adenocarcinoma			FFPE	30868	30868_1	1A	SNV10N16-322-A	validation cohort	VI	IB	60-69	M	Former	1	polyA RNA	paired-end	NextSeq 2000	1	TRUE	LHMC	A1	LM_SD_1216_1_aligned_fiducials.jpg	LM_SD_1216_1_detected_tissue_image.jpg	LM_SD_1216_1_scalefactors_json.json	LM_SD_1216_1_tissue_hires_image.png	LM_SD_1216_1_tissue_lowres_image.png	LM_SD_1216_1_tissue_positions_list.csv	LM_SD_1216_1_barcodes.tsv.gz	LM_SD_1216_1_features.tsv.gz	LM_SD_1216_1_matrix.mtx.gz	LM_SD_1216_1_S1_L001_R1_001.fastq.gz	LM_SD_1216_1_S1_L001_R2_001.fastq.gz	LM_SD_1216_1_S1_L001_I1_001.fastq.gz	LM_SD_1216_1_S1_L001_I2_001.fastq.gz
LM_SD_1216_1	5370	2701	Vessel	LM_SD_1216_1_AGTAGGAAGGAAGTTG-1	LM_SD_1216_1	5370	2701	Normal Vessel	LM_SD_1216_1_AGTAGGAAGGAAGTTG-1	LM_SD_1216_1	Homo sapiens	lung adenocarcinoma			FFPE	30868	30868_1	1A	SNV10N16-322-A	validation cohort	VI	IB	60-69	M	Former	1	polyA RNA	paired-end	NextSeq 2000	1	TRUE	LHMC	A1	LM_SD_1216_1_aligned_fiducials.jpg	LM_SD_1216_1_detected_tissue_image.jpg	LM_SD_1216_1_scalefactors_json.json	LM_SD_1216_1_tissue_hires_image.png	LM_SD_1216_1_tissue_lowres_image.png	LM_SD_1216_1_tissue_positions_list.csv	LM_SD_1216_1_barcodes.tsv.gz	LM_SD_1216_1_features.tsv.gz	LM_SD_1216_1_matrix.mtx.gz	LM_SD_1216_1_S1_L001_R1_001.fastq.gz	LM_SD_1216_1_S1_L001_R2_001.fastq.gz	LM_SD_1216_1_S1_L001_I1_001.fastq.gz	LM_SD_1216_1_S1_L001_I2_001.fastq.gz
LM_SD_1216_1	1104	838	Stroma	LM_SD_1216_1_AGTAGGTAACATACAT-1	LM_SD_1216_1	1104	838	Stroma	LM_SD_1216_1_AGTAGGTAACATACAT-1	LM_SD_1216_1	Homo sapiens	lung adenocarcinoma			FFPE	30868	30868_1	1A	SNV10N16-322-A	validation cohort	VI	IB	60-69	M	Former	1	polyA RNA	paired-end	NextSeq 2000	1	TRUE	LHMC	A1	LM_SD_1216_1_aligned_fiducials.jpg	LM_SD_1216_1_detected_tissue_image.jpg	LM_SD_1216_1_scalefactors_json.json	LM_SD_1216_1_tissue_hires_image.png	LM_SD_1216_1_tissue_lowres_image.png	LM_SD_1216_1_tissue_positions_list.csv	LM_SD_1216_1_barcodes.tsv.gz	LM_SD_1216_1_features.tsv.gz	LM_SD_1216_1_matrix.mtx.gz	LM_SD_1216_1_S1_L001_R1_001.fastq.gz	LM_SD_1216_1_S1_L001_R2_001.fastq.gz	LM_SD_1216_1_S1_L001_I1_001.fastq.gz	LM_SD_1216_1_S1_L001_I2_001.fastq.gz
LM_SD_1216_1	10376	4725	Stroma	LM_SD_1216_1_AGTATAATACTAGGCA-1	LM_SD_1216_1	10376	4725	Stroma	LM_SD_1216_1_AGTATAATACTAGGCA-1	LM_SD_1216_1	Homo sapiens	lung adenocarcinoma			FFPE	30868	30868_1	1A	SNV10N16-322-A	validation cohort	VI	IB	60-69	M	Former	1	polyA RNA	paired-end	NextSeq 2000	1	TRUE	LHMC	A1	LM_SD_1216_1_aligned_fiducials.jpg	LM_SD_1216_1_detected_tissue_image.jpg	LM_SD_1216_1_scalefactors_json.json	LM_SD_1216_1_tissue_hires_image.png	LM_SD_1216_1_tissue_lowres_image.png	LM_SD_1216_1_tissue_positions_list.csv	LM_SD_1216_1_barcodes.tsv.gz	LM_SD_1216_1_features.tsv.gz	LM_SD_1216_1_matrix.mtx.gz	LM_SD_1216_1_S1_L001_R1_001.fastq.gz	LM_SD_1216_1_S1_L001_R2_001.fastq.gz	LM_SD_1216_1_S1_L001_I1_001.fastq.gz	LM_SD_1216_1_S1_L001_I2_001.fastq.gz
LM_SD_1216_1	13953	5758	Unannotated	LM_SD_1216_1_AGTATACACAGCGACA-1	LM_SD_1216_1	13953	5758		LM_SD_1216_1_AGTATACACAGCGACA-1	LM_SD_1216_1	Homo sapiens	lung adenocarcinoma			FFPE	30868	30868_1	1A	SNV10N16-322-A	validation cohort	VI	IB	60-69	M	Former	1	polyA RNA	paired-end	NextSeq 2000	1	TRUE	LHMC	A1	LM_SD_1216_1_aligned_fiducials.jpg	LM_SD_1216_1_detected_tissue_image.jpg	LM_SD_1216_1_scalefactors_json.json	LM_SD_1216_1_tissue_hires_image.png	LM_SD_1216_1_tissue_lowres_image.png	LM_SD_1216_1_tissue_positions_list.csv	LM_SD_1216_1_barcodes.tsv.gz	LM_SD_1216_1_features.tsv.gz	LM_SD_1216_1_matrix.mtx.gz	LM_SD_1216_1_S1_L001_R1_001.fastq.gz	LM_SD_1216_1_S1_L001_R2_001.fastq.gz	LM_SD_1216_1_S1_L001_I1_001.fastq.gz	LM_SD_1216_1_S1_L001_I2_001.fastq.gz
LM_SD_1216_1	8844	4066	Unannotated	LM_SD_1216_1_AGTATGCTGGAGACCA-1	LM_SD_1216_1	8844	4066		LM_SD_1216_1_AGTATGCTGGAGACCA-1	LM_SD_1216_1	Homo sapiens	lung adenocarcinoma			FFPE	30868	30868_1	1A	SNV10N16-322-A	validation cohort	VI	IB	60-69	M	Former	1	polyA RNA	paired-end	NextSeq 2000	1	TRUE	LHMC	A1	LM_SD_1216_1_aligned_fiducials.jpg	LM_SD_1216_1_detected_tissue_image.jpg	LM_SD_1216_1_scalefactors_json.json	LM_SD_1216_1_tissue_hires_image.png	LM_SD_1216_1_tissue_lowres_image.png	LM_SD_1216_1_tissue_positions_list.csv	LM_SD_1216_1_barcodes.tsv.gz	LM_SD_1216_1_features.tsv.gz	LM_SD_1216_1_matrix.mtx.gz	LM_SD_1216_1_S1_L001_R1_001.fastq.gz	LM_SD_1216_1_S1_L001_R2_001.fastq.gz	LM_SD_1216_1_S1_L001_I1_001.fastq.gz	LM_SD_1216_1_S1_L001_I2_001.fastq.gz
LM_SD_1216_1	8248	4108	VI Focus	LM_SD_1216_1_AGTATTTGGCACGACC-1	LM_SD_1216_1	8248	4108	VI	LM_SD_1216_1_AGTATTTGGCACGACC-1	LM_SD_1216_1	Homo sapiens	lung adenocarcinoma			FFPE	30868	30868_1	1A	SNV10N16-322-A	validation cohort	VI	IB	60-69	M	Former	1	polyA RNA	paired-end	NextSeq 2000	1	TRUE	LHMC	A1	LM_SD_1216_1_aligned_fiducials.jpg	LM_SD_1216_1_detected_tissue_image.jpg	LM_SD_1216_1_scalefactors_json.json	LM_SD_1216_1_tissue_hires_image.png	LM_SD_1216_1_tissue_lowres_image.png	LM_SD_1216_1_tissue_positions_list.csv	LM_SD_1216_1_barcodes.tsv.gz	LM_SD_1216_1_features.tsv.gz	LM_SD_1216_1_matrix.mtx.gz	LM_SD_1216_1_S1_L001_R1_001.fastq.gz	LM_SD_1216_1_S1_L001_R2_001.fastq.gz	LM_SD_1216_1_S1_L001_I1_001.fastq.gz	LM_SD_1216_1_S1_L001_I2_001.fastq.gz
LM_SD_1216_1	9619	4372	Unannotated	LM_SD_1216_1_AGTCAACACCACCATC-1	LM_SD_1216_1	9619	4372		LM_SD_1216_1_AGTCAACACCACCATC-1	LM_SD_1216_1	Homo sapiens	lung adenocarcinoma			FFPE	30868	30868_1	1A	SNV10N16-322-A	validation cohort	VI	IB	60-69	M	Former	1	polyA RNA	paired-end	NextSeq 2000	1	TRUE	LHMC	A1	LM_SD_1216_1_aligned_fiducials.jpg	LM_SD_1216_1_detected_tissue_image.jpg	LM_SD_1216_1_scalefactors_json.json	LM_SD_1216_1_tissue_hires_image.png	LM_SD_1216_1_tissue_lowres_image.png	LM_SD_1216_1_tissue_positions_list.csv	LM_SD_1216_1_barcodes.tsv.gz	LM_SD_1216_1_features.tsv.gz	LM_SD_1216_1_matrix.mtx.gz	LM_SD_1216_1_S1_L001_R1_001.fastq.gz	LM_SD_1216_1_S1_L001_R2_001.fastq.gz	LM_SD_1216_1_S1_L001_I1_001.fastq.gz	LM_SD_1216_1_S1_L001_I2_001.fastq.gz
LM_SD_1216_1	3218	1618	Stroma	LM_SD_1216_1_AGTCAAGATGACACTT-1	LM_SD_1216_1	3218	1618	Collapsed Lung	LM_SD_1216_1_AGTCAAGATGACACTT-1	LM_SD_1216_1	Homo sapiens	lung adenocarcinoma			FFPE	30868	30868_1	1A	SNV10N16-322-A	validation cohort	VI	IB	60-69	M	Former	1	polyA RNA	paired-end	NextSeq 2000	1	TRUE	LHMC	A1	LM_SD_1216_1_aligned_fiducials.jpg	LM_SD_1216_1_detected_tissue_image.jpg	LM_SD_1216_1_scalefactors_json.json	LM_SD_1216_1_tissue_hires_image.png	LM_SD_1216_1_tissue_lowres_image.png	LM_SD_1216_1_tissue_positions_list.csv	LM_SD_1216_1_barcodes.tsv.gz	LM_SD_1216_1_features.tsv.gz	LM_SD_1216_1_matrix.mtx.gz	LM_SD_1216_1_S1_L001_R1_001.fastq.gz	LM_SD_1216_1_S1_L001_R2_001.fastq.gz	LM_SD_1216_1_S1_L001_I1_001.fastq.gz	LM_SD_1216_1_S1_L001_I2_001.fastq.gz
LM_SD_1216_1	910	741	Stroma	LM_SD_1216_1_AGTCACTAGCTCTCGA-1	LM_SD_1216_1	910	741	Collapsed Lung	LM_SD_1216_1_AGTCACTAGCTCTCGA-1	LM_SD_1216_1	Homo sapiens	lung adenocarcinoma			FFPE	30868	30868_1	1A	SNV10N16-322-A	validation cohort	VI	IB	60-69	M	Former	1	polyA RNA	paired-end	NextSeq 2000	1	TRUE	LHMC	A1	LM_SD_1216_1_aligned_fiducials.jpg	LM_SD_1216_1_detected_tissue_image.jpg	LM_SD_1216_1_scalefactors_json.json	LM_SD_1216_1_tissue_hires_image.png	LM_SD_1216_1_tissue_lowres_image.png	LM_SD_1216_1_tissue_positions_list.csv	LM_SD_1216_1_barcodes.tsv.gz	LM_SD_1216_1_features.tsv.gz	LM_SD_1216_1_matrix.mtx.gz	LM_SD_1216_1_S1_L001_R1_001.fastq.gz	LM_SD_1216_1_S1_L001_R2_001.fastq.gz	LM_SD_1216_1_S1_L001_I1_001.fastq.gz	LM_SD_1216_1_S1_L001_I2_001.fastq.gz
LM_SD_1216_1	5683	2945	Stroma	LM_SD_1216_1_AGTCAGCCACCGCCTG-1	LM_SD_1216_1	5683	2945	Stroma	LM_SD_1216_1_AGTCAGCCACCGCCTG-1	LM_SD_1216_1	Homo sapiens	lung adenocarcinoma			FFPE	30868	30868_1	1A	SNV10N16-322-A	validation cohort	VI	IB	60-69	M	Former	1	polyA RNA	paired-end	NextSeq 2000	1	TRUE	LHMC	A1	LM_SD_1216_1_aligned_fiducials.jpg	LM_SD_1216_1_detected_tissue_image.jpg	LM_SD_1216_1_scalefactors_json.json	LM_SD_1216_1_tissue_hires_image.png	LM_SD_1216_1_tissue_lowres_image.png	LM_SD_1216_1_tissue_positions_list.csv	LM_SD_1216_1_barcodes.tsv.gz	LM_SD_1216_1_features.tsv.gz	LM_SD_1216_1_matrix.mtx.gz	LM_SD_1216_1_S1_L001_R1_001.fastq.gz	LM_SD_1216_1_S1_L001_R2_001.fastq.gz	LM_SD_1216_1_S1_L001_I1_001.fastq.gz	LM_SD_1216_1_S1_L001_I2_001.fastq.gz
LM_SD_1216_1	9918	4350	Stroma	LM_SD_1216_1_AGTCCATTGGCTGATG-1	LM_SD_1216_1	9918	4350	Collapsed Lung	LM_SD_1216_1_AGTCCATTGGCTGATG-1	LM_SD_1216_1	Homo sapiens	lung adenocarcinoma			FFPE	30868	30868_1	1A	SNV10N16-322-A	validation cohort	VI	IB	60-69	M	Former	1	polyA RNA	paired-end	NextSeq 2000	1	TRUE	LHMC	A1	LM_SD_1216_1_aligned_fiducials.jpg	LM_SD_1216_1_detected_tissue_image.jpg	LM_SD_1216_1_scalefactors_json.json	LM_SD_1216_1_tissue_hires_image.png	LM_SD_1216_1_tissue_lowres_image.png	LM_SD_1216_1_tissue_positions_list.csv	LM_SD_1216_1_barcodes.tsv.gz	LM_SD_1216_1_features.tsv.gz	LM_SD_1216_1_matrix.mtx.gz	LM_SD_1216_1_S1_L001_R1_001.fastq.gz	LM_SD_1216_1_S1_L001_R2_001.fastq.gz	LM_SD_1216_1_S1_L001_I1_001.fastq.gz	LM_SD_1216_1_S1_L001_I2_001.fastq.gz
LM_SD_1216_1	6052	3168	Unannotated	LM_SD_1216_1_AGTCCCGCCTTTAATT-1	LM_SD_1216_1	6052	3168		LM_SD_1216_1_AGTCCCGCCTTTAATT-1	LM_SD_1216_1	Homo sapiens	lung adenocarcinoma			FFPE	30868	30868_1	1A	SNV10N16-322-A	validation cohort	VI	IB	60-69	M	Former	1	polyA RNA	paired-end	NextSeq 2000	1	TRUE	LHMC	A1	LM_SD_1216_1_aligned_fiducials.jpg	LM_SD_1216_1_detected_tissue_image.jpg	LM_SD_1216_1_scalefactors_json.json	LM_SD_1216_1_tissue_hires_image.png	LM_SD_1216_1_tissue_lowres_image.png	LM_SD_1216_1_tissue_positions_list.csv	LM_SD_1216_1_barcodes.tsv.gz	LM_SD_1216_1_features.tsv.gz	LM_SD_1216_1_matrix.mtx.gz	LM_SD_1216_1_S1_L001_R1_001.fastq.gz	LM_SD_1216_1_S1_L001_R2_001.fastq.gz	LM_SD_1216_1_S1_L001_I1_001.fastq.gz	LM_SD_1216_1_S1_L001_I2_001.fastq.gz
LM_SD_1216_1	12962	5365	Unannotated	LM_SD_1216_1_AGTCGACGGTCTCAAG-1	LM_SD_1216_1	12962	5365		LM_SD_1216_1_AGTCGACGGTCTCAAG-1	LM_SD_1216_1	Homo sapiens	lung adenocarcinoma			FFPE	30868	30868_1	1A	SNV10N16-322-A	validation cohort	VI	IB	60-69	M	Former	1	polyA RNA	paired-end	NextSeq 2000	1	TRUE	LHMC	A1	LM_SD_1216_1_aligned_fiducials.jpg	LM_SD_1216_1_detected_tissue_image.jpg	LM_SD_1216_1_scalefactors_json.json	LM_SD_1216_1_tissue_hires_image.png	LM_SD_1216_1_tissue_lowres_image.png	LM_SD_1216_1_tissue_positions_list.csv	LM_SD_1216_1_barcodes.tsv.gz	LM_SD_1216_1_features.tsv.gz	LM_SD_1216_1_matrix.mtx.gz	LM_SD_1216_1_S1_L001_R1_001.fastq.gz	LM_SD_1216_1_S1_L001_R2_001.fastq.gz	LM_SD_1216_1_S1_L001_I1_001.fastq.gz	LM_SD_1216_1_S1_L001_I2_001.fastq.gz
LM_SD_1216_1	34226	8115	Unannotated	LM_SD_1216_1_AGTCGGCTCAACTTTA-1	LM_SD_1216_1	34226	8115		LM_SD_1216_1_AGTCGGCTCAACTTTA-1	LM_SD_1216_1	Homo sapiens	lung adenocarcinoma			FFPE	30868	30868_1	1A	SNV10N16-322-A	validation cohort	VI	IB	60-69	M	Former	1	polyA RNA	paired-end	NextSeq 2000	1	TRUE	LHMC	A1	LM_SD_1216_1_aligned_fiducials.jpg	LM_SD_1216_1_detected_tissue_image.jpg	LM_SD_1216_1_scalefactors_json.json	LM_SD_1216_1_tissue_hires_image.png	LM_SD_1216_1_tissue_lowres_image.png	LM_SD_1216_1_tissue_positions_list.csv	LM_SD_1216_1_barcodes.tsv.gz	LM_SD_1216_1_features.tsv.gz	LM_SD_1216_1_matrix.mtx.gz	LM_SD_1216_1_S1_L001_R1_001.fastq.gz	LM_SD_1216_1_S1_L001_R2_001.fastq.gz	LM_SD_1216_1_S1_L001_I1_001.fastq.gz	LM_SD_1216_1_S1_L001_I2_001.fastq.gz
LM_SD_1216_1	894	697	Stroma	LM_SD_1216_1_AGTCGTATAAAGCAGA-1	LM_SD_1216_1	894	697	Collapsed Lung	LM_SD_1216_1_AGTCGTATAAAGCAGA-1	LM_SD_1216_1	Homo sapiens	lung adenocarcinoma			FFPE	30868	30868_1	1A	SNV10N16-322-A	validation cohort	VI	IB	60-69	M	Former	1	polyA RNA	paired-end	NextSeq 2000	1	TRUE	LHMC	A1	LM_SD_1216_1_aligned_fiducials.jpg	LM_SD_1216_1_detected_tissue_image.jpg	LM_SD_1216_1_scalefactors_json.json	LM_SD_1216_1_tissue_hires_image.png	LM_SD_1216_1_tissue_lowres_image.png	LM_SD_1216_1_tissue_positions_list.csv	LM_SD_1216_1_barcodes.tsv.gz	LM_SD_1216_1_features.tsv.gz	LM_SD_1216_1_matrix.mtx.gz	LM_SD_1216_1_S1_L001_R1_001.fastq.gz	LM_SD_1216_1_S1_L001_R2_001.fastq.gz	LM_SD_1216_1_S1_L001_I1_001.fastq.gz	LM_SD_1216_1_S1_L001_I2_001.fastq.gz
LM_SD_1216_1	964	773	Stroma	LM_SD_1216_1_AGTCGTCGACCACCAA-1	LM_SD_1216_1	964	773	Collapsed Lung	LM_SD_1216_1_AGTCGTCGACCACCAA-1	LM_SD_1216_1	Homo sapiens	lung adenocarcinoma			FFPE	30868	30868_1	1A	SNV10N16-322-A	validation cohort	VI	IB	60-69	M	Former	1	polyA RNA	paired-end	NextSeq 2000	1	TRUE	LHMC	A1	LM_SD_1216_1_aligned_fiducials.jpg	LM_SD_1216_1_detected_tissue_image.jpg	LM_SD_1216_1_scalefactors_json.json	LM_SD_1216_1_tissue_hires_image.png	LM_SD_1216_1_tissue_lowres_image.png	LM_SD_1216_1_tissue_positions_list.csv	LM_SD_1216_1_barcodes.tsv.gz	LM_SD_1216_1_features.tsv.gz	LM_SD_1216_1_matrix.mtx.gz	LM_SD_1216_1_S1_L001_R1_001.fastq.gz	LM_SD_1216_1_S1_L001_R2_001.fastq.gz	LM_SD_1216_1_S1_L001_I1_001.fastq.gz	LM_SD_1216_1_S1_L001_I2_001.fastq.gz
LM_SD_1216_1	5014	2977	Unannotated	LM_SD_1216_1_AGTCTCACAAGACTAC-1	LM_SD_1216_1	5014	2977		LM_SD_1216_1_AGTCTCACAAGACTAC-1	LM_SD_1216_1	Homo sapiens	lung adenocarcinoma			FFPE	30868	30868_1	1A	SNV10N16-322-A	validation cohort	VI	IB	60-69	M	Former	1	polyA RNA	paired-end	NextSeq 2000	1	TRUE	LHMC	A1	LM_SD_1216_1_aligned_fiducials.jpg	LM_SD_1216_1_detected_tissue_image.jpg	LM_SD_1216_1_scalefactors_json.json	LM_SD_1216_1_tissue_hires_image.png	LM_SD_1216_1_tissue_lowres_image.png	LM_SD_1216_1_tissue_positions_list.csv	LM_SD_1216_1_barcodes.tsv.gz	LM_SD_1216_1_features.tsv.gz	LM_SD_1216_1_matrix.mtx.gz	LM_SD_1216_1_S1_L001_R1_001.fastq.gz	LM_SD_1216_1_S1_L001_R2_001.fastq.gz	LM_SD_1216_1_S1_L001_I1_001.fastq.gz	LM_SD_1216_1_S1_L001_I2_001.fastq.gz
LM_SD_1216_1	5226	2997	Papillary	LM_SD_1216_1_AGTCTTCTCCTCAAAT-1	LM_SD_1216_1	5226	2997	Papillary	LM_SD_1216_1_AGTCTTCTCCTCAAAT-1	LM_SD_1216_1	Homo sapiens	lung adenocarcinoma			FFPE	30868	30868_1	1A	SNV10N16-322-A	validation cohort	VI	IB	60-69	M	Former	1	polyA RNA	paired-end	NextSeq 2000	1	TRUE	LHMC	A1	LM_SD_1216_1_aligned_fiducials.jpg	LM_SD_1216_1_detected_tissue_image.jpg	LM_SD_1216_1_scalefactors_json.json	LM_SD_1216_1_tissue_hires_image.png	LM_SD_1216_1_tissue_lowres_image.png	LM_SD_1216_1_tissue_positions_list.csv	LM_SD_1216_1_barcodes.tsv.gz	LM_SD_1216_1_features.tsv.gz	LM_SD_1216_1_matrix.mtx.gz	LM_SD_1216_1_S1_L001_R1_001.fastq.gz	LM_SD_1216_1_S1_L001_R2_001.fastq.gz	LM_SD_1216_1_S1_L001_I1_001.fastq.gz	LM_SD_1216_1_S1_L001_I2_001.fastq.gz
LM_SD_1216_1	860	672	Unannotated	LM_SD_1216_1_AGTCTTTAAAGTGTCC-1	LM_SD_1216_1	860	672		LM_SD_1216_1_AGTCTTTAAAGTGTCC-1	LM_SD_1216_1	Homo sapiens	lung adenocarcinoma			FFPE	30868	30868_1	1A	SNV10N16-322-A	validation cohort	VI	IB	60-69	M	Former	1	polyA RNA	paired-end	NextSeq 2000	1	TRUE	LHMC	A1	LM_SD_1216_1_aligned_fiducials.jpg	LM_SD_1216_1_detected_tissue_image.jpg	LM_SD_1216_1_scalefactors_json.json	LM_SD_1216_1_tissue_hires_image.png	LM_SD_1216_1_tissue_lowres_image.png	LM_SD_1216_1_tissue_positions_list.csv	LM_SD_1216_1_barcodes.tsv.gz	LM_SD_1216_1_features.tsv.gz	LM_SD_1216_1_matrix.mtx.gz	LM_SD_1216_1_S1_L001_R1_001.fastq.gz	LM_SD_1216_1_S1_L001_R2_001.fastq.gz	LM_SD_1216_1_S1_L001_I1_001.fastq.gz	LM_SD_1216_1_S1_L001_I2_001.fastq.gz
LM_SD_1216_1	7194	3720	Stroma	LM_SD_1216_1_AGTGAACAAACTTCTC-1	LM_SD_1216_1	7194	3720	Collapsed Lung	LM_SD_1216_1_AGTGAACAAACTTCTC-1	LM_SD_1216_1	Homo sapiens	lung adenocarcinoma			FFPE	30868	30868_1	1A	SNV10N16-322-A	validation cohort	VI	IB	60-69	M	Former	1	polyA RNA	paired-end	NextSeq 2000	1	TRUE	LHMC	A1	LM_SD_1216_1_aligned_fiducials.jpg	LM_SD_1216_1_detected_tissue_image.jpg	LM_SD_1216_1_scalefactors_json.json	LM_SD_1216_1_tissue_hires_image.png	LM_SD_1216_1_tissue_lowres_image.png	LM_SD_1216_1_tissue_positions_list.csv	LM_SD_1216_1_barcodes.tsv.gz	LM_SD_1216_1_features.tsv.gz	LM_SD_1216_1_matrix.mtx.gz	LM_SD_1216_1_S1_L001_R1_001.fastq.gz	LM_SD_1216_1_S1_L001_R2_001.fastq.gz	LM_SD_1216_1_S1_L001_I1_001.fastq.gz	LM_SD_1216_1_S1_L001_I2_001.fastq.gz
LM_SD_1216_1	8507	3845	Vessel	LM_SD_1216_1_AGTGACCTACTTTACG-1	LM_SD_1216_1	8507	3845	Normal Vessel	LM_SD_1216_1_AGTGACCTACTTTACG-1	LM_SD_1216_1	Homo sapiens	lung adenocarcinoma			FFPE	30868	30868_1	1A	SNV10N16-322-A	validation cohort	VI	IB	60-69	M	Former	1	polyA RNA	paired-end	NextSeq 2000	1	TRUE	LHMC	A1	LM_SD_1216_1_aligned_fiducials.jpg	LM_SD_1216_1_detected_tissue_image.jpg	LM_SD_1216_1_scalefactors_json.json	LM_SD_1216_1_tissue_hires_image.png	LM_SD_1216_1_tissue_lowres_image.png	LM_SD_1216_1_tissue_positions_list.csv	LM_SD_1216_1_barcodes.tsv.gz	LM_SD_1216_1_features.tsv.gz	LM_SD_1216_1_matrix.mtx.gz	LM_SD_1216_1_S1_L001_R1_001.fastq.gz	LM_SD_1216_1_S1_L001_R2_001.fastq.gz	LM_SD_1216_1_S1_L001_I1_001.fastq.gz	LM_SD_1216_1_S1_L001_I2_001.fastq.gz
LM_SD_1216_1	8387	4210	Vessel	LM_SD_1216_1_AGTGACTGTGACACAA-1	LM_SD_1216_1	8387	4210	Normal Vessel	LM_SD_1216_1_AGTGACTGTGACACAA-1	LM_SD_1216_1	Homo sapiens	lung adenocarcinoma			FFPE	30868	30868_1	1A	SNV10N16-322-A	validation cohort	VI	IB	60-69	M	Former	1	polyA RNA	paired-end	NextSeq 2000	1	TRUE	LHMC	A1	LM_SD_1216_1_aligned_fiducials.jpg	LM_SD_1216_1_detected_tissue_image.jpg	LM_SD_1216_1_scalefactors_json.json	LM_SD_1216_1_tissue_hires_image.png	LM_SD_1216_1_tissue_lowres_image.png	LM_SD_1216_1_tissue_positions_list.csv	LM_SD_1216_1_barcodes.tsv.gz	LM_SD_1216_1_features.tsv.gz	LM_SD_1216_1_matrix.mtx.gz	LM_SD_1216_1_S1_L001_R1_001.fastq.gz	LM_SD_1216_1_S1_L001_R2_001.fastq.gz	LM_SD_1216_1_S1_L001_I1_001.fastq.gz	LM_SD_1216_1_S1_L001_I2_001.fastq.gz
LM_SD_1216_1	7334	3285	Unannotated	LM_SD_1216_1_AGTGAGACTTCCAGTA-1	LM_SD_1216_1	7334	3285		LM_SD_1216_1_AGTGAGACTTCCAGTA-1	LM_SD_1216_1	Homo sapiens	lung adenocarcinoma			FFPE	30868	30868_1	1A	SNV10N16-322-A	validation cohort	VI	IB	60-69	M	Former	1	polyA RNA	paired-end	NextSeq 2000	1	TRUE	LHMC	A1	LM_SD_1216_1_aligned_fiducials.jpg	LM_SD_1216_1_detected_tissue_image.jpg	LM_SD_1216_1_scalefactors_json.json	LM_SD_1216_1_tissue_hires_image.png	LM_SD_1216_1_tissue_lowres_image.png	LM_SD_1216_1_tissue_positions_list.csv	LM_SD_1216_1_barcodes.tsv.gz	LM_SD_1216_1_features.tsv.gz	LM_SD_1216_1_matrix.mtx.gz	LM_SD_1216_1_S1_L001_R1_001.fastq.gz	LM_SD_1216_1_S1_L001_R2_001.fastq.gz	LM_SD_1216_1_S1_L001_I1_001.fastq.gz	LM_SD_1216_1_S1_L001_I2_001.fastq.gz
LM_SD_1216_1	23390	6725	Unannotated	LM_SD_1216_1_AGTGAGCCTCGCCGCC-1	LM_SD_1216_1	23390	6725		LM_SD_1216_1_AGTGAGCCTCGCCGCC-1	LM_SD_1216_1	Homo sapiens	lung adenocarcinoma			FFPE	30868	30868_1	1A	SNV10N16-322-A	validation cohort	VI	IB	60-69	M	Former	1	polyA RNA	paired-end	NextSeq 2000	1	TRUE	LHMC	A1	LM_SD_1216_1_aligned_fiducials.jpg	LM_SD_1216_1_detected_tissue_image.jpg	LM_SD_1216_1_scalefactors_json.json	LM_SD_1216_1_tissue_hires_image.png	LM_SD_1216_1_tissue_lowres_image.png	LM_SD_1216_1_tissue_positions_list.csv	LM_SD_1216_1_barcodes.tsv.gz	LM_SD_1216_1_features.tsv.gz	LM_SD_1216_1_matrix.mtx.gz	LM_SD_1216_1_S1_L001_R1_001.fastq.gz	LM_SD_1216_1_S1_L001_R2_001.fastq.gz	LM_SD_1216_1_S1_L001_I1_001.fastq.gz	LM_SD_1216_1_S1_L001_I2_001.fastq.gz
LM_SD_1216_1	609	497	Stroma	LM_SD_1216_1_AGTGATAACCTGCGCG-1	LM_SD_1216_1	609	497	Collapsed Lung	LM_SD_1216_1_AGTGATAACCTGCGCG-1	LM_SD_1216_1	Homo sapiens	lung adenocarcinoma			FFPE	30868	30868_1	1A	SNV10N16-322-A	validation cohort	VI	IB	60-69	M	Former	1	polyA RNA	paired-end	NextSeq 2000	1	TRUE	LHMC	A1	LM_SD_1216_1_aligned_fiducials.jpg	LM_SD_1216_1_detected_tissue_image.jpg	LM_SD_1216_1_scalefactors_json.json	LM_SD_1216_1_tissue_hires_image.png	LM_SD_1216_1_tissue_lowres_image.png	LM_SD_1216_1_tissue_positions_list.csv	LM_SD_1216_1_barcodes.tsv.gz	LM_SD_1216_1_features.tsv.gz	LM_SD_1216_1_matrix.mtx.gz	LM_SD_1216_1_S1_L001_R1_001.fastq.gz	LM_SD_1216_1_S1_L001_R2_001.fastq.gz	LM_SD_1216_1_S1_L001_I1_001.fastq.gz	LM_SD_1216_1_S1_L001_I2_001.fastq.gz
LM_SD_1216_1	12558	5087	Acinar	LM_SD_1216_1_AGTGATATGAGTAGTT-1	LM_SD_1216_1	12558	5087	Acinar	LM_SD_1216_1_AGTGATATGAGTAGTT-1	LM_SD_1216_1	Homo sapiens	lung adenocarcinoma			FFPE	30868	30868_1	1A	SNV10N16-322-A	validation cohort	VI	IB	60-69	M	Former	1	polyA RNA	paired-end	NextSeq 2000	1	TRUE	LHMC	A1	LM_SD_1216_1_aligned_fiducials.jpg	LM_SD_1216_1_detected_tissue_image.jpg	LM_SD_1216_1_scalefactors_json.json	LM_SD_1216_1_tissue_hires_image.png	LM_SD_1216_1_tissue_lowres_image.png	LM_SD_1216_1_tissue_positions_list.csv	LM_SD_1216_1_barcodes.tsv.gz	LM_SD_1216_1_features.tsv.gz	LM_SD_1216_1_matrix.mtx.gz	LM_SD_1216_1_S1_L001_R1_001.fastq.gz	LM_SD_1216_1_S1_L001_R2_001.fastq.gz	LM_SD_1216_1_S1_L001_I1_001.fastq.gz	LM_SD_1216_1_S1_L001_I2_001.fastq.gz
LM_SD_1216_1	15476	5451	Unannotated	LM_SD_1216_1_AGTGATTCAAGCAGGA-1	LM_SD_1216_1	15476	5451		LM_SD_1216_1_AGTGATTCAAGCAGGA-1	LM_SD_1216_1	Homo sapiens	lung adenocarcinoma			FFPE	30868	30868_1	1A	SNV10N16-322-A	validation cohort	VI	IB	60-69	M	Former	1	polyA RNA	paired-end	NextSeq 2000	1	TRUE	LHMC	A1	LM_SD_1216_1_aligned_fiducials.jpg	LM_SD_1216_1_detected_tissue_image.jpg	LM_SD_1216_1_scalefactors_json.json	LM_SD_1216_1_tissue_hires_image.png	LM_SD_1216_1_tissue_lowres_image.png	LM_SD_1216_1_tissue_positions_list.csv	LM_SD_1216_1_barcodes.tsv.gz	LM_SD_1216_1_features.tsv.gz	LM_SD_1216_1_matrix.mtx.gz	LM_SD_1216_1_S1_L001_R1_001.fastq.gz	LM_SD_1216_1_S1_L001_R2_001.fastq.gz	LM_SD_1216_1_S1_L001_I1_001.fastq.gz	LM_SD_1216_1_S1_L001_I2_001.fastq.gz
LM_SD_1216_1	2233	1528	Stroma	LM_SD_1216_1_AGTGCACGCTTAAGAA-1	LM_SD_1216_1	2233	1528	Collapsed Lung	LM_SD_1216_1_AGTGCACGCTTAAGAA-1	LM_SD_1216_1	Homo sapiens	lung adenocarcinoma			FFPE	30868	30868_1	1A	SNV10N16-322-A	validation cohort	VI	IB	60-69	M	Former	1	polyA RNA	paired-end	NextSeq 2000	1	TRUE	LHMC	A1	LM_SD_1216_1_aligned_fiducials.jpg	LM_SD_1216_1_detected_tissue_image.jpg	LM_SD_1216_1_scalefactors_json.json	LM_SD_1216_1_tissue_hires_image.png	LM_SD_1216_1_tissue_lowres_image.png	LM_SD_1216_1_tissue_positions_list.csv	LM_SD_1216_1_barcodes.tsv.gz	LM_SD_1216_1_features.tsv.gz	LM_SD_1216_1_matrix.mtx.gz	LM_SD_1216_1_S1_L001_R1_001.fastq.gz	LM_SD_1216_1_S1_L001_R2_001.fastq.gz	LM_SD_1216_1_S1_L001_I1_001.fastq.gz	LM_SD_1216_1_S1_L001_I2_001.fastq.gz
LM_SD_1216_1	23792	6846	Unannotated	LM_SD_1216_1_AGTGCGTAGCTCGTAA-1	LM_SD_1216_1	23792	6846		LM_SD_1216_1_AGTGCGTAGCTCGTAA-1	LM_SD_1216_1	Homo sapiens	lung adenocarcinoma			FFPE	30868	30868_1	1A	SNV10N16-322-A	validation cohort	VI	IB	60-69	M	Former	1	polyA RNA	paired-end	NextSeq 2000	1	TRUE	LHMC	A1	LM_SD_1216_1_aligned_fiducials.jpg	LM_SD_1216_1_detected_tissue_image.jpg	LM_SD_1216_1_scalefactors_json.json	LM_SD_1216_1_tissue_hires_image.png	LM_SD_1216_1_tissue_lowres_image.png	LM_SD_1216_1_tissue_positions_list.csv	LM_SD_1216_1_barcodes.tsv.gz	LM_SD_1216_1_features.tsv.gz	LM_SD_1216_1_matrix.mtx.gz	LM_SD_1216_1_S1_L001_R1_001.fastq.gz	LM_SD_1216_1_S1_L001_R2_001.fastq.gz	LM_SD_1216_1_S1_L001_I1_001.fastq.gz	LM_SD_1216_1_S1_L001_I2_001.fastq.gz
LM_SD_1216_1	1047	831	Stroma	LM_SD_1216_1_AGTGCTAAACACAGCA-1	LM_SD_1216_1	1047	831	Collapsed Lung	LM_SD_1216_1_AGTGCTAAACACAGCA-1	LM_SD_1216_1	Homo sapiens	lung adenocarcinoma			FFPE	30868	30868_1	1A	SNV10N16-322-A	validation cohort	VI	IB	60-69	M	Former	1	polyA RNA	paired-end	NextSeq 2000	1	TRUE	LHMC	A1	LM_SD_1216_1_aligned_fiducials.jpg	LM_SD_1216_1_detected_tissue_image.jpg	LM_SD_1216_1_scalefactors_json.json	LM_SD_1216_1_tissue_hires_image.png	LM_SD_1216_1_tissue_lowres_image.png	LM_SD_1216_1_tissue_positions_list.csv	LM_SD_1216_1_barcodes.tsv.gz	LM_SD_1216_1_features.tsv.gz	LM_SD_1216_1_matrix.mtx.gz	LM_SD_1216_1_S1_L001_R1_001.fastq.gz	LM_SD_1216_1_S1_L001_R2_001.fastq.gz	LM_SD_1216_1_S1_L001_I1_001.fastq.gz	LM_SD_1216_1_S1_L001_I2_001.fastq.gz
LM_SD_1216_1	14918	5507	Unannotated	LM_SD_1216_1_AGTGCTTGCACGAATA-1	LM_SD_1216_1	14918	5507		LM_SD_1216_1_AGTGCTTGCACGAATA-1	LM_SD_1216_1	Homo sapiens	lung adenocarcinoma			FFPE	30868	30868_1	1A	SNV10N16-322-A	validation cohort	VI	IB	60-69	M	Former	1	polyA RNA	paired-end	NextSeq 2000	1	TRUE	LHMC	A1	LM_SD_1216_1_aligned_fiducials.jpg	LM_SD_1216_1_detected_tissue_image.jpg	LM_SD_1216_1_scalefactors_json.json	LM_SD_1216_1_tissue_hires_image.png	LM_SD_1216_1_tissue_lowres_image.png	LM_SD_1216_1_tissue_positions_list.csv	LM_SD_1216_1_barcodes.tsv.gz	LM_SD_1216_1_features.tsv.gz	LM_SD_1216_1_matrix.mtx.gz	LM_SD_1216_1_S1_L001_R1_001.fastq.gz	LM_SD_1216_1_S1_L001_R2_001.fastq.gz	LM_SD_1216_1_S1_L001_I1_001.fastq.gz	LM_SD_1216_1_S1_L001_I2_001.fastq.gz
LM_SD_1216_1	10864	4782	Unannotated	LM_SD_1216_1_AGTGGCGGCAATTTGA-1	LM_SD_1216_1	10864	4782		LM_SD_1216_1_AGTGGCGGCAATTTGA-1	LM_SD_1216_1	Homo sapiens	lung adenocarcinoma			FFPE	30868	30868_1	1A	SNV10N16-322-A	validation cohort	VI	IB	60-69	M	Former	1	polyA RNA	paired-end	NextSeq 2000	1	TRUE	LHMC	A1	LM_SD_1216_1_aligned_fiducials.jpg	LM_SD_1216_1_detected_tissue_image.jpg	LM_SD_1216_1_scalefactors_json.json	LM_SD_1216_1_tissue_hires_image.png	LM_SD_1216_1_tissue_lowres_image.png	LM_SD_1216_1_tissue_positions_list.csv	LM_SD_1216_1_barcodes.tsv.gz	LM_SD_1216_1_features.tsv.gz	LM_SD_1216_1_matrix.mtx.gz	LM_SD_1216_1_S1_L001_R1_001.fastq.gz	LM_SD_1216_1_S1_L001_R2_001.fastq.gz	LM_SD_1216_1_S1_L001_I1_001.fastq.gz	LM_SD_1216_1_S1_L001_I2_001.fastq.gz
LM_SD_1216_1	861	670	Stroma	LM_SD_1216_1_AGTGGCGTCTGAAGGT-1	LM_SD_1216_1	861	670	Collapsed Lung	LM_SD_1216_1_AGTGGCGTCTGAAGGT-1	LM_SD_1216_1	Homo sapiens	lung adenocarcinoma			FFPE	30868	30868_1	1A	SNV10N16-322-A	validation cohort	VI	IB	60-69	M	Former	1	polyA RNA	paired-end	NextSeq 2000	1	TRUE	LHMC	A1	LM_SD_1216_1_aligned_fiducials.jpg	LM_SD_1216_1_detected_tissue_image.jpg	LM_SD_1216_1_scalefactors_json.json	LM_SD_1216_1_tissue_hires_image.png	LM_SD_1216_1_tissue_lowres_image.png	LM_SD_1216_1_tissue_positions_list.csv	LM_SD_1216_1_barcodes.tsv.gz	LM_SD_1216_1_features.tsv.gz	LM_SD_1216_1_matrix.mtx.gz	LM_SD_1216_1_S1_L001_R1_001.fastq.gz	LM_SD_1216_1_S1_L001_R2_001.fastq.gz	LM_SD_1216_1_S1_L001_I1_001.fastq.gz	LM_SD_1216_1_S1_L001_I2_001.fastq.gz
[truncated: 40,784 more rows]
[truncated: 35 more columns]

## Sheet: Figure 2B
Figure 2B
region	cluster	score	cluster_p	p_value	FDR	FDR_filtered
Abnormal Pleura	VI Cluster 1	0.06678	p_value_VI_gene_cluster_1	0.189779	0
Acinar	VI Cluster 1	-0.022795	p_value_VI_gene_cluster_1	0.000700825	1.85336
Collapsed Lung	VI Cluster 1	-0.456534	p_value_VI_gene_cluster_1	0.0366527	0.259803
Cribriform	VI Cluster 1	0.495137	p_value_VI_gene_cluster_1	6.0523e-07	4.82014	4.82014
Desmoplastic Stroma	VI Cluster 1	-0.0162548	p_value_VI_gene_cluster_1	0.0623161	0.0592716
Lepidic	VI Cluster 1	-0.79881	p_value_VI_gene_cluster_1	0.23326	0
[truncated: 58 more rows]

## Sheet: Figure 2D-1
Figure 2D-1
[truncated: 9,672 more rows]
[truncated: 33 more columns]

[truncated: 23 more sheets: Figure 2D-2, Figure 2D-3, Figure 2D-4, S. Figure 4F, Figure 3B, Figure 3A, S. Figure 5A, S. Figure 5C, Figure 3E, Figure 3C-1, Figure 3C-2, Figure 3C-3, S. Figure 5B, S. Figure 6A, S. Figure 5E, Figure 3D, Figure 3F, S. Figure 6B, S. Figure 6C, S. Figure 6D …]
